# Supplementary material for: Global mRNA selection mechanisms for translation initiation
Source: Genome Biol. 2015 Jan 5;16(1):10. doi: 10.1186/s13059-014-0559-z (PMC4302535; doi:10.1186/s13059-014-0559-z)
Supplement: Additional file 2: — Sequencing statistics and gene lists corresponding to the transcripts enriched in the individual IP experiments. Sheet 1. Summary of mapping statistics. Sheet 2. Mapping statistics by library. Sheet 3. Mapping quality control for a subset of the data. Sheet 4. Counts by gene. Sheet 5. Full IP/Total ratios for Eap1p. Sheet 6. Full IP/Total ratios for Caf20p. Sheet 7. Full IP/Total ratios for eIF4G2. Sheet 8. Full IP/Total ratios for eIF4G1. Sheet 9. Full IP/total ratios for eIF4E. Sheet 10. Full IP/Total ratios for Pabl1p. Sheet 11. Total normalized counts for various gene cluster groups. [file 13059_2014_559_MOESM2_ESM.xlsx]

## Sheet: summary mapping stats
Summary library mapping statistics
	mean	Stdev	min	max
total mapped reads per library	59028018	2.61391e+07	8646617	112126910
unique mapped reads per library	12144716	9.64728e+06	1970378	44633711
non-unique mapped reads per library	2.75481e+07	1.25825e+07	4872478	64154276
unique mapped reads (%)	0.206174	0.0979553	0.0384092	0.421507
non-unique mapped reads (%)	0.477033	0.0906461	0.263285	0.672652
mapping against other species and ribosomal RNA with 2% of reads (for subset of libraries)
number of reads sampled from total	1.12799e+06	522352	172932	2045966		2% reads
	31560.8	26481.5	4897	106425		NC_RNA	unique_mapping
	420921	305449	91320	1252504		NC_RNA	non_unique-mapping
	944.542	2304.78	57	11549		rRNA	unique_mapping
	419928	304814	91098	1248618		rRNA	non_unique-mapping
	3.91667	3.80979	0	14		e_coli	unique_mapping
	17.6667	19.2798	2	84		e_coli	non_unique-mapping
	8448.08	9326.87	200	39500		human	unique_mapping
	14394.9	12098.7	218	40982		human	non_unique-mapping
	30570.4	18275.5	11842	71690		c_elegans	unique_mapping
	11120.3	9640.56	1002	32293		c_elegans	non_unique-mapping
	2519.12	2118.75	179	8159		mouse	unique_mapping
	28458.5	21446	5506	95094		mouse	non_unique-mapping
	0.0279798	0.0506966	0.0283175	0.052017		NC_RNA	unique_mapping
	0.373161	0.584758	0.528069	0.612182		NC_RNA	non_unique-mapping		on average, 40.1% of mapped reads were non-coding RNA
	0.000837369	0.00441231	0.000329609	0.00564477		rRNA	unique_mapping
	0.372281	0.583541	0.526785	0.610283		rRNA	non_unique-mapping		of which, ~ 93% were rRNA
	3.47226e-06	7.29353e-06	0	6.84273e-06		e_coli	unique_mapping
	1.56621e-05	3.69096e-05	1.15652e-05	4.10564e-05		e_coli	non_unique-mapping
	0.00748952	0.0178555	0.00115652	0.0193063		human	unique_mapping		generally speaking, we see very little evidence of any contamination
	0.0127616	0.023162	0.00126061	0.0200306		human	non_unique-mapping
	0.0271017	0.0349869	0.0684778	0.0350397		c_elegans	unique_mapping
	0.00985856	0.0184561	0.00579418	0.0157837		c_elegans	non_unique-mapping
	0.00223329	0.00405617	0.00103509	0.00398785		mouse	unique_mapping
	0.0252294	0.0410567	0.0318391	0.0464788		mouse	non_unique-mapping

## Sheet: mapping-stats by library
Summary Mapping statistics per library				Bowtie mapping stats
	Closed loop protein	internal reference	library type	total sequenced reads	unique_mapping (reads used)	unique (%)	non unique mapping	non_unique (%)	library name
	4E	eIF4E-1-Tot	Total	60840822	13221286	0.217309	30233441	0.496927	JCSEQ50
	4E	eIF4E-1-IP	IP	54979417	19344126	0.351843	22069385	0.401412	JCSEQ45
	4E	eIF4E-2-Tot	Total	41542733	8363846	0.201331	22254301	0.535697	JCSEQ34
	4E	eIF4E-2-IP	IP	34795958	8431214	0.242304	15970610	0.458979	JCSEQ38
	4E	eIF4E-3-Total	Total	8646617	1970378	0.227878	4872478	0.563513	JCSEQ74
	4E	eIF4E-3-IP	IP	14244612	4356751	0.305853	6264536	0.439783	JCSEQ75
	4G1	eIF4G1-1-Tot	Total	85923282	22869130	0.266158	33278544	0.387305	JCSEQ58
	4G1	eIF4G1-1-IP	IP	67706798	20150722	0.297617	29427824	0.434636	JCSEQ59
	4G1	eIF4G1-tot2	Total	21712408	5789522	0.266646	12012570	0.553258	JCSEQ44
	4G1	eIF4G1-IP-2	IP	17894246	5800148	0.324135	8341723	0.466168	JCSEQ42
	4G1	eIF4G1-3-Tot	Total	57120020	12816429	0.224377	30621766	0.536095	JCSEQ66
	4G1	eIF4G1-3-IP	IP	51077396	15478334	0.303037	21017271	0.411479	JCSEQ67
	4G2	eIF4G2-1-total	Total	39462192	10041424	0.254457	24323423	0.616373	JCSEQ82
	4G2	eIF4G2-1-IP	IP	35099555	9317722	0.265466	21100710	0.601167	JCSEQ83
	4G2	eIF4G2-Total-2	Total	78883402	4799093	0.0608378	39313170	0.498371	JCSEQ90
	4G2	eIF4G2-IP-2	IP	98329594	15560424	0.158248	46754671	0.475489	JCSEQ91
	4G2	eIF4G2-Total-3	Total	102298324	8834413	0.0863593	64154276	0.627129	JCSEQ98
	4G2	eIF4G2-IP-3	IP	81579874	34386494	0.421507	21478739	0.263285	JCSEQ99
	PAB1	Pab1-Total-1	Total	76939316	8585300	0.111585	42201879	0.548509	JCSEQ106
	PAB1	Pab1-IP-1	IP	96604968	30566099	0.316403	38162284	0.395034	JCSEQ107
	PAB1	Pab1-Total-2	Total	56105174	4631280	0.0825464	37739257	0.672652	JCSEQ114
	PAB1	Pab1-IP-2	IP	112126910	44633711	0.398064	33880218	0.30216	JCSEQ115
	PAB1	Pab1-Total-3	Total	82201318	10385833	0.126346	46151128	0.56144	JCSEQ122
	PAB1	Pab1-IP-3	IP	83883424	20069590	0.239256	34341715	0.409398	JCSEQ123
	CAF20	Caf20-Tot-1	Total	52698317	7208929	0.136796	26063388	0.494577	JCSEQ130
	CAF20	Caf20-IP-1	IP	34481337	4475423	0.129793	17564530	0.509392	JCSEQ131
	CAF20	Caf20-Tot-2	Total	73976847	9605121	0.12984	41814396	0.565236	JCSEQ132
	CAF20	Caf20-IP-2	IP	96561655	26554200	0.274997	37015620	0.383337	JCSEQ133
	CAF20	Caf20-Tot-3	Total	43494807	8120850	0.186708	18462946	0.424486	JCSEQ134
	CAF20	Caf20-IP-3	IP	53871992	5445676	0.101085	27139108	0.50377	JCSEQ135
	EAP1	Eap1-total-1	Total	50245348	6984865	0.139015	22313088	0.444083	LC1A
	EAP1	Eap1-IP-1	IP	50008391	9845827	0.196883	17017168	0.340286	LC1B
	EAP1	Eap1-total-2	Total	34784350	4884310	0.140417	15055739	0.432831	LC2A
	EAP1	Eap1-IP-2	IP	46022435	3977477	0.0864247	20287453	0.440817	LC2B
	EAP1	Eap1-total-3	Total	64535041	2478738	0.0384092	34678772	0.537363	LC3A
	EAP1	Eap1-IP-3	IP	64329768	7225091	0.112313	28354382	0.440766	LC3B
			Average	59028018	12144716	0.206174	2.75481e+07	0.477033
			Standard Dev	2.61391e+07	9.64728e+06	0.0979553	1.25825e+07	0.0906461
			Min	8646617	1970378	0.0384092	4872478	0.263285
			Max	112126910	44633711	0.421507	64154276	0.672652

## Sheet: mapping QC for subset
			eIF4G1-1 Tot	4G1-1 IP	eIF4G1-3 Tot	eIF4G1-3 IP	eIF4E-3 Total	eIF4E-3 IP	eIF4E-2 Tot	eIF4E-2 IP	eIF4E-1 IP	eIF4E-1 Tot	eIF4G1-IP2-4	eIF4G1-tot2	eIF4G2-Total-2	eIF4G2-IP-2	eIF4G2-Total-3	eIF4G2-IP-3	Pab1-Total-3	Pab1-IP-3	eap1-total-1	eap1-IP-1	eap1-total-2	eap1-IP-2	eap1-total-3	eap1-IP-3
	Sac Cer	total_mapped_reads	85923282	67706798	57120020	51077396	8646617	14244612	41542733	34795958	54979417	60840822	17894246	21712408	78883402	98329594	102298324	81579874	82201318	83883424	50245348	50008391	34784350	46022435	64535041	64329768
		unique_mapping	22869130 (26.62%)	20150722 (29.76%)	12816429 (22.44%)	15478334 (30.30%)	1970378 (22.79%)	4356751 (30.59%)	8363846 (20.13%)	8431214 (24.23%)	19344126 (35.18%)	13221286 (21.73%)	5800148 (32.41%)	5789522 (26.66%)	4799093 (6.08%)	15560424 (15.82%)	8834413 (8.64%)	34386494 (42.15%)	10385833 (12.63%)	20069590 (23.93%)	6984865 (13.90%)	9845827 (19.69%)	4884310 (14.04%)	3977477 (8.64%)	2478738 (3.84%)	7225091 (11.23%)
		non_unique-mapping	33278544 (38.73%)	29427824 (43.46%)	30621766 (53.61%)	21017271 (41.15%)	4872478 (56.35%)	6264536 (43.98%)	22254301 (53.57%)	15970610 (45.90%)	22069385 (40.14%)	30233441 (49.69%)	8341723 (46.62%)	12012570 (55.33%)	39313170 (49.84%)	46754671 (47.55%)	64154276 (62.71%)	21478739 (26.33%)	46151128 (56.14%)	34341715 (40.94%)	22313088 (44.41%)	17017168 (34.03%)	15055739 (43.28%)	20287453 (44.08%)	34678772 (53.74%)	28354382 (44.08%)
###
###	mapping against other species and non-coding/ribsosomal RNA with 2% of reads. This was performed for a subset of the libraries as a QC step in the early phases of the project. As can be seen, contamination and mis-mapping is generally very low, though there is a significant mapping to ribosomal RNA
###
	0.02		1718465	1354135	1142400	1021547	172932	284892	830854	695919	1099588	1216816	357884	434248	1577668	1966591	2045966	1631597	1644026	1677668	1004906	1000167	695687	920448	1290700	1286595
	NC_RNA	unique_mapping	53379 (3.11%)	36800 (2.72%)	52352 (4.58%)	41830 (4.09%)	8027 (4.64%)	18997 (6.67%)	22722 (2.73%)	31775 (4.57%)	106425 (9.68%)	66230 (5.44%)	18135 (5.07%)	15088 (3.47%)	18049 (1.14%)	24391 (1.24%)	31444 (1.54%)	43773 (2.68%)	17648 (1.07%)	91322 (5.44%)	14020 (1.40%)	11630 (1.16%)	10636 (1.53%)	4897 (0.53%)	6196 (0.48%)	11694 (0.91%)
	NC_RNA	non_unique-mapping	582590 (33.90%)	539753 (39.86%)	564144 (49.38%)	382656 (37.46%)	91320 (52.81%)	117787 (41.34%)	411808 (49.56%)	301424 (43.31%)	407605 (37.07%)	560945 (46.10%)	151595 (42.36%)	213867 (49.25%)	767390 (48.64%)	901278 (45.83%)	1252504 (61.22%)	362986 (22.25%)	895663 (54.48%)	630859 (37.60%)	157485 (15.67%)	116709 (11.67%)	108253 (15.56%)	142261 (15.46%)	241017 (18.67%)	200196 (15.56%)
	rRNA	unique_mapping	1102 (0.06%)	266 (0.02%)	1226 (0.11%)	202 (0.02%)	179 (0.10%)	57 (0.02%)	350 (0.04%)	111 (0.02%)	228 (0.02%)	1962 (0.16%)	82 (0.02%)	241 (0.06%)	294 (0.02%)	341 (0.02%)	954 (0.05%)	782 (0.05%)	909 (0.06%)	11549 (0.69%)	552 (0.05%)	323 (0.03%)	422 (0.06%)	116 (0.01%)	250 (0.02%)	171 (0.01%)
	rRNA	non_unique-mapping	581650 (33.85%)	539296 (39.83%)	563421 (49.32%)	382331 (37.43%)	91098 (52.68%)	117538 (41.26%)	411123 (49.48%)	301176 (43.28%)	404377 (36.78%)	557822 (45.84%)	151322 (42.28%)	213425 (49.15%)	765514 (48.52%)	900525 (45.79%)	1248618 (61.03%)	361446 (22.15%)	895188 (54.45%)	628992 (37.49%)	156955 (15.62%)	116461 (11.64%)	107667 (15.48%)	141970 (15.42%)	240377 (18.62%)	199988 (15.54%)
	e_coli	unique_mapping	7 (0.00%)	6 (0.00%)	2 (0.00%)	4 (0.00%)	0 (0.00%)	1 (0.00%)	14 (0.00%)	4 (0.00%)	5 (0.00%)	11 (0.00%)	0 (0.00%)	0 (0.00%)	7 (0.00%)	8 (0.00%)	3 (0.00%)	8 (0.00%)	6 (0.00%)	2 (0.00%)	0 (0.00%)	1 (0.00%)	1 (0.00%)	0 (0.00%)	1 (0.00%)	3 (0.00%)
	e_coli	non_unique-mapping	26 (0.00%)	12 (0.00%)	23 (0.00%)	21 (0.00%)	2 (0.00%)	4 (0.00%)	10 (0.00%)	24 (0.00%)	84 (0.01%)	45 (0.00%)	4 (0.00%)	3 (0.00%)	2 (0.00%)	6 (0.00%)	6 (0.00%)	12 (0.00%)	9 (0.00%)	7 (0.00%)	17 (0.00%)	16 (0.00%)	8 (0.00%)	8 (0.00%)	20 (0.00%)	55 (0.00%)
	human	unique_mapping	9108 (0.53%)	8432 (0.62%)	10544 (0.92%)	7147 (0.70%)	1819 (1.05%)	2276 (0.80%)	7283 (0.88%)	5192 (0.75%)	6176 (0.56%)	13263 (1.09%)	3298 (0.92%)	3664 (0.84%)	20555 (1.30%)	19626 (1.00%)	39500 (1.93%)	6826 (0.42%)	20624 (1.25%)	15156 (0.90%)	525 (0.05%)	296 (0.03%)	479 (0.07%)	200 (0.02%)	410 (0.03%)	355 (0.03%)
	human	non_unique-mapping	23414 (1.36%)	21908 (1.62%)	26528 (2.32%)	17202 (1.68%)	2712 (1.57%)	3847 (1.35%)	13922 (1.68%)	10882 (1.56%)	16496 (1.50%)	19877 (1.63%)	8467 (2.37%)	9265 (2.13%)	34968 (2.22%)	26922 (1.37%)	40982 (2.00%)	13527 (0.83%)	28960 (1.76%)	22396 (1.33%)	371 (0.04%)	232 (0.02%)	218 (0.03%)	424 (0.05%)	1305 (0.10%)	652 (0.05%)
	c_elegans	unique_mapping	n/a	n/a	n/a	n/a	n/a	n/a	19614 (2.36%)	14979 (2.15%)	22188 (2.02%)	31836 (2.62%)	11842 (3.31%)	13592 (3.13%)	54434 (3.45%)	40092 (2.04%)	71690 (3.50%)	17811 (1.09%)	39725 (2.42%)	29042 (1.73%)	n/a	n/a	n/a	n/a	n/a	n/a
	c_elegans	non_unique-mapping	n/a	n/a	n/a	n/a	n/a	n/a	8156 (0.98%)	5298 (0.76%)	3590 (0.33%)	7763 (0.64%)	1002 (0.28%)	3441 (0.79%)	9152 (0.58%)	20454 (1.04%)	32293 (1.58%)	4936 (0.30%)	24089 (1.47%)	13270 (0.79%)	n/a	n/a	n/a	n/a	n/a	n/a
	mouse	unique_mapping	3238 (0.19%)	3083 (0.23%)	3763 (0.33%)	2410 (0.24%)	736 (0.43%)	526 (0.18%)	2582 (0.31%)	1841 (0.26%)	2062 (0.19%)	4216 (0.35%)	858 (0.24%)	1489 (0.34%)	4674 (0.30%)	5405 (0.27%)	8159 (0.40%)	2325 (0.14%)	5175 (0.31%)	5344 (0.32%)	401 (0.04%)	473 (0.05%)	179 (0.03%)	263 (0.03%)	415 (0.03%)	842 (0.07%)
	mouse	non_unique-mapping	37272 (2.17%)	34688 (2.56%)	39032 (3.42%)	25459 (2.49%)	5506 (3.18%)	7262 (2.55%)	24971 (3.01%)	18773 (2.70%)	25614 (2.33%)	36579 (3.01%)	13567 (3.79%)	14777 (3.40%)	64270 (4.07%)	52498 (2.67%)	95094 (4.65%)	22517 (1.38%)	53646 (3.26%)	39049 (2.33%)	13019 (1.30%)	8207 (0.82%)	8519 (1.22%)	13767 (1.50%)	18914 (1.47%)	10004 (0.78%)
###
	CL-protein		4G1	4G1-IP	4G1	4G1-IP	4E	4E-IP	4E	4E-IP	4E-IP	4E	4G1-IP	4G1	4G2	4G2-IP	4G2	4G2-IP	PAB1	PAB1-IP	EAP1	EAP1-IP	EAP1	EAP1-IP	EAP1	EAP1-IP
###
###

## Sheet: counts-by-gene
ID	eIF4E-1 Tot	eIF4E-2 Tot	eIF4E-3 Total	eIF4E-1 IP	eIF4E-2 IP	eIF4E-3 IP	Pab1-Total-1	Pab1-Total-2	Pab1-Total-3	Pab1-IP-1	Pab1-IP-2	Pab1-IP-3	4G2-Total-1	4G2-Total-2	4G2-Total-3	4G2-IP-1	4G2-IP-2	4G2-IP-3	eIF4G1-1 Tot	eIF4G1-tot2	eIF4G1-3 Tot	4G1-1 IP	4G-IP2	eIF4G1-3 IP	Caf20 Tot 1	Caf20 Tot 3	Caf20 Tot 2	Caf20 IP 3	Caf20 IP 2	Caf20 IP 1	eap1_total(1)	eap1_total(3)	eap1_total(2)	eap1_IP(1)	eap1_IP(2)	eap1_IP(3)
R0010W	0	0	0	0	0	0	54	71	48	114	271	262	150	88	144	343	399	1294	124	32	77	329	87	183	178	123	175	160	951	115	164	34	74	416	210	273
R0020C	1	0	0	5	0	0	782	818	672	1227	3148	3440	826	382	844	1951	4482	11611	2495	452	1347	4096	1370	3529	924	1667	1523	2042	9635	1772	1223	346	948	5281	1996	3053
R0030W	0	0	0	1	0	0	451	475	437	1136	2016	2796	390	279	443	1423	2825	6637	1381	204	624	3211	555	1899	589	717	996	653	2825	486	490	149	330	1050	355	479
R0040C	30	0	0	7	0	0	1464	1604	1343	3155	5827	7671	1215	822	1581	4721	8320	19122	6246	874	2458	10923	2229	10845	1800	2334	2728	1728	7735	1481	1993	695	1260	5885	2918	4727
YAL001C	361	169	44	483	220	102	254	282	220	272	732	570	130	131	277	307	727	1405	474	86	269	665	216	698	142	193	341	196	861	211	277	134	275	1064	509	804
YAL002W	347	174	55	842	369	204	210	244	254	269	877	868	188	106	317	501	966	2850	710	123	277	1450	390	1013	116	172	194	164	560	145	198	71	151	517	174	301
YAL003W	6033	5155	1364	5878	2940	1321	4597	3746	3385	4910	11981	14499	8037	3643	5820	4159	7540	19984	11613	3561	6399	5919	1873	4898	4109	5812	5889	1980	9413	1526	4874	1809	3705	3240	1662	3304
YAL004W	0	0	0	0	0	0	0	0	0	0	0	0	0	0	0	4	0	1	0	0	0	0	0	0	0	0	0	0	0	0	0	0	0	0	0	0
YAL005C	23651	11097	2539	28016	9006	4526	9380	5161	6551	9513	12477	21721	20398	13690	22245	12458	27012	49182	42609	11399	17247	23696	6814	18237	6668	6916	9485	2476	13733	2336	16221	3817	8998	12484	4886	9324
YAL007C	488	538	114	1094	688	311	384	399	410	531	1275	1485	393	271	570	440	1080	2196	1043	253	558	798	346	1015	435	447	654	264	1306	287	360	101	188	297	81	192
YAL008W	268	130	33	732	200	100	73	84	98	80	260	376	195	94	161	207	413	1129	358	37	183	346	141	181	70	92	96	57	241	59	165	53	93	127	38	133
YAL009W	75	58	2	408	183	88	40	42	49	130	124	199	36	46	40	245	363	466	315	27	91	500	213	448	47	27	86	56	285	57	31	11	18	70	41	55
YAL010C	144	88	25	247	132	76	81	102	72	87	367	391	63	57	167	139	341	1064	265	29	196	300	86	188	30	66	75	89	458	96	84	25	54	386	98	192
YAL011W	113	28	13	165	52	26	41	44	50	90	221	153	42	35	70	84	182	552	98	18	105	242	88	265	27	52	54	69	386	68	49	13	20	222	145	205
YAL012W	4384	4664	1122	5286	3242	1232	3995	3240	3064	6292	11403	16998	6130	2353	3301	3485	6499	9859	18258	5094	6542	8841	2700	4867	1666	2941	3076	1189	5878	718	2183	647	978	1935	934	1801
YAL013W	385	220	48	654	410	138	209	204	163	403	606	970	277	155	257	847	2011	5072	1355	205	374	1909	469	1237	105	174	129	177	656	120	221	52	104	590	199	264
YAL014C	642	375	113	3061	1213	661	299	255	268	515	1002	1395	605	214	403	1659	3188	7823	1719	299	761	3597	653	2603	144	317	260	210	851	136	264	85	161	675	213	586
YAL015C	380	164	49	1172	419	184	110	107	110	330	427	467	241	172	346	1031	1724	4391	751	102	261	1679	259	1142	86	137	127	101	537	92	147	68	73	448	192	348
YAL016C-A	0	0	0	0	1	0	0	3	0	0	7	0	0	4	0	1	3	8	0	1	0	3	6	1	0	2	3	0	0	0	0	0	0	0	0	0
YAL016C-B	0	0	0	0	0	0	0	0	0	0	0	0	0	0	0	0	2	6	0	0	0	0	0	0	0	0	0	0	0	0	0	0	0	0	0	0
YAL016W	2359	1810	243	1808	1142	581	1472	1632	1526	2433	5014	6693	1321	571	1631	1400	2608	5446	3961	771	2186	3427	773	2276	1116	1256	1750	914	4958	887	1812	456	1209	2959	1063	1538
YAL017W	1431	806	232	1929	788	420	587	569	537	826	1785	1734	606	524	1142	1414	2919	8750	2747	455	1134	4233	658	2617	377	597	634	625	3215	567	726	278	520	4012	1640	2576
YAL018C	0	0	0	0	1	1	0	9	0	0	0	0	0	1	2	2	11	14	0	0	0	0	0	0	0	0	0	0	0	0	0	0	0	0	0	0
YAL019W	462	351	58	890	388	197	412	531	328	372	1524	1113	371	151	383	459	872	2765	949	231	305	1105	561	1069	265	370	271	279	1266	287	333	107	238	1160	584	881
YAL019W-A	0	0	0	7	4	0	2	0	0	0	0	7	0	1	3	6	18	40	0	1	0	11	9	0	0	0	0	1	8	3	0	2	0	6	3	25
YAL020C	670	275	42	2476	751	264	115	86	89	491	441	770	335	161	215	974	1460	3283	1536	222	435	2291	1199	3253	173	256	134	212	657	121	142	69	108	761	351	517
YAL021C	1814	1287	248	3969	1617	806	605	640	582	660	1516	1870	1752	917	1289	2178	3957	8101	4672	919	1240	5525	1236	1999	427	617	736	614	2932	551	1091	338	708	4994	1856	2922
YAL022C	1977	971	240	4280	2174	1025	465	428	382	1603	1704	2977	1050	387	603	1898	3208	6633	3813	756	750	5534	1672	2655	424	684	754	615	2574	451	397	129	220	1339	539	769
YAL023C	11936	10196	2343	13390	7167	3494	3657	3301	2966	8564	10748	18518	14564	4137	7908	11158	17416	41414	31618	8022	10021	31937	9542	19351	3532	4243	5458	1683	8314	1309	1798	506	1193	3775	1079	1931
YAL024C	100	96	16	183	79	39	119	133	104	124	359	248	47	19	89	152	279	506	220	55	214	316	140	244	37	77	94	84	430	95	65	24	62	517	220	327
YAL025C	63	41	26	311	107	44	86	98	65	111	307	210	78	22	60	84	269	457	208	52	219	165	162	279	31	90	79	84	616	151	74	17	82	191	121	172
YAL026C	814	607	109	1084	498	247	568	705	576	651	1991	1684	488	226	573	599	1087	2696	1579	325	827	1763	574	1672	395	611	515	357	1720	333	312	88	163	529	174	457
YAL026C-A	7	1	3	0	0	2	6	7	1	2	40	38	0	0	1	9	20	33	8	0	0	25	6	0	2	3	19	16	8	3	8	2	0	3	3	0
YAL027W	68	58	16	359	176	91	52	78	38	140	189	250	87	53	109	213	549	1268	202	27	93	352	107	265	44	51	78	87	341	50	27	3	31	237	114	118
YAL028W	37	48	23	569	150	78	56	46	46	135	351	348	38	43	41	226	566	1155	334	23	104	630	192	400	29	81	27	53	255	45	34	17	22	130	41	70
YAL029C	887	433	86	1302	609	260	521	695	516	727	2102	1744	344	268	496	820	1619	3651	1042	270	671	2334	756	2054	445	526	701	479	1996	541	530	204	326	2110	1097	1395
YAL030W	210	107	58	1025	385	206	90	85	85	176	327	543	193	102	248	482	987	1918	608	96	240	771	251	588	63	105	169	94	368	59	120	41	96	152	49	104
YAL031C	259	236	39	631	216	148	162	222	167	286	602	766	142	84	281	400	853	2203	778	135	289	1074	241	637	122	238	173	286	1342	208	197	30	108	1059	303	481
YAL031W-A	0	2	0	0	0	1	0	0	0	0	0	0	0	0	3	5	1	15	6	0	0	6	3	2	0	0	0	0	0	0	0	0	3	3	0	0
YAL032C	297	180	45	507	162	68	138	113	139	232	461	439	316	83	169	344	676	1790	560	126	290	577	152	403	133	272	218	281	1440	197	209	58	175	1439	499	923
YAL033W	373	135	39	1226	542	215	148	130	88	435	876	1339	250	79	163	491	914	3021	656	106	408	768	278	815	92	160	204	84	528	88	167	79	128	367	180	340
YAL034C	181	68	33	685	257	144	86	85	89	194	549	444	171	72	214	643	1758	3427	769	120	235	1831	215	731	56	89	95	81	365	78	125	42	78	458	113	234
YAL034C-B	0	0	0	0	0	0	0	3	0	0	0	1	1	0	1	1	4	6	15	0	0	1	0	3	0	0	0	0	7	0	0	0	2	0	0	0
YAL034W-A	27	16	3	56	31	12	39	30	20	51	102	89	6	6	25	50	79	154	64	9	16	47	11	78	4	16	18	15	147	18	23	3	30	48	50	55
YAL035W	1988	1877	323	1884	1064	492	1639	1718	1496	1064	3781	3670	1424	715	1788	1748	3032	6976	4216	1075	2700	3822	1371	3253	1066	1209	1241	960	5361	1081	1399	479	1092	5183	2378	3955
YAL036C	872	673	101	873	601	292	595	733	600	778	2465	2554	871	456	901	978	1397	3042	1947	758	1881	2104	700	2229	568	520	689	420	1872	410	637	291	500	945	458	605
YAL037C-A	0	0	0	3	1	2	2	0	0	0	0	3	0	0	0	1	5	12	0	0	0	4	0	5	0	2	0	0	0	0	3	0	0	0	0	0
YAL037C-B	0	0	0	1	0	0	0	0	0	0	0	0	0	0	0	0	17	0	0	0	0	1	0	0	0	0	0	0	0	0	0	0	0	0	0	0
YAL037W	22	7	3	64	33	19	16	6	6	77	96	87	27	7	34	68	111	448	15	3	36	61	32	143	27	23	72	45	190	17	23	3	28	93	15	34
YAL038W	125350	120095	32565	96117	59668	24810	80942	74756	64007	103557	212335	293930	166123	75971	109729	83597	162641	283916	467434	144630	227514	207375	57786	117195	59760	69420	81830	20176	96228	18511	100248	30962	60546	32395	14888	32103
YAL039C	1095	748	158	2973	1049	482	434	367	323	836	1186	2312	963	285	563	1265	1821	4294	2891	644	794	2917	1125	2234	192	299	282	270	1116	234	336	83	285	1139	512	755
YAL040C	80	127	36	852	567	290	143	233	177	316	936	804	114	103	144	829	1866	2827	1472	134	310	4475	739	1509	73	182	115	143	591	107	143	41	82	599	185	292
YAL041W	348	141	47	550	309	147	218	349	206	282	988	845	157	84	207	334	758	1551	604	134	356	959	328	508	143	249	316	300	1742	257	250	97	157	1253	464	753
YAL042C-A	7	2	0	1	3	0	0	0	1	0	0	2	0	1	6	9	48	67	2	0	0	14	0	7	3	0	0	2	0	0	0	0	0	0	1	5
YAL042W	4503	2853	395	12414	4907	2120	1355	1162	1268	3794	4974	7962	4157	1561	1952	5528	7888	17778	7729	2433	3618	11197	5866	8083	956	1185	1266	845	3458	739	696	295	461	1622	939	1176
YAL043C	787	684	176	1711	744	330	514	523	401	1007	1640	2460	899	353	539	1202	1962	4856	3257	751	988	3886	958	2147	312	417	463	497	1936	365	614	176	298	2592	949	1648
YAL044C	4246	1621	503	13243	2745	1373	1567	943	910	3157	3811	6266	2713	1147	2613	3200	4502	10170	5397	1584	1839	4346	1567	3603	1318	1725	1725	778	3549	491	1982	570	1195	1801	794	1665
YAL044W-A	319	76	25	714	450	185	150	81	109	299	448	762	115	97	157	345	932	1822	531	71	199	1090	195	503	118	131	265	77	333	73	107	55	91	101	35	50
YAL045C	0	0	0	0	2	0	0	0	2	2	0	7	0	0	0	8	0	28	0	0	0	4	0	19	0	0	0	1	0	0	0	0	1	1	1	1
YAL046C	537	164	67	2944	901	398	168	107	98	273	456	701	429	156	331	1408	1471	3192	933	178	233	1470	551	1209	223	321	304	156	748	87	204	55	168	336	159	275
YAL047C	26	23	13	186	57	23	35	66	43	57	266	179	46	11	31	64	152	252	68	14	44	126	81	116	29	63	16	75	269	54	43	8	29	142	90	180
YAL047W-A	0	1	0	5	6	4	1	1	0	7	4	4	1	1	2	25	41	66	1	0	0	30	0	7	0	2	0	0	0	1	0	0	0	4	2	4
YAL048C	280	217	49	712	300	131	170	164	140	253	554	750	131	103	216	368	659	1852	811	141	277	1229	287	740	58	148	99	142	625	128	218	44	105	1064	358	528
YAL049C	998	560	104	1313	534	262	224	236	202	383	682	1094	1008	382	1031	753	1135	4288	1647	245	557	1387	210	911	327	447	682	256	1297	208	415	161	330	1104	361	616
YAL051W	258	136	28	359	120	79	201	256	215	289	911	825	161	66	184	254	485	1102	374	86	201	686	147	472	88	176	172	115	755	111	217	65	137	995	395	656
YAL053W	2061	2052	432	3965	1975	863	757	755	765	1480	2712	3330	1472	530	1104	1408	2602	6918	4279	892	1746	4986	1292	2776	619	969	848	563	2309	408	432	105	287	990	225	447
YAL054C	347	106	28	1443	730	411	60	66	32	151	269	396	108	46	57	788	1115	2297	1142	92	105	2852	578	1709	77	93	73	56	205	40	75	13	45	187	72	173
YAL055W	45	25	18	272	91	35	23	21	34	64	110	159	35	29	59	147	400	781	95	16	55	269	91	238	13	33	28	27	138	25	55	18	40	86	28	103
YAL056C-A	0	1	0	3	3	3	0	0	0	0	0	0	10	4	2	2	23	20	16	0	0	3	2	0	0	0	1	0	11	1	0	5	0	5	0	4
YAL056W	612	345	65	1484	659	345	279	356	267	586	1078	1043	336	224	460	769	1416	4806	1347	160	458	2554	558	2064	204	312	343	340	1387	374	348	125	267	1289	435	756
YAL058W	770	454	96	1474	695	318	284	251	231	700	1121	1487	513	212	464	1022	1480	4449	1518	314	885	2455	535	1950	207	403	431	216	1088	178	125	28	82	558	184	259
YAL059C-A	0	0	0	4	0	2	0	0	2	0	0	0	9	2	2	4	12	17	0	0	0	6	3	6	0	2	0	2	0	0	0	0	0	0	1	0
YAL059W	109	124	17	558	415	209	124	171	143	190	535	578	144	106	288	632	752	2028	446	73	464	844	170	1118	243	262	277	234	1054	300	149	77	116	516	274	475
YAL060W	5439	3096	604	6839	2877	1273	2458	2039	1905	5777	7500	11834	3693	2034	3242	4361	7015	16365	10616	1956	3438	13165	2298	9997	1060	1405	1869	700	3253	527	1812	575	1438	3274	1194	1879
YAL061W	1778	709	203	8384	1700	826	285	142	139	479	525	972	875	646	890	2197	6019	11402	8148	1125	3726	15643	3797	16553	555	416	433	431	2795	598	710	245	263	3199	690	1132
YAL062W	233	86	12	1127	410	146	126	115	121	355	549	815	298	117	212	726	1614	3168	494	70	242	1784	417	1252	56	99	73	35	240	34	33	21	39	160	52	77
YAL063C	15	13	3	115	46	21	0	0	3	0	19	3	0	0	0	12	22	86	20	4	16	130	12	131	0	2	0	3	28	0	4	0	4	8	2	0
YAL063C-A	0	0	0	7	2	0	5	9	3	29	18	24	0	1	1	4	11	21	0	0	0	4	0	0	0	0	5	0	3	0	0	0	0	1	1	1
YAL064C-A	0	0	0	0	0	0	0	3	1	0	2	2	0	0	0	0	4	11	1	0	0	0	0	5	0	0	0	4	0	0	0	0	0	2	0	0
YAL064W	0	0	0	15	4	1	1	1	1	1	6	1	0	0	5	9	0	2	0	1	0	2	0	11	0	0	0	0	0	0	0	0	0	0	0	0
YAL064W-B	4	12	0	22	19	8	1	3	0	0	4	38	3	2	7	3	30	67	22	5	13	36	8	50	0	12	4	1	44	3	6	0	0	5	3	8
YAL065C	0	0	0	1	0	0	0	0	0	0	0	11	0	0	4	0	0	0	5	0	0	1	0	0	0	0	0	1	0	0	0	0	0	0	0	0
YAL066W	0	0	0	0	0	0	0	0	0	0	0	0	0	0	0	0	0	3	0	0	0	4	0	5	0	2	0	0	0	0	0	0	0	0	0	0
YAL067C	15	3	1	0	10	1	8	21	21	52	36	43	2	12	14	3	33	71	3	1	27	20	15	12	5	37	65	29	72	11	2	0	2	8	2	0
YAL067W-A	0	0	0	0	0	0	0	0	0	0	0	0	0	0	0	0	0	0	0	0	0	0	0	0	0	0	0	0	0	0	0	0	0	0	0	0
YAL068C	0	0	0	0	0	0	0	0	0	0	0	0	0	0	0	0	0	0	0	0	0	0	0	0	0	0	0	0	0	0	0	0	0	0	0	0
YAL068W-A	0	0	0	0	0	0	0	0	0	0	0	0	0	0	0	0	0	0	0	0	0	0	0	0	0	0	0	0	0	0	0	0	0	0	0	0
YAL069W	0	0	0	0	0	0	0	0	0	0	0	0	0	0	0	0	0	0	0	0	0	0	0	0	0	0	0	0	0	0	0	0	0	0	0	0
YAR002C-A	2157	1354	358	3325	1884	888	1252	920	875	3021	4201	6504	1915	909	1500	2426	2846	6220	4434	1017	2108	3711	876	2779	1402	1544	2128	859	4815	684	830	372	551	907	392	889
YAR002W	422	198	55	355	172	76	252	324	293	359	1201	1094	158	87	329	279	394	1314	542	166	438	381	173	439	174	261	264	316	1219	296	308	60	223	920	312	630
YAR003W	259	177	33	701	385	168	140	162	193	606	707	902	214	91	240	534	761	2415	554	94	225	957	184	1055	241	275	323	245	1115	174	174	65	132	784	296	447
YAR007C	898	393	84	603	306	142	539	536	563	704	1539	1904	419	263	704	596	910	2346	1133	233	546	815	139	543	271	384	460	482	2664	377	761	213	538	2632	972	1232
YAR008W	47	35	7	157	125	50	68	104	61	163	207	275	66	51	75	193	308	1009	133	22	68	210	49	157	38	69	89	87	290	61	42	28	129	176	85	109
YAR009C	0	0	0	0	0	0	0	0	0	0	0	0	0	0	0	0	0	0	0	0	0	0	0	0	0	0	0	0	0	0	0	0	0	0	0	0
YAR010C	0	0	0	0	0	0	0	0	0	0	0	0	0	0	0	0	0	0	0	0	0	0	0	0	0	0	0	0	0	0	0	0	0	0	0	0
YAR014C	424	255	70	1206	376	181	233	311	244	351	931	1108	237	162	281	574	697	2553	754	125	408	1148	413	1077	194	323	266	239	1497	265	237	79	173	1049	474	832
YAR015W	2644	2256	452	2319	1226	589	1503	1250	1053	2448	5917	7905	2106	481	1209	1159	1229	3863	4696	1119	2153	2208	480	1711	1734	2795	2906	1523	8102	1113	1872	637	1196	3469	1662	2718
YAR018C	165	64	32	336	123	90	116	131	88	298	486	638	134	52	104	209	279	1060	451	48	124	317	136	406	49	85	91	83	383	79	64	31	42	354	171	441
YAR019C	237	189	51	866	367	153	174	171	127	231	547	548	169	113	177	555	1111	2286	751	112	280	1225	318	689	53	130	123	177	796	123	148	36	74	880	251	415
YAR019W-A	0	5	0	10	1	3	3	0	0	0	6	11	0	0	0	4	10	6	0	0	0	7	1	2	1	1	0	0	0	0	0	0	0	2	0	0
YAR020C	0	0	1	10	4	1	11	2	10	5	6	13	6	0	0	12	18	113	16	2	0	19	1	15	3	6	0	0	1	1	2	2	3	11	1	11
YAR023C	266	41	6	757	161	105	25	41	32	57	124	212	48	20	76	211	386	1056	136	26	54	445	90	395	26	41	40	43	134	22	59	4	29	127	44	63
YAR027W	918	385	111	1934	653	382	345	344	349	1017	1292	2217	379	241	555	779	1480	3764	1204	233	605	1581	273	1585	438	540	646	413	1878	316	275	60	153	624	192	273
YAR028W	580	275	45	1351	690	344	197	218	132	334	677	952	189	136	283	438	948	2157	541	150	525	936	355	997	311	349	383	454	1675	341	163	84	104	440	102	160
YAR029W	12	5	0	21	5	1	8	15	16	9	53	40	12	3	2	3	43	125	16	1	8	21	8	25	18	0	6	10	53	8	6	4	4	37	19	10
YAR030C	4	7	0	13	3	3	4	2	3	6	21	14	3	2	5	19	49	81	0	0	0	21	0	14	0	3	0	0	11	0	1	6	4	11	2	0
YAR031W	33	17	8	247	125	62	64	109	72	72	223	309	15	7	15	95	162	266	91	16	39	178	56	130	88	67	72	49	252	34	37	15	23	49	11	25
YAR033W	36	44	9	216	133	49	22	34	25	94	136	184	41	18	52	121	68	216	73	8	44	136	54	188	52	52	42	42	167	42	30	11	8	51	12	9
YAR035C-A	0	0	0	0	0	0	0	0	0	0	0	5	0	1	0	0	0	6	1	0	0	1	0	0	0	0	0	0	0	0	0	0	0	0	0	0
YAR035W	72	25	18	575	168	88	34	14	19	120	97	281	93	46	47	269	555	840	419	47	40	832	298	482	33	37	35	38	139	12	32	5	15	76	37	83
YAR042W	516	327	72	978	338	158	384	521	320	487	1548	1058	266	180	390	692	1539	4206	1014	188	504	1719	554	1072	135	233	216	268	1204	256	281	101	169	1339	652	1070
YAR047C	0	0	0	10	4	18	10	15	10	30	41	32	0	0	0	9	12	63	42	0	0	20	0	0	8	0	0	0	0	1	2	1	0	4	0	2
YAR050W	29	11	1	124	24	18	26	15	22	6	88	24	4	8	6	23	80	150	27	2	20	95	14	50	13	3	3	5	6	1	19	1	6	49	10	15
YAR053W	0	0	0	2	1	1	1	0	2	0	0	2	0	0	0	5	1	11	0	0	0	3	0	0	2	0	0	5	2	1	0	0	0	0	0	0
YAR060C	0	0	0	0	0	0	0	0	0	0	0	0	0	0	0	0	0	0	0	0	0	0	0	0	0	0	0	0	0	0	0	0	0	0	0	0
YAR064W	0	0	0	0	0	0	0	0	0	0	0	0	0	0	0	0	0	0	0	0	0	1	0	0	0	0	0	0	0	0	0	0	0	0	0	0
YAR066W	0	0	0	0	0	0	0	0	0	0	1	0	0	0	0	0	0	10	0	0	0	2	0	0	0	0	0	0	0	0	0	0	0	0	0	0
YAR068W	0	0	0	0	0	0	0	0	0	0	0	5	0	0	0	0	15	0	0	0	0	0	0	0	0	0	0	0	0	0	0	0	0	0	0	0
YAR069C	0	0	0	0	0	0	0	0	0	0	0	0	0	0	0	0	0	0	0	0	0	0	0	0	0	0	0	0	0	0	0	0	0	0	0	0
YAR070C	0	0	0	0	0	0	0	0	0	0	0	0	0	0	0	2	0	0	0	0	0	0	0	0	0	0	0	0	0	0	0	0	0	0	0	0
YAR071W	10	5	0	29	9	4	3	0	1	9	9	22	6	8	1	22	34	50	4	4	8	34	0	30	4	2	8	1	10	4	8	0	0	7	10	8
YAR073W	2	1	1	8	2	1	1	1	2	0	0	7	4	4	2	10	19	39	10	1	3	22	2	26	3	1	3	1	2	1	1	1	3	3	1	12
YAR075W	0	1	0	0	1	2	2	3	0	0	0	1	0	0	3	0	0	10	3	0	0	1	0	0	0	0	0	1	0	0	1	1	0	0	0	0
YBL001C	1120	341	161	4836	1365	764	322	394	303	1026	1393	2056	716	250	791	1704	2806	5003	1612	331	628	3412	826	1798	441	494	681	192	884	201	537	216	380	368	144	487
YBL002W	1642	2120	429	3711	2737	1380	1585	1598	1402	2816	6064	8135	1488	640	1396	3397	6974	22567	4967	1072	2310	10727	1105	5416	1157	1325	1850	907	4461	825	1261	371	957	1984	599	1125
YBL003C	3354	1835	513	6203	3690	1647	2581	2296	1862	4154	11083	12890	1988	805	2011	3379	4192	8957	4182	771	2777	5376	1430	3826	2722	3592	3929	2308	12025	1841	4112	948	2787	5492	1547	3675
YBL004W	974	887	143	1189	836	421	1093	1631	1179	970	4136	2834	587	336	695	1119	1512	4153	2323	504	1464	2783	1338	3467	1095	1032	1220	916	4536	1165	763	370	650	3601	1806	2963
YBL005W	109	51	25	271	105	54	179	254	224	221	893	923	55	47	139	154	346	1173	618	105	380	671	220	520	63	100	85	102	357	101	108	41	84	442	160	201
YBL005W-A	0	0	0	0	0	0	0	0	0	0	0	0	0	0	0	0	0	0	0	0	0	0	0	0	0	0	0	0	0	0	0	0	0	0	0	0
YBL005W-B	0	0	0	0	0	0	0	0	0	0	0	0	0	0	0	0	0	0	0	0	0	0	0	0	0	0	0	0	0	0	0	0	0	0	0	0
YBL006C	1401	512	112	5405	2052	915	582	384	398	1426	1474	2956	728	211	526	1993	3406	6577	2594	465	850	6327	2232	4348	295	527	439	365	1887	298	374	128	312	1245	521	1005
YBL006W-A	15	2	1	43	14	5	2	0	2	19	4	18	8	6	11	47	109	82	11	2	0	100	18	74	0	0	0	7	10	0	3	0	3	3	0	12
YBL007C	3409	1830	340	3110	1203	605	1755	1890	1719	1619	4557	4858	1714	1134	2203	1582	3808	7941	5099	958	1861	4717	1489	2911	720	1025	918	721	2820	487	1675	550	1023	3190	1415	2479
YBL008W	265	188	40	450	220	111	170	222	165	361	621	959	278	155	292	556	740	2153	450	106	311	731	196	680	119	191	217	243	1305	221	200	68	145	1439	665	960
YBL008W-A	0	0	0	7	2	2	2	4	0	0	5	1	8	2	0	9	3	18	14	1	0	8	6	3	0	4	7	3	22	6	0	0	1	41	8	34
YBL009W	84	87	13	235	135	85	176	242	209	340	934	875	171	57	189	262	317	1063	355	85	185	390	140	255	74	138	152	142	746	136	125	32	64	428	189	312
YBL010C	45	23	6	98	42	29	70	53	49	46	186	273	30	19	36	56	81	303	94	20	56	127	53	182	26	48	62	71	361	67	60	23	24	178	87	107
YBL011W	1696	1180	235	3691	1665	737	770	731	727	1272	2531	3398	1074	874	1596	2397	4346	13586	4547	694	2194	6880	1817	4705	442	655	511	341	2003	318	441	138	291	1365	455	731
YBL012C	0	0	0	1	0	0	0	0	0	0	0	0	0	0	0	0	0	7	0	0	0	0	0	0	0	0	0	0	0	0	0	0	0	0	0	0
YBL013W	190	78	20	714	211	112	56	54	34	59	165	232	94	58	52	195	410	1100	409	70	133	836	231	375	28	27	21	58	231	37	70	17	45	310	106	236
YBL014C	456	121	34	865	272	161	324	290	279	425	984	1105	207	113	281	503	951	2612	636	91	383	1257	380	1162	159	298	280	205	1100	209	245	124	221	1099	428	694
YBL015W	1375	998	191	2134	718	402	310	261	289	744	1118	1781	1070	543	794	1166	2130	5102	2936	544	862	3443	725	2387	212	354	396	197	1082	152	513	132	272	1152	463	625
YBL016W	499	398	105	1317	484	279	276	248	277	529	1115	1456	281	119	356	728	1088	2473	1549	293	530	1543	343	1015	231	389	383	340	1601	319	318	101	153	1037	473	716
YBL017C	2644	1708	265	2829	1401	741	1356	1435	1369	1253	3928	3530	1294	830	1813	1828	2753	7370	3825	791	2186	4648	1551	3564	1171	1171	1672	1107	4313	822	587	166	410	1316	426	754
YBL018C	94	50	17	417	232	148	79	89	69	204	452	554	93	50	122	402	546	1003	310	60	145	726	194	505	157	256	266	145	658	138	100	42	60	269	98	184
YBL019W	35	31	6	186	80	42	53	71	76	17	189	275	34	34	84	103	246	513	189	19	85	297	63	326	33	57	46	66	237	70	47	15	41	227	81	157
YBL020W	479	379	73	983	485	266	313	320	216	493	1177	1249	501	239	497	863	1475	4479	1129	202	588	1606	449	915	145	339	362	247	884	157	157	83	117	350	157	213
YBL021C	154	90	20	577	212	75	92	64	64	204	261	453	100	31	95	406	432	1137	386	88	242	739	240	516	60	88	52	49	326	68	65	16	55	324	162	250
YBL022C	2366	1329	230	2971	1013	524	1293	1286	1128	1294	4021	4152	1027	653	1685	1244	2380	6630	3921	693	2001	3649	1141	2924	798	876	1178	631	2947	661	1314	464	1101	3348	1471	2867
YBL023C	533	378	54	404	297	144	455	384	418	559	983	1171	326	233	519	564	831	2191	1169	175	580	1005	265	856	275	210	427	276	1443	346	318	181	222	1903	1004	1536
YBL024W	1030	985	155	683	412	177	752	860	681	784	2645	2345	765	495	900	595	1139	2884	2264	638	1784	1294	331	1179	768	921	1204	706	3999	962	1105	485	876	4022	1491	2923
YBL025W	64	18	4	62	10	4	24	8	24	48	52	57	2	14	17	33	62	144	17	3	11	59	7	77	5	15	15	27	212	15	26	3	22	98	64	60
YBL026W	359	81	56	761	316	250	180	249	181	505	1050	1122	131	86	289	356	723	1736	395	44	203	659	227	254	158	261	310	133	636	151	393	207	229	612	298	435
YBL027W	7512	4208	1001	10223	5550	2270	5778	4561	3606	6791	17484	18145	4496	2121	6212	4238	6559	16935	9117	3047	7706	6448	2464	6068	4707	7841	6297	3462	14647	2368	6259	1871	4316	3165	1281	2629
YBL028C	41	29	16	184	94	65	64	71	67	55	215	186	29	13	86	110	195	548	130	11	73	145	88	160	50	94	62	92	447	112	113	46	67	318	116	282
YBL029C-A	85	83	24	591	258	137	50	39	30	46	124	202	99	37	81	243	550	1139	231	26	135	624	119	288	40	79	56	102	389	65	98	17	50	137	36	63
YBL029W	5	8	8	281	56	65	43	44	34	47	132	210	33	26	24	97	190	451	129	10	30	168	45	74	7	32	30	14	115	18	28	8	13	239	158	126
YBL030C	2427	2425	1099	2599	2137	927	1244	1355	1350	1839	4623	6041	2402	1547	2212	2378	5222	8028	10279	2367	4978	6958	1435	3483	862	1195	1539	464	1908	331	1561	711	1017	991	467	942
YBL031W	34	18	3	124	57	34	59	69	57	100	205	160	32	5	59	67	123	537	83	16	71	129	50	86	25	47	70	46	284	37	57	10	46	219	71	175
YBL032W	789	816	207	976	766	289	837	853	769	1654	2807	3756	825	477	1064	1305	2715	6211	2531	602	1392	2855	534	1409	485	818	886	290	1542	239	981	284	577	1348	450	773
YBL033C	962	671	147	2070	601	303	356	291	262	634	1111	1617	1455	435	664	1546	2220	4762	2483	504	748	2198	791	1388	247	447	391	460	2107	396	496	165	358	2764	1290	1633
YBL034C	214	78	30	214	94	51	132	117	153	84	452	400	72	51	97	146	281	728	206	60	207	329	117	321	81	140	126	120	588	153	124	38	93	766	269	423
YBL035C	113	104	25	121	79	46	130	122	97	121	496	427	243	93	163	170	280	959	217	66	249	203	42	146	46	109	119	125	644	105	155	42	83	751	323	488
YBL036C	378	268	73	998	388	223	251	344	254	458	937	1012	315	146	376	490	1104	2643	793	136	394	875	185	639	175	239	338	135	757	117	258	147	186	434	181	420
YBL037W	236	196	42	416	164	74	212	278	235	212	846	736	130	84	221	247	430	1112	540	100	228	420	114	413	96	188	172	234	1547	239	171	83	135	1596	694	1177
YBL038W	293	157	50	651	185	110	152	117	120	214	438	752	205	66	272	327	559	1702	561	86	286	436	155	416	205	222	260	218	1132	225	161	52	126	764	357	751
YBL039C	2268	3549	356	1657	1178	573	1621	1991	1408	1865	5208	5037	2454	1075	2829	1694	2450	5883	5068	1654	4874	2736	883	2946	2489	2576	2765	1448	8935	1720	1931	854	1563	4275	2367	3957
YBL039C-A	0	0	0	0	0	0	0	0	0	0	0	0	0	0	0	0	0	0	0	0	0	0	0	0	0	0	0	0	0	0	0	0	0	0	0	0
YBL039W-B	24	26	1	96	45	21	18	15	24	58	76	118	54	11	68	62	137	433	51	0	50	99	39	96	6	31	33	15	50	5	16	4	13	21	8	0
YBL040C	801	365	127	1104	539	298	299	275	317	763	1072	1439	416	230	495	598	765	1861	916	253	387	768	268	913	329	401	479	450	1969	385	255	71	166	469	155	201
YBL041W	1809	929	263	4513	1819	804	971	768	886	1605	3054	4265	998	491	1276	1609	2710	7056	2530	552	1071	2985	1213	2556	772	1020	1160	882	4099	715	1208	439	825	1627	761	1111
YBL042C	2244	1675	387	2106	1348	602	794	772	749	1507	2724	3918	2095	606	1313	1960	2414	5857	4135	1130	1898	4144	1195	2661	761	966	1210	759	3990	713	219	89	214	937	352	500
YBL043W	44	32	6	95	65	46	25	20	11	24	68	114	41	21	50	124	303	964	156	44	68	391	60	155	9	6	18	12	136	15	54	11	47	80	96	70
YBL044W	2	0	0	33	12	5	0	0	1	0	4	15	1	0	1	12	12	22	3	1	1	13	1	6	11	5	4	0	32	4	3	0	3	2	3	0
YBL045C	2175	1586	278	1492	985	415	710	570	695	974	2001	3225	1427	695	1933	1240	2213	5219	3502	828	1200	2770	478	1296	513	708	886	280	1503	271	1252	317	903	1356	441	754
YBL046W	33	62	12	197	57	32	54	77	70	93	251	206	21	15	113	79	278	629	167	51	156	113	81	241	49	91	65	78	458	76	45	22	50	179	90	114
YBL047C	3366	2584	547	5755	1901	1053	2012	2247	2274	1786	5173	4565	2060	1164	1964	2232	4015	8298	6579	1566	2380	5556	2005	3727	900	1221	1298	830	3891	732	1491	443	982	4831	2256	3532
YBL048W	0	10	1	33	14	7	0	2	4	4	4	11	26	6	12	35	153	277	25	4	12	73	7	57	0	1	0	4	28	0	2	0	2	7	1	2
YBL049W	33	3	4	194	69	21	16	4	12	22	32	41	51	12	34	171	297	1064	117	9	2	153	44	114	21	21	9	15	39	6	13	2	22	17	14	26
YBL050W	981	492	128	1769	531	251	613	507	571	1032	1727	2713	486	309	771	567	1124	3165	1265	263	1120	1239	273	1261	595	792	1048	487	2332	343	765	305	566	960	380	838
YBL051C	355	281	90	547	268	137	318	329	370	273	1317	1105	344	253	439	406	1038	2227	1084	313	506	978	519	901	159	178	324	260	1229	206	271	151	198	693	391	637
YBL052C	97	33	7	214	119	81	55	113	76	109	252	304	26	43	50	124	341	660	176	18	47	474	108	460	35	63	95	92	258	80	69	17	48	289	147	177
YBL053W	0	1	0	0	0	1	0	1	0	4	14	5	0	0	3	8	4	17	0	0	5	1	0	4	2	0	0	1	11	0	2	0	0	0	0	0
YBL054W	106	110	26	164	103	58	202	240	232	228	1047	822	191	107	186	243	456	1177	477	162	423	333	159	355	124	109	139	180	749	175	97	34	78	371	223	478
YBL055C	426	323	43	929	435	219	344	380	352	893	1125	1825	367	201	439	643	765	2250	1122	208	597	1215	326	1052	406	401	483	382	1806	384	288	116	171	1070	419	691
YBL056W	1115	599	143	2068	866	398	789	971	873	1656	3484	4110	460	417	1036	1250	2559	7518	2323	428	1941	3544	905	4011	584	701	1025	532	2500	554	602	266	558	1327	567	1203
YBL057C	1019	519	118	2202	1179	527	591	528	444	1519	2241	3262	891	454	942	1240	1517	3779	1561	381	742	1624	290	1583	506	772	779	527	3131	502	358	128	318	426	258	321
YBL058W	3636	1721	269	5182	1785	834	1162	969	997	2024	3450	5339	1563	752	1562	2274	3261	8916	4137	896	2233	4747	1475	4375	789	1086	1186	928	4782	795	1477	390	1024	4265	1589	2928
YBL059C-A	120	38	33	272	123	61	55	61	23	115	178	328	19	28	66	117	280	646	192	29	87	374	83	235	30	91	58	70	327	60	132	22	70	290	113	244
YBL059W	184	97	27	607	406	189	155	137	188	208	313	542	166	146	239	432	770	3171	340	24	402	768	135	714	80	87	105	104	543	84	92	67	70	385	154	264
YBL060W	95	41	9	219	66	40	61	70	61	149	389	359	52	39	76	81	212	463	223	27	92	221	52	163	24	90	123	63	357	81	75	24	68	375	163	222
YBL061C	168	146	28	509	271	140	229	249	193	252	884	1020	132	81	146	360	711	1621	361	75	173	743	212	555	135	283	248	261	1665	313	216	49	167	1123	555	857
YBL062W	0	1	0	0	0	0	0	0	0	0	3	3	0	0	0	0	0	0	0	0	0	0	0	0	0	0	0	0	0	0	0	0	0	0	2	0
YBL063W	93	68	11	302	120	58	71	118	103	113	315	336	36	26	59	181	277	613	208	45	54	379	189	252	50	64	66	77	363	106	68	26	51	559	258	381
YBL064C	1263	435	161	2411	523	276	759	510	584	1369	1939	3517	817	365	1000	761	1725	4011	1863	280	665	1555	244	895	260	384	272	175	685	113	818	233	441	616	242	407
YBL065W	4	0	0	2	0	0	3	0	0	0	0	3	0	2	4	17	30	70	0	0	0	7	0	14	0	0	0	0	0	3	0	0	0	0	0	0
YBL066C	162	133	35	402	188	117	131	177	144	154	652	588	104	81	147	380	725	1781	587	125	228	1329	279	554	90	130	149	150	793	132	134	51	74	658	246	401
YBL067C	391	188	47	428	221	145	254	474	346	553	1384	1247	128	92	327	379	914	3037	738	125	289	1208	230	876	190	253	335	186	929	156	313	118	207	814	335	559
YBL068W	337	355	75	478	347	128	299	393	325	461	1289	1557	373	175	558	586	896	2565	726	219	615	833	119	588	272	360	514	407	2173	375	298	153	238	1079	486	797
YBL068W-A	0	0	0	0	0	0	0	0	0	0	0	0	0	0	0	0	0	0	0	0	0	0	0	0	0	0	0	0	0	0	0	0	0	0	0	0
YBL069W	453	376	75	779	332	200	130	127	149	227	654	828	407	220	506	545	1019	3004	1357	263	518	1378	347	957	180	207	196	156	1248	180	179	86	134	955	463	811
YBL070C	0	0	0	2	0	0	0	0	1	0	0	0	0	0	0	0	8	16	0	0	0	3	0	0	0	0	0	0	0	0	0	0	0	1	0	7
YBL071C	0	0	0	28	7	8	2	6	1	2	3	13	5	2	0	11	8	50	0	2	0	15	14	28	0	0	0	4	0	2	5	0	0	6	0	0
YBL071C-B	0	5	1	17	7	1	2	0	1	0	9	16	10	7	4	18	12	51	22	2	0	13	1	0	1	3	2	1	0	1	0	2	0	3	0	0
YBL071W-A	52	33	19	237	157	65	79	68	67	228	459	717	92	43	60	378	370	787	314	32	216	738	86	665	50	93	139	53	298	30	59	33	53	80	39	55
YBL072C	8522	4686	1111	15465	8930	4181	3493	3457	2626	7545	12484	19415	6797	3074	6208	8309	11767	25660	12749	4038	6854	15398	5458	10020	3168	4439	5779	1466	8660	1427	5969	1314	3545	2897	925	2279
YBL073W	4	0	0	4	1	0	0	0	0	0	0	0	0	0	0	0	0	0	0	0	0	6	0	0	0	0	0	0	0	0	0	0	0	0	0	0
YBL074C	124	23	11	196	128	42	50	73	68	78	214	208	25	21	67	117	196	652	232	24	94	345	65	296	73	47	79	66	379	48	35	17	54	148	79	172
YBL075C	122	80	14	281	115	35	129	106	90	220	388	478	63	74	153	207	548	1346	196	42	77	530	156	435	60	135	70	113	418	86	113	22	57	222	130	172
YBL076C	13226	11669	1933	7469	4699	2307	5863	6806	5078	6923	17141	17650	8254	4529	10174	6083	11124	23854	20067	5402	14194	14525	3866	11682	6896	7735	10601	4449	23655	4258	7314	2608	5527	17747	7057	11673
YBL077W	11	0	0	0	3	0	0	0	0	0	0	0	0	0	0	0	5	0	0	0	0	0	0	0	0	0	0	0	0	0	0	0	0	0	0	0
YBL078C	103	35	19	422	144	98	73	55	43	85	266	286	68	14	87	194	352	1164	367	33	89	720	171	602	57	120	85	36	149	27	90	16	71	170	52	91
YBL079W	1074	672	143	1870	913	527	651	783	612	828	2696	2207	728	395	711	1520	2207	5102	2320	410	906	3292	1218	2399	465	535	642	946	4062	898	520	178	357	4643	1715	2560
YBL080C	230	113	22	387	163	90	66	88	72	149	273	399	98	47	114	265	300	1135	393	64	161	469	109	284	70	139	146	181	931	152	137	24	112	709	260	430
YBL081W	43	32	10	188	113	61	41	64	36	41	178	150	65	41	72	224	421	927	253	44	79	393	105	168	36	40	30	78	330	47	26	18	18	139	80	84
YBL082C	672	545	119	1755	972	449	288	313	187	802	1453	2237	688	235	323	948	1620	3255	2282	554	1106	3544	1264	2918	181	281	355	224	789	101	114	48	88	378	165	141
YBL083C	0	0	0	0	1	3	4	6	4	9	13	7	3	0	1	1	1	16	11	0	0	11	0	0	0	0	0	2	9	0	0	1	0	2	0	10
YBL084C	192	122	30	601	179	123	80	118	109	211	444	473	140	66	180	294	647	1279	352	82	186	555	204	429	97	140	124	145	860	142	120	29	57	801	256	406
YBL085W	228	89	21	295	141	84	177	199	135	200	718	657	96	50	146	251	514	1307	271	69	180	554	269	470	101	129	134	159	733	127	216	39	94	838	391	635
YBL086C	82	49	18	506	161	67	117	171	81	111	454	378	99	30	114	121	292	812	227	46	248	293	179	349	62	103	106	192	766	172	105	16	71	443	100	176
YBL087C	8139	4262	1496	41518	11386	5601	2781	2279	1664	5931	9897	14254	8444	2722	6076	8785	13775	27623	13868	2931	7705	14721	6192	16389	4244	5284	5695	1786	8116	1329	4707	1722	3420	4011	1654	3243
YBL088C	316	164	34	644	264	150	240	284	251	230	930	797	125	66	217	466	871	2288	615	92	227	1169	447	1036	116	189	191	208	755	155	135	43	136	665	257	417
YBL089W	593	211	82	1680	640	390	170	186	150	421	681	888	393	150	249	866	1190	3144	786	174	311	1560	420	1431	167	294	301	316	1592	236	142	23	62	336	99	115
YBL090W	486	169	39	1100	434	212	159	129	101	297	426	652	192	111	293	570	861	1996	467	130	452	935	132	600	174	163	199	219	1211	188	280	95	195	1183	448	732
YBL091C	1351	956	228	1589	767	361	882	774	775	1191	2415	3389	1149	494	1128	1033	2308	5383	2859	604	2159	2458	734	2247	540	782	791	405	1886	335	1129	403	700	978	535	913
YBL091C-A	109	58	31	350	138	68	77	58	82	147	281	404	54	22	93	99	331	601	235	39	81	349	91	250	50	102	113	53	243	50	99	25	81	156	41	71
YBL092W	12867	8794	2294	21229	13160	5637	10500	8364	7311	13324	28459	36198	10650	4016	11005	9310	13818	37151	17730	6202	12456	17447	4706	11671	10949	14298	14095	5314	26052	3957	12347	2831	7535	4355	1648	3655
YBL093C	414	217	49	1487	629	354	241	145	178	280	805	848	416	129	271	961	1593	5107	1024	119	341	1413	363	688	142	255	241	442	1971	364	261	49	139	1370	590	774
YBL094C	0	1	0	0	4	2	4	1	0	0	24	44	5	0	0	26	25	43	27	1	2	16	3	19	11	0	0	7	15	5	5	0	3	12	0	6
YBL095W	315	142	41	849	264	128	119	101	76	249	408	568	211	106	183	484	731	1750	766	172	253	1300	339	944	119	280	259	169	966	135	198	34	126	1057	431	823
YBL096C	0	1	0	2	0	0	1	0	0	0	3	10	0	5	2	3	14	42	0	1	0	4	4	0	0	0	1	0	0	0	1	0	0	9	1	0
YBL097W	59	32	7	89	33	18	42	31	48	34	102	69	28	22	35	45	96	282	115	9	36	110	39	172	25	37	40	60	256	49	38	12	27	285	158	258
YBL098W	224	81	23	262	114	67	150	153	137	327	537	650	512	258	648	573	908	1832	349	84	260	336	56	379	226	287	405	180	985	159	294	140	226	707	189	403
YBL099W	5395	4279	1143	4181	2066	1027	1828	1747	1551	2741	6235	7064	3621	2974	4358	2931	6057	11494	15496	3937	7878	7735	2626	5145	2231	2575	3089	821	3801	653	5344	2156	3794	2893	1715	3274
YBL100C	0	0	0	0	0	0	0	0	0	0	0	0	0	0	0	0	0	0	0	0	0	1	0	0	0	0	0	0	0	0	0	0	0	0	0	0
YBL100W-A	0	0	0	0	0	0	0	0	0	0	0	0	0	0	0	0	0	0	0	0	0	0	0	0	0	0	0	0	0	0	0	0	0	0	0	0
YBL100W-B	0	0	0	0	0	0	0	0	0	0	0	0	0	0	0	0	0	0	0	0	0	0	0	0	0	0	0	0	0	0	0	0	0	0	0	0
YBL100W-C	0	2	0	13	1	1	1	0	0	3	3	0	0	0	1	0	0	14	0	0	0	26	1	6	0	1	7	1	0	0	0	0	0	1	0	0
YBL101C	504	309	87	1507	499	262	255	286	259	263	743	608	287	131	270	595	1025	2275	1089	195	407	1454	435	749	170	273	244	415	1697	274	271	135	126	1635	547	818
YBL102W	873	563	113	2573	1512	756	361	346	393	841	1233	2155	670	284	589	1469	2178	5591	1788	308	772	3744	718	1950	292	499	465	284	1663	256	250	65	166	828	248	417
YBL103C	90	28	16	154	66	42	58	94	61	125	429	411	33	30	64	133	247	903	238	36	152	354	117	329	57	133	117	202	610	163	65	34	40	593	175	314
YBL104C	330	190	54	537	234	117	144	170	190	130	619	620	204	141	284	427	636	1910	779	145	270	742	246	666	167	201	233	206	1032	209	218	82	142	1172	454	772
YBL105C	516	256	59	508	246	170	341	467	321	479	1488	1250	270	156	261	433	778	2321	1323	222	404	1244	425	1107	233	281	304	332	1685	282	327	103	252	1642	721	1161
YBL106C	199	198	28	331	174	99	153	165	154	212	589	741	235	135	286	441	692	1999	435	92	323	569	155	415	63	154	156	110	862	144	285	139	257	2220	876	1427
YBL107C	34	12	4	132	30	12	19	13	14	2	61	32	25	12	10	61	119	216	69	6	4	80	32	36	27	28	18	22	126	15	28	18	24	45	13	40
YBL107W-A	0	0	0	0	0	0	0	0	0	0	0	0	0	0	0	0	0	0	0	0	0	0	0	0	0	0	0	0	0	0	0	0	0	0	0	0
YBL108C-A	0	0	0	0	0	0	0	0	0	0	0	0	0	0	0	0	0	0	0	0	0	0	0	0	0	0	0	0	0	0	1	0	0	0	0	0
YBL108W	0	0	0	3	0	0	1	0	0	0	1	0	0	0	0	0	0	5	0	0	0	0	0	2	0	0	6	2	0	0	0	0	0	0	0	0
YBL109W	0	0	0	0	0	0	0	0	0	0	0	0	0	2	0	3	0	2	0	0	0	1	1	0	0	0	0	0	0	2	0	0	0	0	0	0
YBL111C	0	0	0	0	0	0	0	0	0	0	0	0	0	0	0	0	0	0	0	0	0	0	0	0	0	0	0	0	0	0	0	0	0	0	0	0
YBL112C	0	0	0	0	0	0	0	0	0	0	0	0	0	0	0	0	0	0	0	0	0	0	0	0	0	0	0	0	0	0	0	0	0	0	0	0
YBL113C	8	4	0	15	10	4	2	5	5	14	21	36	12	4	35	45	122	229	12	3	13	69	20	29	0	3	8	2	8	4	10	4	4	23	9	13
YBL113W-A	0	0	0	0	1	0	0	0	0	0	0	0	0	0	0	2	5	3	1	0	0	6	0	0	0	0	7	0	0	0	0	0	0	0	0	0
YBR001C	757	372	88	1090	398	236	280	318	241	329	786	1028	506	264	642	759	1725	5134	1551	157	647	1807	322	897	159	164	210	174	1019	186	286	89	219	1435	638	1003
YBR002C	330	187	43	957	476	213	269	254	234	299	846	1083	154	158	299	599	1160	4183	627	73	589	1192	453	1450	178	205	242	262	1508	226	210	63	174	688	460	573
YBR003W	932	401	97	1039	530	275	293	292	294	542	1096	1431	315	217	431	573	1190	2607	1293	218	663	1557	295	1022	296	349	394	395	1741	312	329	118	183	929	289	591
YBR004C	208	137	29	463	365	232	151	151	152	238	536	585	174	102	224	554	1066	3169	795	117	296	1360	233	743	55	84	128	117	344	77	83	42	65	188	52	108
YBR005W	920	456	134	4826	1417	741	266	179	191	634	854	1403	647	177	393	1194	1681	6008	1260	223	505	2504	520	2033	327	481	427	489	2823	424	252	120	224	1093	368	847
YBR006W	1635	872	149	2757	1137	623	210	193	206	311	574	969	774	366	940	1054	2404	7163	2604	451	1467	4049	990	3316	442	419	496	272	1130	196	412	83	318	689	253	431
YBR007C	59	44	7	154	46	29	61	125	64	108	374	313	61	33	45	102	224	440	150	25	41	174	43	134	38	70	31	109	525	70	60	9	51	514	153	366
YBR008C	181	88	29	659	277	181	114	147	119	232	760	919	164	135	167	615	1542	4957	637	80	179	1770	274	1365	61	109	141	109	472	74	84	22	55	238	89	150
YBR009C	1211	532	173	2858	1829	827	1066	1169	954	1959	4903	4542	1022	468	975	2760	3952	9081	2395	455	1516	4229	1166	2771	687	909	1001	890	4778	872	994	439	881	2511	814	1737
YBR010W	5377	2905	606	9779	5990	3150	3053	2991	2471	6834	12373	16117	3742	2426	5287	6564	9718	19998	9911	2025	6842	15299	3026	9415	2027	2437	2616	1779	9327	1620	4043	1082	3309	6966	1701	4139
YBR011C	9683	8332	2422	9823	4907	2137	6052	5043	4539	11450	18166	26482	12537	4172	8460	5848	10018	18230	29956	9312	10373	10443	3104	6237	5229	7630	8973	2428	10108	1923	8157	3007	5188	4376	1987	3595
YBR012C	9	4	2	41	6	8	28	17	27	78	117	120	1	0	11	37	29	188	12	8	38	105	26	108	10	11	12	5	32	7	0	6	11	16	3	3
YBR012W-A	0	0	0	0	0	0	0	0	0	0	0	0	0	0	0	0	0	0	0	0	0	0	0	0	0	0	0	0	0	0	0	0	0	0	0	0
YBR012W-B	0	0	0	0	0	0	0	0	0	0	0	0	0	0	0	0	0	0	0	0	0	0	0	0	0	0	0	0	0	0	0	0	0	0	0	0
YBR013C	81	24	6	301	212	113	53	32	57	134	174	328	52	40	107	203	291	772	179	23	63	544	62	292	57	45	97	46	222	44	40	16	41	86	34	52
YBR014C	550	225	65	874	280	130	202	204	193	320	902	910	226	92	296	299	467	1286	553	113	462	469	154	343	108	260	361	207	805	174	99	22	93	185	55	145
YBR015C	1645	1254	307	1843	1168	511	1237	1290	1170	2078	4781	6115	1438	647	1467	1758	3100	6978	4508	1067	2391	4604	1216	2903	904	1111	1272	616	3394	516	483	90	254	811	253	511
YBR016W	87	64	27	452	206	84	35	22	39	67	76	131	115	54	57	121	539	601	227	33	92	202	58	96	8	32	23	31	69	12	43	9	10	46	17	59
YBR017C	1648	1160	194	1926	1058	552	859	1059	857	1071	2829	2701	1001	580	1669	1435	2210	5775	2966	558	1459	2821	627	1878	586	672	842	691	3817	674	1128	434	773	3834	2122	2820
YBR018C	14	15	2	53	38	10	7	5	1	17	41	67	31	6	11	36	45	263	23	2	2	82	15	47	3	8	19	4	93	7	13	1	2	29	8	20
YBR019C	0	5	0	52	33	19	17	7	10	21	22	93	2	10	7	26	97	211	37	0	16	143	22	63	23	15	17	13	10	10	8	8	3	10	2	1
YBR020W	38	24	8	57	40	30	30	21	36	70	101	128	13	31	56	107	192	555	75	13	36	206	26	148	11	18	40	30	94	30	30	17	24	61	23	8
YBR021W	459	404	52	614	341	183	239	267	219	412	644	983	455	146	365	601	808	2003	885	234	331	1083	257	656	158	176	262	138	600	107	92	7	68	187	53	66
YBR022W	377	111	34	998	302	145	139	121	118	178	354	497	313	91	191	370	636	1850	449	101	213	724	171	482	149	179	249	168	969	207	311	65	190	1065	292	409
YBR023C	2222	1931	337	2138	1105	552	1037	1164	974	1500	3340	4039	1639	799	1787	1674	2568	7433	4034	833	1945	4695	829	2825	642	902	962	691	3172	607	451	102	318	1179	476	722
YBR024W	111	48	17	306	122	48	67	85	63	221	329	378	54	45	85	120	216	612	252	38	150	314	71	296	55	84	94	94	447	107	105	26	61	248	109	186
YBR025C	4289	3415	741	3628	2484	1111	3140	3065	2723	3679	8669	10550	2579	1861	4140	2310	4746	12064	6404	1954	6967	4733	1304	3515	2501	3069	4292	1190	5732	1186	3929	1196	2726	2163	805	1774
YBR026C	1229	533	153	1024	434	228	437	357	383	748	1239	1814	583	262	723	539	919	2536	1475	361	729	1209	266	709	367	488	564	195	1162	181	662	266	493	711	302	579
YBR027C	19	7	2	5	3	2	6	6	9	10	7	14	0	3	12	7	12	44	20	3	2	23	2	30	0	4	3	2	4	3	2	3	5	13	5	16
YBR028C	195	131	35	321	159	106	159	211	193	186	646	733	89	71	254	232	441	1188	506	124	221	558	125	450	182	274	210	179	966	168	234	89	188	689	281	717
YBR029C	1072	862	123	1611	1151	552	643	846	695	1061	2288	2559	595	282	776	958	1446	3926	1929	488	1052	2278	739	1677	468	479	558	476	1763	360	130	50	112	399	144	245
YBR030W	133	191	22	207	159	56	198	247	205	395	905	1148	86	93	195	199	302	1155	445	88	270	593	124	508	99	196	192	139	893	174	198	84	153	583	220	337
YBR031W	5630	6027	1576	10015	8551	3977	4967	4226	3203	8623	16421	32068	7395	2905	4554	9987	13480	31614	18688	6756	12764	21210	8752	15231	2740	3993	4026	1413	7563	1011	4879	960	2635	3173	947	1450
YBR032W	14	0	0	0	0	0	0	0	0	0	0	0	0	0	0	0	0	0	0	0	9	0	0	0	0	12	0	0	0	0	0	0	0	1	1	0
YBR033W	11	20	0	79	23	6	2	8	13	5	20	23	4	0	3	12	40	71	63	1	29	66	8	65	2	5	5	3	42	1	14	11	10	40	26	27
YBR034C	575	492	126	834	420	205	534	447	499	678	1682	1830	601	242	570	665	747	2289	1173	363	784	1030	323	1018	562	723	759	482	2990	663	366	208	316	1782	640	1025
YBR035C	1315	572	194	1550	768	459	697	588	756	1970	3180	5192	825	644	1071	1155	2008	3650	2911	575	1646	2601	502	2042	736	863	1259	431	2167	396	949	339	586	1060	549	914
YBR036C	5047	3247	681	6991	3694	1624	1575	1383	1350	2703	4245	6333	3113	1303	2162	3704	6315	13263	8681	2051	3330	8460	2785	6566	1135	1465	1824	955	4950	655	1001	244	539	1771	639	864
YBR037C	415	133	35	1138	300	139	98	107	85	211	277	452	268	166	264	533	782	1498	486	120	192	697	278	542	125	127	160	177	912	145	179	46	116	855	363	658
YBR038W	1043	847	204	845	640	282	770	896	646	818	2682	2755	836	495	830	1277	1956	4496	3642	649	1495	3461	528	1870	299	445	643	432	2020	377	281	111	211	1316	623	1115
YBR039W	1606	1183	271	1100	422	229	500	569	436	775	1588	1853	914	441	1052	307	940	2424	2096	517	1881	1177	310	805	499	622	912	293	1352	268	1315	354	949	726	306	566
YBR040W	20	13	6	9	11	6	0	0	0	1	4	2	0	1	2	4	13	17	0	0	10	9	0	9	21	9	15	18	50	40	1	0	0	0	3	0
YBR041W	1707	1454	222	2007	1078	667	1090	1236	1369	2081	4314	6892	1331	813	1820	1331	2321	7320	3309	646	2841	3410	593	2742	632	738	1036	414	2156	414	451	119	248	698	216	290
YBR042C	811	369	62	1392	477	300	351	421	270	768	1227	1568	385	170	441	843	1128	2732	1061	239	576	1272	222	898	311	451	484	328	1643	283	168	39	111	517	150	234
YBR043C	504	234	60	1218	540	251	251	345	267	663	1311	1380	347	167	477	746	1671	4575	998	173	405	1985	491	1513	193	380	310	326	1420	192	238	69	176	575	195	488
YBR044C	291	82	17	440	201	95	130	132	130	246	538	561	112	92	236	415	759	2116	435	60	277	752	174	589	97	118	117	143	622	122	112	39	79	458	153	286
YBR045C	40	5	1	47	16	2	20	19	24	1	64	45	8	2	21	13	33	112	22	3	0	34	18	36	4	15	10	12	87	17	7	1	10	57	22	50
YBR046C	573	224	100	620	184	103	217	181	200	422	553	783	281	165	465	247	465	1560	824	132	303	622	90	333	86	155	182	128	457	98	281	101	201	477	165	298
YBR047W	40	5	2	38	21	12	17	33	16	12	114	98	23	19	10	44	41	225	99	7	106	119	37	43	21	27	36	37	201	33	11	17	10	64	23	62
YBR048W	5671	5506	1166	6034	6474	2825	4467	3703	3605	8145	14550	22118	5780	2636	5805	4626	7812	25315	13603	3728	12333	11405	2274	8138	3797	6280	4988	1596	7062	1135	4510	1225	2412	1889	664	1511
YBR049C	246	180	57	491	180	87	369	425	378	252	1051	777	128	137	311	249	543	1373	618	133	289	557	255	512	137	227	174	201	1182	201	278	108	232	1038	394	741
YBR050C	0	0	1	15	9	3	13	10	10	36	70	73	2	1	9	23	28	91	7	1	14	13	10	4	6	12	3	8	11	0	16	9	1	3	8	15
YBR051W	0	0	0	2	1	0	0	0	1	0	8	9	0	0	2	0	18	11	0	0	0	1	1	0	0	0	0	0	0	0	0	1	0	1	0	0
YBR052C	2668	760	286	5295	1214	860	735	521	537	1743	2226	4321	1294	637	1972	2107	3864	11663	3127	521	1207	3463	868	2796	850	972	835	531	2264	469	1203	325	643	1376	627	1122
YBR053C	1892	868	146	1860	672	333	739	632	757	1905	2617	5187	1120	598	1397	1205	1845	4315	2605	633	1508	3316	569	3089	517	407	797	293	1379	217	984	280	748	763	381	556
YBR054W	4586	2121	511	11099	4390	2351	676	462	404	683	1057	1218	3296	1875	3057	5396	15188	28720	9253	1484	2765	16270	4125	10547	930	842	984	528	2203	462	1139	296	887	2556	874	1493
YBR055C	412	65	36	298	129	78	227	254	218	356	1002	948	128	73	178	310	483	1347	472	74	246	587	205	700	136	197	147	222	977	222	218	65	158	1228	626	886
YBR056C-B	0	0	0	13	3	3	1	0	0	0	0	4	4	0	0	6	30	13	4	4	0	3	0	0	0	1	0	2	23	4	0	3	1	0	3	0
YBR056W	1765	819	163	1431	770	362	649	605	664	1198	1877	2716	566	377	996	739	1186	3621	2354	342	1412	2009	331	1922	617	694	1195	409	2519	364	797	290	665	1425	444	897
YBR056W-A	267	108	26	1192	825	338	110	104	104	329	336	406	78	76	130	388	979	2411	656	51	346	1252	283	1381	107	133	145	123	722	88	145	52	88	314	50	167
YBR057C	39	56	19	264	97	50	58	75	66	91	307	262	21	14	23	70	210	486	218	25	118	236	83	180	29	77	38	96	435	96	91	27	56	410	151	265
YBR058C	837	501	77	451	296	142	423	430	504	831	1778	2200	476	231	674	487	747	2262	1186	289	963	1090	294	881	385	432	723	298	1499	272	767	261	483	1271	594	613
YBR058C-A	411	361	100	1423	745	533	218	214	205	510	1171	1586	455	119	306	778	1201	4189	811	93	607	1560	341	1312	178	242	191	148	609	135	279	104	196	352	162	235
YBR059C	1077	558	136	1536	548	281	810	767	880	820	2133	2203	540	328	758	769	1632	4226	1583	321	804	2136	763	1445	275	580	419	455	1892	387	701	215	428	2291	1143	1821
YBR060C	261	146	36	358	112	47	256	250	283	288	994	1072	187	117	336	265	551	1866	514	99	303	392	119	322	102	247	219	169	1062	181	231	56	187	767	264	571
YBR061C	444	203	39	559	265	135	325	320	227	364	1106	1342	255	146	317	336	575	1405	621	218	443	595	195	625	233	330	300	295	1512	196	309	78	242	644	218	413
YBR062C	334	121	43	668	217	120	119	121	103	305	589	625	108	74	228	283	471	1469	362	90	175	446	142	501	88	152	203	133	529	100	208	59	110	319	122	112
YBR063C	69	9	5	47	19	18	55	81	67	166	406	292	22	22	53	64	142	320	55	15	54	104	57	186	28	70	89	43	199	59	67	21	39	259	123	220
YBR064W	0	0	0	0	0	0	0	0	0	0	5	0	0	0	0	4	1	6	0	0	0	0	1	9	0	0	0	0	0	0	0	0	0	1	0	0
YBR065C	167	47	15	422	171	88	100	134	78	208	524	459	56	27	132	184	466	1076	234	31	81	427	147	389	55	74	120	76	514	76	125	20	54	477	236	436
YBR066C	84	55	21	235	156	92	131	135	90	276	559	543	73	47	126	293	523	1234	420	51	205	408	103	303	70	124	157	112	627	165	693	231	427	2981	900	1451
YBR067C	1517	1113	375	3955	2781	1232	870	849	766	1974	4084	4949	1233	1041	1181	2349	4949	6300	4391	952	1767	5121	1279	3026	430	665	773	361	1378	256	200	104	87	141	51	137
YBR068C	6249	3099	873	16634	6743	3794	3060	3016	2565	5657	9496	11876	3932	2187	3307	9127	15465	32346	12308	2389	4068	21578	5405	15684	2482	3392	3886	2936	14590	2010	2130	553	1084	7197	2130	3314
YBR069C	3078	2963	441	5813	2767	1349	1481	1762	1269	3247	6925	7373	3463	1430	2811	4147	5715	16606	9025	2079	4021	10697	2971	7531	2113	2517	2793	1622	8336	1476	911	293	738	2902	1006	1720
YBR070C	169	124	43	647	283	199	163	144	150	312	684	1197	276	120	209	714	833	2031	416	92	164	831	142	702	170	205	210	186	991	116	166	46	78	240	85	121
YBR071W	180	125	43	700	347	164	160	231	170	163	519	566	217	91	207	456	1001	1988	650	91	221	763	122	378	34	120	108	120	421	59	169	55	162	582	259	465
YBR072C-A	1	0	0	16	14	8	2	2	0	0	10	13	0	0	0	0	10	10	2	0	0	4	10	8	0	3	12	0	11	1	2	0	0	2	1	17
YBR072W	1369	243	164	2994	391	296	301	128	153	436	465	976	2633	1218	2030	2228	6615	11343	2987	515	669	2714	656	1988	391	389	471	140	695	120	1685	330	1109	2045	706	1318
YBR073W	447	177	41	683	224	155	349	456	459	645	1588	1418	167	100	209	353	606	1418	529	127	330	724	270	728	224	327	364	308	1835	340	418	140	311	1904	911	1091
YBR074W	976	606	105	1129	576	309	577	558	520	834	1861	1970	807	369	881	685	1107	3194	1606	310	897	1932	460	1303	463	635	922	534	2286	455	257	89	149	630	216	303
YBR076C-A	80	31	15	377	207	146	36	44	38	127	158	170	43	38	66	313	715	1526	149	10	70	598	140	459	9	34	31	45	142	23	32	8	30	138	33	71
YBR076W	0	0	0	9	3	2	1	0	0	0	11	0	0	0	3	24	15	121	25	1	4	25	1	8	4	6	0	6	1	5	1	0	0	11	4	7
YBR077C	269	227	45	1199	545	291	193	202	197	470	1019	1390	232	131	328	812	1436	3863	781	120	239	1429	272	1035	145	241	368	318	1781	274	200	109	153	897	374	693
YBR078W	7143	8787	2256	8861	7217	3368	5963	5732	5410	6768	16780	19712	11556	6182	10293	10452	21534	44742	28616	8589	12186	25947	6623	12573	4691	6302	7888	2783	13329	2098	2910	1014	1930	3935	1313	2729
YBR079C	1614	1569	386	1996	1283	604	1470	1944	1224	1655	7341	4764	1220	582	1338	1367	2416	5203	3910	1043	2588	2861	1087	2756	992	1463	1403	1196	6052	1141	1684	730	1265	7225	3439	5586
YBR080C	1234	749	153	1027	517	232	914	1020	920	971	2525	3316	480	367	1136	624	974	2831	1882	438	1268	1345	378	1088	521	662	951	638	2886	567	1049	316	706	1866	775	1321
YBR081C	387	131	35	337	105	71	188	193	173	203	568	520	241	71	152	207	492	744	520	93	211	432	169	527	171	204	280	203	1008	197	202	85	159	1055	499	805
YBR082C	1934	1003	469	2577	1000	541	1309	995	1041	1500	3713	4282	1959	655	1363	1158	2929	8402	2870	710	910	2195	847	1354	658	1200	1153	655	2436	463	1685	478	1063	1111	387	733
YBR083W	369	273	59	553	325	176	201	272	160	316	718	860	237	81	282	373	658	2004	722	142	227	698	175	383	53	167	181	173	872	176	118	64	88	631	256	413
YBR084C-A	5965	2872	932	8007	3710	1787	4952	4205	3464	5472	12621	13121	4358	2018	5466	3893	6482	15151	8074	2159	5696	5901	2167	4125	4219	7432	5481	2733	12067	1991	7353	2053	5171	3740	1675	3389
YBR084W	3017	2435	386	2839	1630	819	2544	3033	1996	3218	8627	8156	2041	723	2319	1954	3165	8957	5586	1332	4133	4811	1259	3822	1324	1992	1912	1250	6096	1093	809	225	621	2502	936	1679
YBR085C-A	1652	636	140	6168	2612	1158	927	632	728	1777	3303	4717	1152	690	1523	3420	6505	21968	2875	309	1408	6345	1468	5775	394	749	477	438	1895	344	1234	222	446	1424	231	734
YBR085W	91	45	16	197	79	46	145	130	136	248	478	684	92	48	73	117	316	768	102	22	85	180	47	158	58	109	140	44	263	60	80	38	56	132	57	96
YBR086C	1620	1296	315	1749	1176	579	1029	1209	850	819	3265	2791	1219	591	1588	1395	3097	8810	3586	621	1588	3979	881	2348	707	1301	1186	1107	5039	857	567	167	338	1042	322	541
YBR087W	243	136	64	463	201	88	230	320	258	407	1097	1434	159	92	204	250	396	980	421	117	354	385	110	347	172	275	361	245	1288	229	254	113	199	689	296	466
YBR088C	294	236	80	356	169	87	263	246	223	382	1150	1385	272	138	352	329	514	1344	551	180	293	281	85	229	283	417	524	344	1978	300	422	151	468	1357	494	807
YBR089C-A	710	288	73	2546	948	549	192	153	176	771	1105	1917	356	205	327	1243	1705	3718	1146	142	666	3118	690	2498	301	313	338	173	859	83	302	77	163	379	145	327
YBR089W	0	0	1	7	2	2	1	0	0	0	1	9	0	2	0	14	0	40	1	0	0	4	0	0	3	6	7	0	0	1	0	0	2	0	0	0
YBR090C	42	21	2	335	141	97	27	59	13	112	185	258	40	21	29	157	338	988	128	13	35	309	101	217	14	11	22	9	66	6	16	2	6	37	6	11
YBR091C	284	104	17	846	458	170	218	187	181	620	865	1349	106	62	133	396	536	1013	314	97	271	759	189	645	225	260	309	330	1575	298	159	59	116	704	283	475
YBR092C	1862	1672	365	1993	1141	505	554	639	422	1090	1907	2735	1689	629	1066	1379	1938	3771	4400	1350	2520	2836	1034	2246	1712	1691	2406	1048	4639	819	511	161	292	747	282	593
YBR093C	143	127	19	392	118	45	51	44	34	103	158	221	129	33	75	146	216	762	562	159	133	409	95	425	32	60	35	37	135	27	77	24	57	158	51	85
YBR094W	552	292	60	572	303	173	253	296	266	410	888	1124	269	102	342	373	523	1658	790	149	513	611	270	559	149	253	244	288	1534	311	309	96	230	1540	570	990
YBR095C	102	52	15	257	121	73	116	155	106	170	427	398	70	41	135	160	364	636	235	36	107	329	53	306	86	151	148	165	727	136	158	44	89	567	305	549
YBR096W	991	473	161	1034	545	357	620	691	588	1480	2406	3951	825	369	727	889	1520	2608	1641	298	680	1538	267	993	469	512	621	401	1800	323	271	64	132	242	118	74
YBR097W	293	149	41	487	196	97	133	188	167	134	638	572	112	76	198	328	454	1372	476	71	295	582	157	508	142	216	312	234	1115	202	155	86	194	1145	506	768
YBR098W	65	15	1	63	20	13	45	20	22	49	172	128	19	19	22	32	88	123	89	13	10	80	50	94	21	21	29	34	159	50	31	21	23	132	103	179
YBR099C	41	6	8	32	14	11	13	10	16	38	59	96	8	12	14	53	86	328	41	1	1	33	6	30	7	11	27	11	165	20	17	3	4	112	9	29
YBR101C	2094	639	310	6598	1475	987	1405	1157	1138	2687	4548	5715	1325	784	1986	2380	5280	13826	2112	394	1182	2667	802	1917	826	1201	1335	1305	7213	1200	1580	334	1161	4514	1008	2054
YBR102C	147	91	22	184	114	43	157	221	183	214	836	798	78	67	155	155	371	833	321	69	358	517	138	481	93	151	219	125	777	168	177	43	107	651	298	587
YBR103C-A	0	0	0	0	0	0	0	0	1	0	1	4	0	0	0	0	0	0	0	1	0	0	0	0	7	0	3	0	0	0	0	0	0	0	0	0
YBR103W	275	173	33	305	102	44	110	155	97	259	557	484	147	81	198	241	427	1539	354	94	224	337	134	339	168	193	163	226	1338	220	240	64	186	1559	711	1062
YBR104W	193	216	33	733	454	205	254	343	241	759	1337	1457	284	136	291	675	1296	3284	452	99	440	981	348	922	297	413	412	276	1361	245	188	76	115	550	220	439
YBR105C	672	383	166	1126	569	259	349	325	241	410	1102	1304	468	230	517	826	1907	4876	2017	327	806	1909	464	1109	132	252	307	195	1026	152	240	81	157	943	328	460
YBR106W	7576	3269	1164	15199	6099	3329	2539	2266	2027	5235	7275	11085	5933	1769	4328	7884	12293	28329	9936	2797	4087	11268	2783	7000	2587	4789	3922	1929	9964	1429	2713	543	1515	3623	1210	2157
YBR107C	98	48	10	449	186	76	39	32	50	105	203	293	36	32	71	214	381	1124	181	37	133	414	175	604	47	77	58	53	225	40	71	11	46	168	56	113
YBR108W	209	179	36	516	195	87	136	176	139	123	444	415	170	151	202	263	790	1455	695	91	258	844	241	372	61	54	104	117	550	93	171	105	84	676	182	458
YBR109C	790	397	160	928	742	310	643	563	515	792	1540	1911	451	336	778	712	1104	2519	1366	407	1464	1038	325	987	742	678	1036	379	1715	299	786	296	517	457	231	457
YBR109W-A	89	25	6	233	45	36	20	11	33	71	92	114	13	4	34	34	54	164	154	20	3	174	49	97	5	7	48	20	50	8	15	0	15	30	6	19
YBR110W	847	413	98	1320	637	374	291	382	259	683	1380	1639	409	250	381	822	1252	4039	2152	253	908	1999	484	1589	233	344	417	288	1104	175	162	49	85	331	81	188
YBR111C	1489	800	241	4019	1318	699	506	371	430	843	1419	1904	1044	500	1105	1236	2450	6181	2321	497	1348	2321	743	1979	484	830	608	330	1338	236	749	360	547	811	320	615
YBR111W-A	128	32	22	430	130	77	45	66	66	98	389	280	69	28	52	111	151	341	59	17	104	213	76	191	41	74	81	33	99	18	77	34	36	73	21	18
YBR112C	266	199	45	600	277	140	301	493	334	230	1639	1100	251	118	228	466	812	1462	674	167	240	1096	359	677	173	268	312	267	1192	249	271	100	212	1700	583	1068
YBR113W	0	0	0	0	1	0	0	0	0	0	0	0	0	0	0	0	0	0	0	0	0	0	0	0	0	0	0	0	0	0	0	0	0	0	0	0
YBR114W	392	182	34	874	293	145	349	441	338	544	1394	1580	234	157	352	562	1254	3560	726	82	255	1306	253	717	136	205	239	197	922	199	274	71	163	963	259	498
YBR115C	3963	3597	553	2379	1306	620	2707	2859	2638	2912	6476	7284	3204	1583	3407	2947	3695	9527	6591	1446	4332	5158	1205	3843	1587	2037	2560	1619	6967	1233	2320	951	1637	6662	3141	5550
YBR116C	0	0	1	2	3	0	0	2	5	0	8	6	2	4	0	3	16	37	24	3	0	31	5	6	13	3	1	1	0	0	3	0	3	4	0	1
YBR117C	97	14	17	301	44	20	19	12	7	71	24	81	37	55	49	111	309	469	493	54	88	563	101	533	18	18	13	12	25	7	78	2	11	190	34	26
YBR118W	7023	6279	1843	5818	2546	1455	3842	2840	3242	6099	9705	12825	7991	2288	4438	3266	5373	7936	18086	5001	5062	6292	2291	3808	3476	4954	6348	1607	7252	1123	3237	1656	2985	2968	1276	2965
YBR119W	120	35	14	162	66	52	139	99	73	218	759	788	67	41	85	147	349	859	169	38	114	176	106	170	59	93	71	92	459	90	193	53	103	507	243	627
YBR120C	153	36	29	230	112	95	34	50	28	47	183	245	37	48	92	197	516	1217	243	25	70	411	105	275	65	71	90	138	623	121	96	34	74	487	149	352
YBR121C	5152	5551	860	3657	2237	1082	2463	2821	2018	2942	8749	7975	4504	2176	5418	2454	4176	10516	11163	2613	7076	5114	1665	4432	2853	3364	4079	1598	7560	1295	4167	1684	3441	7582	3298	6311
YBR121C-A	0	0	0	0	0	0	0	0	0	0	0	0	0	0	0	0	0	0	0	0	0	0	0	0	0	0	0	0	0	0	0	0	0	0	0	0
YBR122C	511	187	75	1293	420	241	244	140	156	441	670	763	327	84	189	443	851	2217	827	157	419	1160	169	1201	382	486	488	493	2638	391	280	99	178	1120	441	1027
YBR123C	85	41	22	314	97	64	99	112	106	127	442	452	77	25	90	217	399	1070	349	54	135	366	139	302	50	103	103	116	664	106	178	61	145	759	347	594
YBR124W	0	0	0	1	0	0	0	0	0	12	6	0	0	1	0	6	4	12	0	0	0	2	1	1	3	0	0	3	10	0	0	0	0	0	0	0
YBR125C	628	243	77	896	386	219	268	264	282	638	1023	1373	459	155	617	782	1707	4737	744	167	440	1475	271	936	194	321	359	308	1566	263	314	115	209	1379	456	711
YBR126C	8738	3853	1073	10312	2814	1413	2195	1740	1858	3713	4533	6990	4751	3511	4495	5392	11642	19660	13616	2927	4788	14040	3837	12510	1731	2030	2770	1140	5593	1030	4479	1084	2188	6224	2299	4175
YBR126W-A	140	39	19	540	144	77	32	15	31	74	57	98	72	33	48	83	178	322	216	27	43	205	41	160	25	41	37	38	97	28	37	25	21	48	13	42
YBR126W-B	0	0	0	0	0	0	0	0	0	0	0	0	0	0	0	0	0	0	0	0	0	0	0	0	0	0	0	0	0	0	0	0	0	0	0	0
YBR127C	18168	14678	2434	11462	5809	2632	6663	6489	6225	8663	12344	18273	15308	6365	13043	8682	13581	28501	35849	9312	18113	19789	5152	14132	7244	7358	10962	3201	16202	3081	10237	2902	6617	11021	4116	7762
YBR128C	17	21	1	119	40	32	6	15	17	8	63	44	4	10	49	40	72	339	69	8	40	66	42	127	11	34	25	35	199	27	41	5	15	102	26	77
YBR129C	233	127	21	792	523	199	96	112	102	153	367	537	76	79	171	274	738	2222	238	64	221	829	139	658	128	160	215	157	770	142	178	50	110	666	242	567
YBR130C	209	92	55	509	197	110	162	205	178	256	1025	796	83	56	128	215	523	946	257	63	223	346	135	415	185	230	186	222	987	231	161	77	218	846	363	665
YBR131C-A	0	0	0	0	0	0	0	0	0	0	0	0	0	0	0	0	0	0	0	0	0	0	0	0	0	0	0	0	0	0	0	0	0	0	0	0
YBR131W	74	71	10	131	77	45	105	142	119	204	460	557	121	38	59	171	232	586	219	35	106	319	66	263	95	124	98	138	843	144	83	50	59	669	308	361
YBR132C	1097	581	272	2198	883	511	247	219	250	351	586	944	873	494	920	1691	3085	6106	3205	477	910	4653	1099	2558	529	614	688	462	2137	372	306	86	132	854	223	470
YBR133C	498	334	90	878	464	255	396	440	389	591	1641	2061	413	188	486	830	1475	4067	1310	207	582	1746	432	1313	179	317	325	313	1563	288	231	70	180	1170	513	852
YBR134W	0	1	0	10	3	3	2	0	0	0	3	1	1	1	0	1	7	17	2	0	0	18	0	15	0	1	0	0	0	0	3	0	0	1	0	0
YBR135W	327	141	43	1230	557	222	178	178	130	344	622	961	331	50	284	676	1417	3025	839	164	190	1316	335	588	81	227	151	99	500	72	127	15	93	315	85	170
YBR136W	272	218	33	590	244	110	210	255	274	174	654	597	130	91	172	382	586	1610	503	127	227	865	261	831	146	218	266	236	990	175	230	102	183	1042	484	688
YBR137W	662	267	63	1123	303	154	284	228	231	616	822	991	285	224	609	529	669	1732	791	147	456	922	189	643	225	266	318	144	668	124	254	74	209	323	102	220
YBR138C	90	28	4	91	50	20	50	39	56	66	162	138	19	13	31	40	68	127	90	13	36	75	48	80	21	40	40	62	231	35	31	5	32	181	97	94
YBR139W	2210	1206	301	2391	944	529	982	814	926	1106	2258	2973	1257	711	1672	1098	2212	4250	3463	746	1441	2615	753	1774	437	488	732	355	2030	314	383	91	138	517	145	208
YBR140C	1584	758	139	1658	789	479	756	961	745	990	2550	2757	667	508	935	1480	2322	5915	2812	447	1386	4211	1216	3797	503	650	547	769	3389	656	627	234	450	2496	965	1524
YBR141C	92	68	5	94	62	22	64	100	81	98	381	361	107	40	81	83	172	576	168	37	83	139	69	134	70	47	60	34	215	62	39	18	46	113	59	71
YBR141W-A	20	1	0	99	25	11	1	1	0	24	9	39	17	4	10	51	50	172	37	0	16	122	33	74	2	8	6	4	35	1	5	0	0	24	5	48
YBR142W	190	101	16	194	166	83	203	338	219	161	1286	756	92	73	89	115	303	676	319	71	314	357	170	464	216	246	270	292	1354	383	137	25	131	572	250	421
YBR143C	1171	961	231	1356	894	400	1054	1540	1082	1309	4954	4494	701	313	1075	906	1852	6314	2214	475	1683	2013	496	1826	926	1418	1420	1148	5410	1063	1245	489	820	2641	1058	2045
YBR144C	11	0	0	78	19	17	2	0	0	0	12	2	0	2	4	10	20	37	6	1	0	21	12	10	8	1	3	6	7	2	0	0	0	3	1	0
YBR145W	560	471	72	1581	629	295	325	308	289	787	1294	1539	535	309	382	1208	1619	4421	799	234	412	1482	375	1536	815	864	983	570	2843	368	449	111	311	846	464	592
YBR146W	475	131	68	1140	502	252	202	242	207	335	927	856	235	137	292	504	962	3115	675	130	398	925	231	720	223	270	275	388	1810	377	253	71	198	1513	503	917
YBR147W	112	35	15	384	95	67	26	21	18	61	97	112	107	56	72	359	396	1070	112	14	42	305	48	213	140	221	233	293	1212	196	36	8	11	151	13	66
YBR148W	1	7	4	28	14	3	9	3	3	7	14	13	17	5	13	21	32	51	20	2	8	18	25	7	4	9	45	19	31	7	2	1	2	11	2	15
YBR149W	4829	2692	502	5646	2364	965	2120	1481	1801	2867	5015	8151	1705	939	2429	1457	2711	7424	6351	1448	2859	5525	1086	3741	1310	1620	1972	817	4792	730	2480	660	1483	2708	1016	1732
YBR150C	80	47	18	335	130	77	95	140	90	185	328	317	47	45	69	186	422	995	257	29	157	475	190	427	46	83	80	189	718	134	62	34	69	736	265	532
YBR151W	940	406	149	2478	1394	585	576	635	555	1720	2446	3896	552	353	655	1792	3582	7911	1861	303	946	3563	824	2989	275	363	381	240	869	203	555	165	310	780	272	498
YBR152W	1	6	0	67	15	16	18	23	24	16	102	115	12	4	9	24	66	172	36	8	11	71	33	63	5	28	14	28	121	13	28	2	18	89	38	45
YBR153W	187	49	8	424	122	75	65	68	44	85	278	291	84	46	56	222	373	942	228	22	78	553	72	368	58	107	147	107	777	130	101	40	51	502	214	386
YBR154C	423	341	76	453	412	182	371	415	409	647	1532	1612	176	188	411	394	662	1947	752	194	848	689	233	1014	390	422	514	407	1921	348	419	184	357	849	447	723
YBR155W	82	58	9	185	110	41	107	160	102	122	563	388	97	49	108	104	217	432	248	64	146	156	136	149	110	157	134	73	349	68	135	71	126	175	75	292
YBR156C	54	31	9	89	22	18	51	79	48	29	252	175	19	15	26	39	89	286	109	23	68	66	54	85	29	77	31	33	163	56	44	23	24	243	116	204
YBR157C	185	75	14	505	151	86	69	77	50	101	188	297	53	93	261	314	680	1592	306	92	212	596	130	339	80	105	141	70	490	100	218	67	111	733	389	344
YBR158W	1937	938	233	3145	2116	1070	945	1232	980	2353	4378	5361	1124	552	1456	4017	7422	21220	4823	605	2150	10974	1533	6580	941	1160	1424	912	4802	946	909	512	737	3240	1378	2428
YBR159W	1605	1126	263	2337	1305	713	850	907	710	1197	2326	3042	1564	708	1566	1638	2178	5660	2626	584	1552	2222	728	2223	1000	1068	1431	878	4323	744	433	117	273	664	180	329
YBR160W	588	472	86	567	340	177	290	309	298	547	994	1374	427	148	395	462	575	1900	1121	243	575	931	152	669	219	372	411	407	1732	242	397	95	281	1276	443	793
YBR161W	214	116	26	474	216	121	137	127	142	378	526	696	131	92	265	375	681	1999	523	63	200	767	165	636	104	261	236	210	1169	217	166	33	85	441	67	158
YBR162C	4642	4988	1082	11972	11596	5177	3451	3676	3208	4829	11967	12548	8785	3653	5853	20833	41559	79976	29490	4939	10467	72234	10020	35304	2933	4495	4984	2418	8841	1488	2347	775	1626	5013	1740	2857
YBR162W-A	323	139	61	1968	988	561	328	358	270	861	1520	2007	291	146	372	986	2549	4499	1283	98	249	2253	644	966	281	379	573	213	981	227	452	199	246	452	172	319
YBR163W	125	67	9	260	159	74	159	195	151	236	596	666	70	39	110	166	357	1188	392	55	233	512	190	669	84	163	104	122	414	100	159	32	99	355	106	162
YBR164C	277	293	55	384	314	126	368	415	388	612	1634	1904	219	192	406	404	760	1525	522	132	503	530	143	339	266	358	497	213	1270	216	453	188	308	386	186	253
YBR165W	190	59	24	435	159	121	77	76	80	73	241	276	63	28	77	197	315	1157	217	33	119	273	67	288	63	132	142	377	1748	295	93	25	71	1048	324	460
YBR166C	269	170	30	302	146	70	198	253	181	308	710	872	164	93	289	226	380	1178	410	107	318	411	82	294	157	180	217	217	962	236	187	96	162	628	166	415
YBR167C	57	13	16	77	52	43	39	42	39	55	285	240	16	6	48	40	104	395	52	19	28	157	52	124	29	67	77	58	112	43	46	31	45	116	26	76
YBR168W	65	37	14	271	105	69	76	99	75	77	221	302	78	37	65	85	276	772	194	26	50	297	72	214	48	49	73	48	318	38	32	14	20	72	36	34
YBR169C	2723	1280	433	5969	2128	1208	689	396	519	906	1461	1912	1309	866	2112	2841	8347	15039	4767	776	1666	7288	1476	3406	756	1116	1098	543	3059	580	1963	424	1041	3586	972	2209
YBR170C	801	483	98	846	371	181	375	359	396	660	1301	1603	495	235	524	607	955	2462	1145	243	726	1064	273	847	254	371	327	448	2215	396	408	157	266	1789	697	1153
YBR171W	320	189	65	626	282	145	173	247	233	336	928	751	271	117	422	287	589	1581	545	97	383	496	114	442	143	235	254	145	619	128	140	39	103	138	97	121
YBR172C	258	150	46	849	348	184	237	282	209	365	997	933	125	76	130	443	1224	2287	789	115	271	1250	464	771	116	163	125	182	1049	176	179	53	99	1307	503	879
YBR173C	702	327	68	959	910	383	405	502	478	1045	1777	2617	381	185	568	708	1493	2649	1176	223	573	1335	238	590	288	465	438	385	1921	324	313	132	245	374	121	274
YBR174C	0	3	2	2	3	0	3	2	2	0	1	4	3	0	2	5	5	25	0	0	12	5	1	11	0	4	0	1	0	0	1	0	0	1	2	0
YBR175W	825	340	85	2725	941	533	270	251	241	1022	958	1854	628	215	367	1508	1696	3843	1283	281	436	2577	806	2158	294	272	333	294	1520	225	246	91	202	1341	643	1094
YBR176W	278	166	28	361	151	84	100	93	127	136	437	536	246	85	244	286	382	710	338	132	314	348	108	460	150	167	192	113	579	93	185	40	123	430	207	302
YBR177C	2704	2616	378	2766	2076	892	1299	1057	1045	1758	3600	4946	1738	897	1577	1844	3252	7177	5869	1592	2935	5682	1597	5071	766	887	1158	617	2888	502	1668	405	1015	2262	859	1548
YBR178W	0	0	0	4	3	1	6	3	4	0	7	2	0	0	0	0	16	6	14	0	0	17	0	1	0	0	0	0	0	0	0	0	0	0	0	0
YBR179C	227	92	31	218	88	56	129	194	158	132	563	560	88	59	162	153	297	688	283	89	187	271	99	277	103	134	121	130	622	164	158	57	124	857	387	488
YBR180W	1	0	1	2	4	2	3	2	0	0	11	14	1	0	10	10	4	48	28	1	6	13	7	4	7	1	0	4	24	0	1	0	2	0	0	0
YBR181C	7772	3352	583	13766	4996	2339	3327	2577	2420	6560	10127	15629	4191	2384	4181	5133	5715	9443	7528	2404	7671	8042	2588	9722	5181	5345	5955	2234	7802	1625	3456	1591	2613	3522	1523	3055
YBR182C	163	76	21	246	108	64	111	113	99	227	358	583	84	22	70	192	162	964	314	50	93	519	89	277	91	83	107	117	888	101	129	54	104	1366	341	567
YBR182C-A	19	2	1	170	35	26	3	0	4	16	4	12	12	8	10	14	97	103	13	5	34	115	57	29	5	7	19	2	25	3	11	1	5	12	9	4
YBR183W	1729	792	179	2340	1170	644	448	408	412	890	1499	1928	620	533	1071	1124	2024	4924	1878	384	1137	2324	528	2136	343	439	590	348	2152	345	378	132	268	1092	314	458
YBR184W	5	2	0	23	5	5	12	7	27	52	84	70	7	5	7	16	10	58	24	4	0	22	16	11	7	4	0	3	39	2	12	5	7	39	22	64
YBR185C	291	73	18	266	174	87	91	106	96	157	382	479	83	48	155	221	384	810	302	59	167	355	79	225	121	163	184	187	953	183	120	45	136	559	223	361
YBR186W	0	10	0	10	4	1	7	5	1	1	22	8	0	2	2	14	30	98	16	0	0	4	3	24	2	9	5	1	0	3	3	0	2	13	6	5
YBR187W	2128	1343	341	6186	3667	1665	945	899	731	2340	3349	5139	2001	767	1280	3200	4936	11815	4856	941	2892	6150	1849	5579	1026	1130	1383	875	4150	638	516	192	278	971	326	587
YBR188C	94	25	15	308	104	49	40	52	38	120	221	233	54	17	59	110	223	764	142	16	117	231	69	306	27	74	43	46	190	36	42	32	38	140	63	206
YBR189W	12107	7571	1735	13135	11845	5096	9586	7901	6591	15143	30573	35561	8638	3924	9528	9560	12828	27642	14102	5059	14414	15195	3841	14727	7733	10579	12542	4895	24466	3602	11580	2875	7241	4858	1929	3405
YBR190W	0	3	0	7	4	3	4	2	11	6	6	0	18	5	22	28	13	56	4	3	10	6	2	19	0	1	12	2	0	0	1	0	2	5	1	0
YBR191W	6190	4462	1258	7939	3301	1690	2848	2506	2369	4359	10002	11664	3983	1486	3629	2619	5548	16874	11878	2839	6741	6551	1133	4708	4501	5699	6498	2196	8757	1660	5647	1419	4068	2516	980	1999
YBR191W-A	0	0	0	0	0	0	0	0	0	0	0	0	0	0	0	0	0	0	0	0	0	0	0	0	0	0	0	0	0	0	0	0	0	0	0	0
YBR192W	187	131	35	396	226	103	161	217	174	304	588	623	153	78	266	329	494	1791	356	71	283	578	118	427	101	161	254	169	955	216	151	54	117	665	253	393
YBR193C	177	111	23	354	109	51	137	156	104	356	849	1118	113	64	187	196	390	1010	231	55	283	632	69	436	115	209	226	124	890	146	192	35	111	364	122	292
YBR194W	37	34	11	373	154	113	43	36	30	77	148	120	24	13	44	154	266	1047	140	9	46	353	99	247	21	37	29	72	303	43	67	18	53	248	95	180
YBR195C	194	176	41	470	204	127	175	189	209	405	729	1126	365	103	356	599	867	2790	745	129	402	1200	182	917	86	167	259	180	1064	176	197	77	115	1377	618	874
YBR196C	56244	53556	9029	38310	19228	9098	17359	13865	14228	26905	43883	78124	54277	20293	32248	23192	43335	96169	111550	33076	43431	71488	16093	45899	21514	21106	28244	7483	36706	6810	28128	8141	18343	19722	8725	15464
YBR196C-A	0	2	2	30	22	9	3	5	0	22	25	8	7	11	5	81	106	291	47	4	13	99	13	50	0	7	2	3	11	8	1	1	0	20	0	0
YBR196C-B	0	16	3	50	48	19	13	27	1	40	40	73	33	9	18	79	101	180	57	5	22	75	23	71	24	5	10	3	12	7	8	0	2	34	17	13
YBR197C	454	190	50	1560	450	240	167	121	72	245	465	799	360	74	138	588	1044	3920	859	163	224	1562	530	1113	85	115	102	105	442	91	208	54	113	816	263	377
YBR198C	532	385	95	895	441	176	365	449	415	374	1601	1677	433	167	496	554	1276	3373	1254	224	567	1228	413	1125	227	412	390	422	1797	324	424	110	303	2038	826	1199
YBR199W	2516	1096	214	3020	1636	774	970	1003	881	2033	3334	4777	1144	590	1376	1697	2703	7554	2946	541	1835	3516	764	3007	707	882	958	548	2520	455	415	95	256	887	324	478
YBR200W	453	182	29	630	234	128	269	246	266	379	929	779	161	108	281	221	433	1200	557	80	239	463	153	396	146	292	296	232	947	203	255	72	223	909	304	608
YBR200W-A	0	0	0	0	0	0	0	0	0	0	0	0	0	0	0	0	0	0	0	0	0	0	0	0	0	0	0	0	0	0	0	0	0	0	0	0
YBR201C-A	33	12	5	145	67	38	9	11	12	73	44	88	13	7	12	92	118	290	36	2	25	96	11	42	1	32	15	8	50	6	28	9	8	35	9	11
YBR201W	355	97	38	582	360	154	161	124	94	446	672	1109	95	72	159	347	508	1215	534	78	233	668	153	491	95	118	193	134	691	113	88	55	72	380	103	173
YBR202W	867	776	137	1323	560	272	674	575	647	813	1608	2139	711	377	614	830	1465	3898	1888	376	956	2034	470	1301	284	397	436	339	2006	363	476	208	432	3200	1733	2657
YBR203W	229	159	18	453	203	90	183	198	164	346	630	722	89	36	95	309	624	1301	341	40	139	729	89	591	118	125	76	102	663	116	109	44	84	513	143	229
YBR204C	274	134	29	1104	377	175	139	162	136	309	549	712	74	82	167	302	369	1150	364	86	103	462	170	433	151	244	220	134	732	150	147	27	147	322	152	413
YBR205W	1534	1324	221	3881	1649	854	841	892	852	1575	2812	3340	1366	763	1316	2004	3359	5974	3299	824	1162	2962	683	2182	835	981	1404	609	3358	511	360	119	277	610	185	321
YBR206W	32	67	19	89	70	47	36	34	38	76	206	333	87	41	68	85	229	521	115	21	54	177	22	59	17	53	43	20	153	34	11	3	20	40	7	22
YBR207W	1226	737	149	2261	831	447	395	429	376	748	1379	1643	848	393	744	1218	1847	4492	3527	717	1281	3206	853	2991	409	557	766	444	2361	358	245	50	150	555	225	296
YBR208C	799	755	88	1158	572	289	1896	2119	1659	2189	5301	4598	1145	777	979	1310	1940	5046	1701	328	957	2528	644	1863	389	406	480	351	1610	265	443	150	320	1790	822	1213
YBR209W	7	0	0	8	3	0	0	3	0	0	0	0	1	4	0	1	6	13	1	0	0	27	4	29	2	1	0	2	0	3	0	0	1	1	1	8
YBR210W	55	42	17	573	197	147	70	92	91	175	315	374	50	49	128	357	554	1582	222	30	72	365	150	388	41	87	111	82	399	75	47	10	52	100	56	52
YBR211C	285	80	45	411	149	74	102	148	100	213	504	561	101	53	136	291	323	1208	209	71	217	453	148	480	118	134	151	211	1058	218	84	39	83	720	229	468
YBR212W	375	261	73	766	286	147	206	260	220	145	663	555	200	119	262	415	1042	2278	1434	199	310	1443	278	644	129	150	160	125	646	108	289	75	119	567	250	305
YBR213W	85	69	9	237	149	45	66	51	34	171	172	289	39	76	86	240	387	818	264	55	157	335	112	277	60	77	99	80	363	67	81	6	55	344	152	241
YBR214W	1089	547	206	2077	803	409	426	371	328	569	1302	1803	614	491	651	1272	3941	6686	3118	519	729	3506	702	1421	203	392	282	366	1878	224	508	96	177	2325	585	950
YBR215W	131	41	15	143	41	35	79	86	102	75	409	309	57	18	90	49	143	394	110	30	62	147	86	171	38	83	52	46	284	64	99	11	70	230	107	141
YBR216C	189	140	19	251	168	88	186	236	192	207	703	863	89	76	137	252	510	1281	312	77	257	587	118	492	103	169	218	232	983	180	135	47	110	834	252	558
YBR217W	41	16	8	247	48	27	22	33	22	68	126	231	17	9	46	104	140	372	119	11	70	130	49	133	16	60	42	23	181	25	38	16	41	105	32	62
YBR218C	6365	6329	1150	7766	3274	1476	2441	2592	1998	3599	7931	8956	4916	2792	4765	5233	8107	18003	15803	3618	7738	13654	3848	9202	2429	2856	3806	1782	8394	1565	3240	1186	2001	7957	3852	6503
YBR219C	0	0	1	2	2	1	0	0	0	1	0	0	0	3	3	0	19	15	4	1	25	4	3	0	0	0	0	0	0	0	0	0	0	1	0	0
YBR220C	837	505	87	1768	791	300	276	213	182	464	768	1193	677	202	373	844	1392	3974	1522	317	686	2128	658	1537	216	274	305	291	1509	231	166	46	101	683	171	330
YBR221C	7309	6202	1143	5127	3425	1478	3133	2824	2708	5975	9848	14772	5463	2934	5709	4897	7956	17748	15230	4277	8288	11558	2903	8672	2809	2946	4429	1162	5411	954	3593	982	2130	2897	1122	1892
YBR221W-A	0	0	0	0	0	0	0	0	0	0	0	4	0	0	0	0	0	1	0	0	0	0	0	0	0	0	0	0	0	0	0	0	0	0	0	0
YBR222C	1905	1462	315	2440	1163	591	708	617	544	1448	1951	3273	1910	848	1420	1835	3547	7565	5038	1171	1873	4857	1218	2605	633	911	1061	383	2312	371	1158	308	666	1938	737	1257
YBR223C	133	98	41	374	193	108	86	106	66	202	402	490	114	54	136	294	734	1867	573	89	153	988	170	578	60	133	66	88	586	103	109	49	60	429	106	250
YBR223W-A	0	0	0	0	0	0	0	0	0	0	0	0	0	0	0	2	0	3	0	0	0	0	0	0	0	0	0	0	0	0	0	0	0	0	0	0
YBR224W	6	3	0	44	10	8	5	3	3	3	5	7	0	0	1	16	11	25	4	1	11	19	4	9	0	1	15	2	10	1	3	1	0	16	12	22
YBR225W	301	190	44	337	168	67	145	173	157	250	446	462	173	148	208	281	615	1831	598	116	261	661	118	386	99	188	201	264	1199	228	252	44	151	1269	409	616
YBR226C	0	2	0	0	0	0	2	6	4	3	5	12	2	0	0	1	0	14	0	0	0	2	0	2	4	3	0	2	2	1	1	5	0	0	0	0
YBR227C	122	87	27	222	65	40	79	180	149	127	417	366	43	23	115	120	229	557	324	43	228	238	109	289	87	135	118	114	461	103	96	25	61	218	135	241
YBR228W	49	23	4	109	52	30	25	21	30	67	127	129	0	17	40	96	143	493	102	19	10	197	66	220	20	25	29	31	116	21	31	12	13	46	20	46
YBR229C	1183	685	140	1484	697	364	434	467	509	795	1671	2001	564	296	740	729	1409	3401	1887	371	667	2234	569	1405	389	459	691	405	2238	278	253	44	113	515	158	227
YBR230C	1118	334	184	5295	1210	762	278	216	250	507	820	1549	680	361	542	1758	3235	4025	1988	301	782	2971	748	1581	240	336	267	166	791	121	381	90	122	398	100	136
YBR230W-A	78	23	14	881	105	49	27	4	19	84	108	147	55	13	32	81	175	341	148	28	31	336	104	169	16	63	29	15	43	7	45	17	21	28	22	15
YBR231C	360	147	39	506	165	64	166	139	138	350	567	825	255	119	156	467	737	1695	587	138	169	644	192	561	110	168	118	179	874	138	153	81	89	516	289	414
YBR232C	0	0	0	0	0	1	0	0	0	6	1	0	0	0	0	1	20	21	0	0	0	6	5	2	0	0	0	0	0	0	0	0	0	0	0	0
YBR233W	48	134	32	254	102	55	108	100	105	121	525	521	53	34	152	195	400	920	467	54	156	372	84	308	35	78	78	72	516	76	131	15	77	374	162	278
YBR233W-A	18	30	6	232	104	59	34	33	21	116	154	120	65	16	48	135	159	586	44	18	81	198	40	136	17	49	68	33	97	22	45	17	37	85	38	45
YBR234C	1427	1022	265	1741	969	451	949	784	861	2014	2838	4195	1050	636	1266	1194	1800	3924	3175	885	1433	2979	763	2180	578	771	925	491	2572	390	1089	386	711	1287	634	960
YBR235W	1300	882	147	1556	787	406	635	576	509	1002	1756	2230	905	505	1284	1022	2080	5817	2584	484	1136	2998	714	2075	447	529	578	388	1704	346	289	92	165	569	184	261
YBR236C	331	167	48	779	255	141	269	304	177	378	943	1194	174	108	275	399	562	1321	785	106	566	727	215	664	270	271	282	322	1431	249	298	103	262	913	326	596
YBR237W	188	45	19	314	125	74	95	107	87	90	423	453	56	36	105	186	422	1471	279	37	111	606	248	495	69	134	130	84	375	116	128	45	78	453	178	357
YBR238C	188	162	43	421	241	143	267	331	292	185	893	664	211	160	260	368	828	2204	743	129	422	863	242	500	219	247	235	249	918	263	216	88	143	747	355	553
YBR239C	73	29	17	149	96	33	66	78	54	66	254	223	43	30	75	144	380	710	261	55	44	206	49	145	10	46	32	43	160	41	37	7	32	107	62	154
YBR240C	66	25	14	267	89	53	47	50	33	100	177	203	90	24	47	236	275	705	82	26	39	380	67	126	15	38	68	33	164	26	24	14	33	260	106	163
YBR241C	1496	709	279	4448	1245	622	170	98	149	317	478	868	786	261	548	1066	1999	3806	2720	478	675	3745	1034	2194	173	322	269	214	799	114	121	47	103	443	143	197
YBR242W	240	95	18	164	114	39	111	132	101	274	640	655	129	64	206	175	369	1154	381	69	190	248	123	311	127	180	194	113	597	138	218	59	378	399	175	246
YBR243C	674	563	205	1227	758	381	493	450	388	1329	1851	2852	992	391	797	1207	1690	3897	2317	512	1084	2887	720	1380	301	390	495	233	1240	205	199	46	104	435	147	161
YBR244W	233	160	45	514	266	175	240	331	319	437	1266	1427	113	123	246	290	579	1675	461	97	373	721	252	610	167	211	300	121	606	126	417	175	353	479	192	277
YBR245C	670	456	111	456	259	155	589	816	655	494	1768	1647	358	265	490	464	771	2094	1125	263	1014	1161	352	1099	426	517	580	306	2128	480	723	234	543	2066	994	1597
YBR246W	438	414	80	645	523	201	381	369	350	723	1581	2438	488	213	412	717	1531	3389	1355	301	642	1958	353	1456	210	353	377	208	1178	151	341	122	215	605	225	443
YBR247C	149	140	26	209	109	55	165	261	199	208	643	744	191	94	322	159	280	762	359	100	500	388	120	442	178	137	233	151	777	201	72	46	79	417	218	278
YBR248C	1283	1067	160	1003	474	219	470	472	365	669	1561	1554	841	424	812	660	1058	2501	1893	496	1174	1152	308	1026	789	1174	1380	784	3823	660	771	331	574	2694	1516	2007
YBR249C	7940	10338	1189	4562	2963	1265	3522	2965	2962	5907	11112	14922	10070	4067	6708	3134	4715	9672	14803	4591	9324	4724	1673	2943	2740	3481	4126	1165	6374	983	4051	1046	2560	2672	969	1849
YBR250W	8	4	4	19	9	2	11	8	22	44	65	74	7	0	0	18	27	106	14	4	0	53	8	22	6	16	11	11	48	4	5	3	2	27	4	16
YBR251W	325	188	49	378	158	97	157	132	119	242	504	531	144	80	208	248	293	1131	359	122	325	280	132	359	160	213	184	392	1944	298	235	107	154	1183	576	908
YBR252W	856	305	115	2925	887	459	382	186	235	984	1128	1815	758	351	727	1079	1388	2337	1242	323	719	1278	683	1539	584	611	793	264	1580	252	447	191	403	1016	408	608
YBR253W	249	98	28	980	330	203	86	139	89	109	321	523	152	84	176	309	670	2277	319	58	208	519	247	581	203	246	134	59	349	50	236	69	104	217	53	93
YBR254C	278	68	30	626	316	130	110	125	106	305	399	446	129	52	204	361	594	1249	356	68	102	482	116	483	118	178	183	222	881	174	132	49	67	402	203	323
YBR255C-A	65	19	17	312	124	81	37	37	33	121	145	178	46	34	42	145	352	717	248	24	48	311	111	185	25	63	71	27	90	16	57	12	46	59	39	49
YBR255W	64	26	6	323	106	58	109	113	67	70	324	267	9	21	42	158	239	577	166	30	57	296	160	307	31	78	87	91	485	116	72	22	54	295	113	150
YBR256C	1677	733	144	2404	1450	642	805	885	781	2452	3739	4718	1111	627	1457	1854	2487	7107	2345	455	1403	3379	606	2418	852	1041	1088	530	2046	381	878	304	620	1535	530	949
YBR257W	43	18	6	96	76	32	55	79	57	130	359	459	45	2	39	95	238	615	128	9	45	187	91	156	31	73	62	71	289	55	55	11	58	279	97	225
YBR258C	46	9	8	91	36	20	13	9	10	49	53	74	30	9	13	28	71	293	48	8	17	31	26	76	14	25	44	31	104	17	48	8	13	64	36	22
YBR259W	83	66	8	238	120	70	109	131	131	193	451	538	64	38	93	193	241	944	329	42	143	474	96	308	85	91	99	94	374	98	107	29	76	486	159	247
YBR260C	311	214	60	607	198	97	237	262	242	244	858	1045	184	126	320	333	688	2087	654	157	394	732	174	537	160	220	271	215	1676	242	287	94	152	1459	501	888
YBR261C	583	363	80	2028	763	361	393	280	317	708	1178	1309	861	176	664	996	1567	3853	1317	388	624	1645	575	1225	345	476	316	237	1189	170	472	152	297	682	267	614
YBR262C	297	128	56	2407	660	353	55	42	57	158	303	383	233	87	208	702	1156	3286	767	128	347	1482	581	1701	166	242	134	90	454	98	143	82	87	258	142	239
YBR263W	6449	5367	975	6677	4998	2016	2706	2591	2172	3909	7266	9894	7078	2808	4441	6934	10641	21395	16319	4449	7167	17799	3897	10975	2859	3251	4138	1455	6206	1090	2378	660	1514	3395	1181	2298
YBR264C	216	70	22	522	201	104	90	63	71	177	344	477	114	76	75	299	504	1536	310	60	63	539	167	316	52	113	72	176	735	150	134	34	63	401	152	225
YBR265W	831	642	167	2109	891	392	392	336	370	1298	1449	2933	653	268	315	1220	1379	3895	2076	419	870	2141	721	1934	268	330	474	325	1688	198	331	127	239	1284	724	1050
YBR266C	0	0	0	0	0	0	0	0	0	0	0	0	0	0	1	0	0	0	0	0	0	0	0	1	0	0	0	0	0	0	0	0	0	2	0	0
YBR267W	216	172	28	399	195	75	270	305	236	440	888	1051	205	130	315	461	652	1724	561	187	380	587	175	468	153	241	239	417	2122	451	143	99	158	921	520	822
YBR268W	322	66	51	2152	481	269	99	80	46	287	426	586	204	76	209	532	1565	2771	677	101	297	1710	468	1129	140	217	226	231	996	171	193	65	85	624	232	466
YBR269C	438	134	102	3700	749	521	115	72	60	192	359	514	266	77	229	625	1081	1981	1091	177	297	1237	364	1033	118	183	117	130	659	83	164	71	99	406	201	401
YBR270C	60	54	5	248	90	43	28	42	36	58	124	159	48	20	40	165	277	805	107	23	17	271	82	169	23	36	49	55	169	36	42	15	44	168	67	80
YBR271W	174	142	31	311	226	114	170	253	193	497	771	978	138	96	218	468	586	1735	522	117	434	788	184	711	166	173	164	157	745	199	168	72	137	588	306	487
YBR272C	123	78	17	268	93	51	109	119	113	129	440	375	53	48	125	146	261	464	281	51	172	232	79	234	123	128	111	130	503	96	148	71	124	423	186	440
YBR273C	619	337	74	754	305	147	421	301	330	408	1295	1646	303	194	408	366	756	1864	977	229	540	905	162	860	189	328	397	296	1890	288	427	117	261	939	272	613
YBR274W	498	189	53	1396	736	358	190	266	264	585	1045	1446	237	173	315	849	1531	4204	735	121	437	1910	514	2153	238	254	314	177	807	182	216	66	152	810	269	426
YBR275C	204	75	16	294	150	99	124	184	157	114	536	362	108	63	118	242	429	915	297	74	154	524	188	478	119	146	145	147	799	171	122	47	126	1008	342	666
YBR276C	598	288	72	1173	539	315	404	424	453	1035	1973	2294	376	186	454	996	1898	5380	1348	237	558	2743	594	1913	299	396	440	346	1151	233	389	145	347	1075	329	534
YBR277C	0	4	0	9	5	0	0	8	0	0	9	0	1	0	0	5	5	9	0	1	0	7	7	5	0	0	0	0	0	0	2	0	0	1	0	0
YBR278W	114	29	19	219	86	47	78	70	57	106	324	319	91	36	97	166	298	656	154	40	136	232	66	284	50	56	79	87	267	52	118	43	73	247	103	161
YBR279W	193	80	25	294	117	46	86	122	89	66	331	341	77	66	78	172	378	572	382	48	121	311	116	291	136	116	174	154	777	168	158	75	98	911	448	805
YBR280C	618	267	59	1188	420	210	176	125	152	242	410	480	294	206	369	644	1458	3820	914	179	423	1530	278	930	78	211	253	247	1549	170	270	56	147	1429	406	627
YBR281C	379	281	58	529	282	158	352	329	304	379	1143	1150	236	154	363	440	575	1480	739	162	476	736	187	608	216	435	451	355	1655	278	423	135	234	1199	424	727
YBR282W	372	89	54	781	229	165	124	114	96	190	337	546	195	70	168	466	791	1843	562	80	218	595	200	563	114	133	203	188	875	146	221	95	106	663	240	383
YBR283C	4084	3364	698	4758	3507	1715	2076	2032	1896	3903	6667	9448	3634	1713	3375	4543	6837	13343	10609	2660	3851	10251	2613	5437	2087	2453	2951	1114	5083	830	927	331	597	1785	749	1131
YBR284W	218	81	31	1150	315	209	71	54	44	112	149	128	58	45	67	217	438	985	257	40	90	644	262	435	40	50	44	74	283	67	68	8	40	308	116	147
YBR285W	3	7	6	104	12	4	11	5	11	26	41	52	12	17	22	52	81	235	39	3	31	35	12	26	11	9	33	6	24	7	14	1	9	17	6	13
YBR286W	25870	16812	3227	20915	11695	5276	8546	7062	6979	12870	20005	30342	16097	5857	11682	9869	17803	33651	46882	12016	15783	26580	6229	14946	6006	7137	8685	3173	14524	2504	3088	585	1533	3797	927	1827
YBR287W	2698	1870	499	6322	3828	1822	888	785	689	1867	2060	3123	1586	1041	1685	4040	6372	13361	6255	1371	2025	10072	2274	7965	1178	1306	1646	990	4187	727	631	137	300	947	270	449
YBR288C	574	282	53	641	318	181	245	264	255	552	1307	1416	245	101	378	409	600	1611	580	138	482	537	165	473	149	283	363	256	1182	235	343	180	233	1255	498	907
YBR289W	257	176	19	257	114	60	162	226	145	218	568	611	134	64	184	272	332	1044	369	93	180	406	170	398	48	105	146	322	1367	284	170	70	130	1852	767	825
YBR290W	234	37	16	628	152	84	73	101	81	124	335	324	45	23	97	118	323	701	203	48	124	237	169	218	85	92	111	161	850	167	101	56	74	445	188	234
YBR291C	400	159	43	794	330	186	187	151	143	287	661	1195	577	197	297	890	884	2442	555	114	179	1096	233	819	182	249	325	190	1053	201	181	32	120	512	165	244
YBR292C	7	0	2	12	13	7	6	10	0	2	27	35	12	5	2	21	49	171	71	0	0	63	19	34	0	1	3	2	5	4	2	3	1	10	0	7
YBR293W	243	163	24	761	418	237	117	106	145	400	644	779	127	98	174	475	721	2266	739	106	342	1341	318	1357	210	185	200	186	581	148	91	33	85	318	86	124
YBR294W	24	17	1	39	20	10	11	18	2	0	29	46	13	12	14	15	60	42	58	11	12	60	3	50	1	12	1	4	16	0	78	0	60	86	64	0
YBR295W	380	247	41	701	400	178	206	341	194	449	886	1187	272	139	266	574	996	3110	1408	247	604	2634	557	2262	235	229	272	290	1298	212	314	63	180	813	283	471
YBR296C	35	3	2	29	12	5	21	11	11	36	62	80	1	3	2	8	27	79	3	5	3	24	6	18	0	5	13	2	8	6	5	0	5	16	10	12
YBR296C-A	0	0	0	0	0	0	0	0	0	0	0	0	0	0	0	0	0	0	0	0	0	1	0	0	0	0	0	0	0	0	0	0	0	0	0	0
YBR297W	64	49	5	117	77	51	60	61	59	162	203	368	11	11	33	132	184	254	142	14	79	216	22	143	60	42	63	49	155	44	18	6	28	70	25	58
YBR298C	94	95	18	350	204	120	90	117	78	202	267	306	112	95	125	506	833	2458	280	40	162	799	177	880	33	44	40	24	193	34	95	18	42	172	47	124
YBR298C-A	0	0	0	0	0	0	0	0	0	0	0	0	0	0	0	0	0	2	0	0	0	0	0	0	0	0	0	0	0	0	0	0	0	0	0	0
YBR299W	0	1	0	2	2	0	4	0	0	0	1	0	0	0	0	1	1	17	0	2	0	4	0	3	0	5	1	0	0	0	0	0	0	0	0	0
YBR300C	0	0	0	8	0	1	0	0	0	0	0	0	0	0	0	1	0	0	0	0	0	0	3	0	0	0	0	0	0	0	0	0	0	1	1	0
YBR301W	0	0	0	0	1	0	1	3	0	0	15	7	0	0	1	2	0	1	0	0	0	0	0	0	0	1	0	2	0	0	67	6	24	7	0	19
YBR302C	0	0	0	0	0	0	0	0	0	0	0	0	0	0	0	0	0	0	0	0	0	0	0	0	0	0	0	0	0	0	0	0	0	0	0	0
YCL001W	690	281	95	1078	608	413	304	370	381	597	1100	1654	414	196	500	671	1084	2218	1251	248	408	1379	305	798	279	359	545	357	1750	324	214	66	141	502	131	263
YCL001W-A	8	0	0	2	2	2	2	6	3	6	22	8	0	0	5	0	1	26	0	0	0	3	1	10	1	1	0	6	3	0	0	0	0	2	3	0
YCL001W-B	0	0	0	0	0	0	2	1	0	0	4	0	0	0	0	0	2	10	0	0	0	3	0	0	0	1	0	2	2	2	3	0	0	1	0	0
YCL002C	258	206	37	1049	973	518	177	181	172	544	730	957	282	199	332	1083	1648	4070	1229	115	247	3257	469	2261	190	248	396	172	795	150	158	47	98	421	78	102
YCL004W	39	36	11	130	75	34	38	82	90	87	315	342	16	41	50	142	284	532	219	25	44	394	82	217	45	51	17	53	155	47	45	9	4	196	69	116
YCL005W	313	369	75	1809	959	465	194	151	132	427	796	1104	468	133	307	1231	2507	6443	1208	163	424	2176	522	1427	139	224	178	184	1143	137	138	17	79	421	141	141
YCL005W-A	605	197	140	2411	1194	587	220	144	144	509	845	1095	619	205	376	1059	1340	3872	1057	227	343	1757	564	1389	243	427	305	147	566	93	313	88	203	193	67	116
YCL007C	0	0	0	1	0	0	1	0	0	0	2	0	0	1	4	7	21	45	4	0	3	4	0	0	0	0	2	0	0	0	3	0	0	0	1	0
YCL008C	319	97	40	470	252	114	130	137	149	256	763	916	135	132	128	453	1079	1841	653	144	229	1217	261	506	42	139	87	144	519	79	114	30	76	474	224	272
YCL009C	2521	1440	719	8636	4511	1940	2512	2328	1979	6575	11040	16503	3009	1268	1868	5890	10824	15257	12169	2943	4937	12102	5720	6813	1350	3036	2799	1169	4637	708	540	484	296	538	390	762
YCL010C	195	139	33	1247	439	172	192	139	148	456	629	822	139	116	228	550	1179	3069	685	107	318	1846	589	1330	69	119	180	144	587	106	144	68	121	479	233	470
YCL011C	1880	1173	230	2873	1518	622	1054	1132	1015	1635	3828	4783	1228	875	1342	1810	3330	10335	3371	748	2535	4349	1172	4010	805	955	1028	632	3031	573	1324	508	957	1946	1015	1498
YCL012C	40	16	14	152	94	51	32	29	26	25	114	143	39	4	56	108	204	410	102	28	82	251	40	91	44	37	66	22	171	33	16	9	12	30	5	19
YCL014W	379	186	29	587	233	117	287	363	321	310	1083	775	150	132	268	390	702	1804	820	105	361	946	332	835	161	298	263	267	1293	183	234	68	193	1140	486	802
YCL016C	368	234	25	810	359	175	135	183	149	458	703	909	200	116	216	745	942	2365	797	151	244	1175	330	838	148	191	171	270	1329	204	160	27	105	1381	460	607
YCL017C	2428	2264	288	1770	1004	464	871	997	905	1321	2410	3237	2024	908	2134	1637	2459	6236	4935	1321	2553	3001	647	1851	715	929	1139	611	2810	547	952	239	654	1732	660	1197
YCL018W	0	0	0	0	0	0	0	0	0	0	0	0	0	0	0	2	0	0	0	0	0	3	0	0	0	0	0	0	0	0	0	0	0	0	0	0
YCL019W	0	0	0	0	0	0	0	0	0	0	0	0	0	0	0	0	0	0	0	0	0	0	0	0	0	0	0	0	0	0	0	0	0	0	0	0
YCL020W	0	0	0	0	0	0	0	0	0	0	0	0	0	0	0	0	0	0	0	0	0	0	0	0	0	0	0	0	0	0	0	0	0	0	0	0
YCL021W-A	24	20	3	81	29	20	41	34	40	64	150	121	42	12	35	71	98	330	124	12	49	219	52	131	16	31	36	55	141	30	23	1	14	46	18	6
YCL022C	0	0	0	2	1	0	0	0	0	0	1	0	0	0	0	7	3	23	0	0	0	2	0	4	0	0	0	0	11	0	0	0	0	0	0	0
YCL023C	0	0	0	0	0	1	0	0	1	6	4	0	0	0	2	7	2	33	0	0	0	1	4	0	0	0	0	0	0	1	6	0	0	0	0	0
YCL024W	179	62	25	276	92	52	82	81	90	114	368	368	36	17	62	128	176	775	144	29	68	283	92	234	27	61	72	75	321	59	112	40	109	564	386	535
YCL025C	2417	2734	539	6684	2913	1451	924	803	627	1495	2302	3388	1946	842	1030	3313	4756	10413	6698	1283	2525	8745	3288	8612	1103	1692	1586	1270	6332	852	387	83	227	972	302	521
YCL026C-A	1	3	0	2	1	4	10	12	3	2	74	103	8	9	15	9	16	43	28	0	9	10	1	1	4	1	3	2	44	1	27	0	25	25	21	16
YCL026C-B	199	147	32	265	102	50	551	512	485	682	1696	2714	588	179	211	208	536	1009	721	149	105	297	83	101	73	151	109	58	195	28	149	27	118	146	97	30
YCL027W	325	110	45	385	150	69	64	75	73	64	215	278	70	41	168	126	282	676	305	60	82	252	82	138	118	156	113	226	884	194	32	19	17	95	56	60
YCL028W	2883	2413	493	3065	1270	605	1417	1250	1232	1610	2203	3415	2739	825	1841	1446	2428	5272	6013	1804	1651	3142	899	1577	504	1011	911	600	2833	458	1625	404	1060	2415	860	1518
YCL029C	164	91	23	445	201	90	178	218	134	190	622	758	156	51	135	333	681	1789	529	78	158	613	219	602	96	153	114	144	913	150	149	34	91	647	196	352
YCL030C	17653	15637	1808	10793	4219	1986	4105	4176	3671	6545	11545	14018	15899	8707	11804	9534	13186	38456	23088	5147	11845	12399	3081	11874	7059	7957	10214	4388	20372	3340	7708	2616	5175	19324	10159	14877
YCL031C	220	111	29	721	234	156	113	204	136	140	659	675	115	50	137	261	534	1188	293	55	176	475	164	428	129	146	150	192	876	224	131	47	104	596	208	433
YCL032W	215	118	16	336	168	67	123	111	112	185	428	468	134	56	160	261	471	1680	306	55	70	370	88	337	60	113	96	162	701	147	132	39	93	553	227	341
YCL033C	740	369	148	4316	1013	510	395	190	245	944	1019	1905	617	289	442	994	1231	1903	903	481	354	1223	508	1253	484	610	626	309	1807	226	679	228	506	573	329	592
YCL034W	1711	1060	252	4691	1557	672	575	410	486	1236	1475	2861	1419	399	707	2240	3366	8452	3775	773	1370	4684	1647	3556	373	556	520	921	4116	710	599	203	409	4462	1559	2642
YCL035C	889	254	102	2296	859	458	390	273	375	848	1356	2168	571	448	790	883	1759	3378	1346	198	826	1344	301	1636	361	468	447	290	1065	184	568	197	354	413	136	184
YCL036W	690	347	82	1316	449	206	297	217	242	759	902	1470	834	294	472	1219	1424	4793	1953	345	656	3218	837	2497	185	208	269	211	1548	307	119	56	140	964	595	939
YCL037C	495	442	115	485	395	197	487	722	552	502	1659	1235	442	332	728	901	2082	3740	2103	454	847	2098	420	848	228	399	444	544	1981	393	480	164	309	1353	655	1150
YCL038C	703	510	99	1202	495	279	228	171	234	306	583	813	394	156	343	410	779	1900	1347	196	404	1392	324	1037	172	288	336	169	1226	141	150	39	80	444	134	217
YCL039W	278	210	50	495	230	100	161	160	139	430	689	830	250	143	305	540	1120	2385	856	143	293	1227	278	676	121	181	209	177	624	130	219	69	91	884	363	434
YCL040W	27406	11930	4003	42323	12807	5703	6699	3570	4794	12611	14772	30048	18300	6716	11102	18625	42624	77819	61384	11510	14246	62832	16347	47070	3485	5288	5368	2134	10433	1604	7326	2013	4255	13994	4836	9631
YCL041C	7	2	0	46	15	12	3	2	8	22	16	13	6	7	11	32	18	73	52	3	2	43	16	27	0	0	1	0	0	1	0	1	0	2	1	4
YCL042W	17	7	7	115	40	17	7	7	1	20	7	31	0	9	19	15	62	120	24	12	3	79	37	75	1	1	0	1	21	5	8	0	7	18	3	21
YCL043C	6418	4103	1432	8392	4247	1671	5232	5684	4931	10874	22697	30141	4347	3824	5425	6586	15859	18484	29925	5781	13922	26779	6734	15593	3306	4483	5392	1561	6728	1186	2846	1011	1731	3122	1514	2786
YCL044C	164	92	37	362	213	97	86	176	94	223	475	394	134	88	101	298	779	1163	682	112	182	1166	207	397	74	63	93	125	366	63	71	29	73	332	175	187
YCL045C	1872	1734	281	2085	1018	478	1132	1500	1299	1521	4092	4430	1685	845	1800	1175	2490	6394	3467	818	1975	2870	860	2324	743	984	1479	701	3110	487	450	130	366	661	221	426
YCL046W	0	0	0	0	0	0	0	0	0	0	0	0	0	0	0	0	0	0	0	0	0	0	0	0	0	0	0	0	0	0	0	0	0	0	0	0
YCL047C	241	81	22	375	157	66	176	168	155	189	651	992	204	92	242	337	417	1329	248	74	299	443	119	456	133	166	227	144	762	112	248	52	155	362	157	259
YCL048W	1	2	2	17	1	4	3	0	12	0	18	11	10	4	18	6	17	75	1	3	0	19	10	5	11	14	6	6	4	3	9	1	0	3	2	0
YCL048W-A	1	1	0	32	5	2	0	0	1	0	0	0	0	0	1	5	13	18	0	0	0	9	5	7	0	3	0	0	0	0	0	0	0	0	0	0
YCL049C	653	282	72	1537	477	306	329	379	304	793	1095	1710	475	204	456	761	1127	2829	784	162	470	1123	310	833	185	297	277	119	673	129	253	80	160	473	150	175
YCL050C	811	666	188	562	354	171	957	826	829	1128	3044	3522	789	318	860	500	935	2219	2262	502	1056	989	255	719	447	799	891	378	1251	294	897	279	518	769	261	551
YCL051W	184	106	17	450	205	102	161	154	130	314	874	888	81	68	159	398	969	2320	644	93	288	1359	318	889	93	140	131	95	401	94	188	59	125	523	200	372
YCL052C	638	320	80	1497	739	366	364	326	343	780	1279	1952	343	244	489	916	1375	3920	1048	232	801	2207	435	1925	225	320	518	316	1434	262	414	124	255	1309	433	749
YCL054W	259	202	40	476	226	96	254	358	204	272	1057	649	183	108	147	289	580	1147	412	107	420	581	238	845	210	217	197	234	1049	332	161	119	169	1440	813	1306
YCL055W	256	207	36	444	188	101	128	157	90	215	418	655	73	45	141	230	215	640	314	80	178	258	99	166	244	277	222	234	1529	347	241	32	129	865	397	487
YCL056C	30	10	5	122	45	28	15	17	16	17	115	113	11	13	57	77	205	596	20	8	39	138	52	215	21	29	52	11	34	12	31	10	29	41	17	35
YCL057C-A	620	205	99	2364	1080	547	131	142	97	418	557	779	301	161	240	626	950	1762	1347	200	302	1579	532	1066	109	220	203	114	421	77	228	138	119	214	80	91
YCL057W	1620	1093	338	1228	742	360	1056	1060	1084	1764	3605	4716	999	681	1182	1444	2424	6431	4057	662	2185	4152	612	1980	504	753	853	505	2488	431	1158	450	740	3262	1222	2265
YCL058C	48	14	12	317	128	62	21	27	18	182	190	309	48	23	50	136	382	422	220	9	21	294	62	123	54	66	41	30	66	12	45	14	16	30	5	24
YCL058W-A	6	5	5	49	19	14	15	14	14	21	83	146	18	14	7	21	37	205	51	3	6	52	35	65	11	36	18	27	115	27	16	9	10	65	42	98
YCL059C	286	246	40	396	273	125	262	331	292	473	1478	1348	154	105	263	241	374	901	462	189	620	397	232	532	316	294	352	208	1154	222	262	126	277	494	233	366
YCL061C	141	59	22	232	88	47	84	111	118	131	376	298	43	42	31	77	173	397	270	34	46	267	138	291	52	111	78	63	361	75	78	36	52	446	211	271
YCL063W	239	149	23	213	170	83	144	122	183	93	280	356	225	75	217	341	553	1599	385	78	198	512	158	370	81	139	143	160	753	113	127	22	77	540	184	275
YCL064C	2018	664	228	2538	494	314	403	443	384	790	1653	2058	1488	738	1656	1534	2950	7692	4914	659	1965	3411	698	1577	244	409	434	378	1519	291	422	182	305	1002	457	699
YCL065W	0	0	0	0	0	0	0	0	0	0	0	0	0	0	0	0	0	2	0	0	0	0	0	0	0	0	0	0	0	0	0	0	0	0	0	0
YCL066W	0	0	0	0	0	0	0	0	0	0	0	0	0	0	0	0	0	0	0	0	0	0	0	0	0	0	0	0	0	0	0	0	0	0	0	0
YCL067C	0	0	0	0	0	0	0	0	0	0	0	0	0	0	0	0	0	0	0	0	0	0	0	0	0	0	0	0	0	0	0	0	0	0	0	0
YCL068C	0	0	0	0	0	0	0	0	0	0	0	0	0	0	0	0	0	0	0	0	0	0	0	0	0	0	0	0	0	0	0	0	0	0	0	0
YCL069W	0	0	0	0	0	0	0	0	0	0	0	0	0	0	0	0	0	0	0	0	0	0	0	0	0	0	0	0	0	0	0	0	0	0	0	0
YCL073C	0	0	0	0	0	0	0	0	0	0	0	0	0	0	0	0	0	0	0	0	0	0	0	0	0	0	0	0	0	0	0	0	0	0	0	0
YCL076W	0	0	0	1	0	0	0	0	0	0	0	0	0	0	0	0	0	0	0	0	0	0	0	0	0	0	0	1	0	0	0	0	0	0	0	0
YCR001W	0	0	0	0	1	0	0	0	0	0	0	0	0	0	0	0	8	3	0	0	0	1	0	0	0	0	0	0	0	0	0	0	0	0	0	0
YCR002C	462	283	131	505	269	133	378	406	349	733	1445	1601	315	173	389	241	607	1415	998	248	622	553	148	364	268	427	649	356	1819	304	431	174	338	788	286	644
YCR003W	225	31	19	185	64	50	71	73	91	112	244	314	45	40	86	151	197	603	203	60	115	201	52	117	91	91	82	141	626	132	115	48	84	609	183	300
YCR004C	3165	1697	580	3232	1468	721	1112	834	829	1857	2915	5449	2654	964	2262	2001	3193	9120	5447	1094	2392	3866	642	2223	839	1025	1060	366	2111	319	1126	339	836	1069	443	696
YCR005C	5573	1317	405	10117	2695	1391	2102	2030	2002	3666	6715	9027	2558	1515	3347	6558	9459	24112	9705	1393	3195	17680	2458	12427	3092	3013	4245	3464	18113	3511	4289	1087	2607	18343	5028	8338
YCR006C	80	19	5	215	114	43	48	21	28	54	115	112	33	33	65	148	336	617	187	28	42	457	135	458	25	30	54	20	108	14	33	3	25	88	40	51
YCR007C	25	26	4	183	55	31	20	35	40	73	106	127	49	19	59	56	163	335	140	11	39	119	53	112	28	60	60	34	109	24	20	13	27	32	15	26
YCR008W	728	303	76	814	537	289	562	742	542	803	2189	2337	321	267	747	1049	3159	8539	1712	195	610	3150	464	1551	172	417	470	323	1476	261	511	143	338	1295	394	996
YCR009C	1113	622	178	1617	622	319	531	589	532	759	2068	2261	451	286	561	429	860	2165	1649	291	1225	1119	361	1297	504	656	851	448	2222	367	846	264	679	984	378	658
YCR010C	1	2	1	22	14	7	4	7	3	0	28	19	8	5	10	13	43	90	38	8	4	81	9	26	0	2	7	4	24	0	11	0	3	7	0	5
YCR011C	2027	1107	204	2028	1012	523	993	884	982	1218	2787	3457	1054	685	1494	1691	2834	8095	3500	626	1683	4972	970	3078	594	702	974	640	2988	580	465	105	228	832	264	512
YCR012W	287947	195003	39308	153977	65292	28897	80001	52784	56719	101721	140424	237877	255564	104544	160466	70682	121390	211171	486993	160533	204003	152499	61553	134906	120772	106040	148466	28859	146749	26321	157348	47271	114163	54766	25447	48314
YCR013C	0	1	0	8	1	0	1	2	3	0	1	6	3	0	0	12	7	5	0	0	0	3	0	3	0	0	2	0	0	0	1	0	0	0	0	0
YCR014C	37	14	4	51	27	11	44	46	25	16	150	143	7	9	18	43	83	178	23	5	46	105	46	93	12	21	40	18	122	27	15	11	11	76	57	20
YCR015C	212	56	12	179	113	61	55	69	58	185	295	245	27	18	66	84	164	362	133	29	203	272	79	327	62	66	105	85	352	54	60	25	46	254	124	256
YCR016W	34	14	2	85	52	20	54	92	62	77	372	211	13	16	13	36	118	214	99	17	83	113	82	137	57	66	60	60	249	56	34	30	58	209	89	263
YCR017C	2273	2735	442	3274	1677	978	1396	1464	1297	2024	4307	4559	2942	1314	2452	2248	3649	11218	6905	1433	2866	7220	1562	4300	1097	1315	1751	985	4415	740	462	94	332	912	294	494
YCR018C	196	56	16	749	321	130	92	91	89	166	371	370	107	41	126	471	566	3030	548	43	91	1217	209	744	61	94	87	100	355	51	40	16	11	103	52	74
YCR018C-A	0	0	0	0	2	0	0	0	0	0	1	0	0	0	0	0	0	0	0	0	0	1	0	0	0	0	0	0	0	0	0	0	0	0	0	0
YCR019W	113	50	12	169	91	46	90	65	78	117	270	415	83	39	92	172	276	723	132	49	83	209	41	233	73	140	102	92	522	88	75	26	51	335	111	238
YCR020C	59	16	8	167	65	38	25	32	15	79	167	180	29	35	31	146	263	798	78	14	21	226	40	208	17	22	28	25	95	12	25	4	26	87	15	40
YCR020C-A	154	78	36	1454	511	265	45	37	34	130	333	422	198	35	112	360	594	1388	240	63	175	718	215	582	60	128	102	77	164	40	149	29	58	165	51	91
YCR020W-B	5	4	2	267	32	33	17	30	26	95	111	143	9	8	14	41	33	112	15	5	25	109	30	51	15	25	17	17	119	14	8	16	30	149	28	27
YCR021C	8311	2903	903	30071	10679	6025	2026	1573	1402	4231	4830	6603	5028	5651	7706	18161	50193	85036	19760	4321	8969	40132	14249	40727	1644	1043	1637	626	3951	965	1716	719	2203	2623	1531	1886
YCR022C	5	1	0	29	13	9	1	1	0	2	14	17	0	3	0	17	31	77	16	0	0	41	29	22	0	3	0	0	0	1	0	0	8	0	0	0
YCR023C	326	170	32	563	339	172	235	301	269	461	904	1293	196	87	289	507	905	2790	744	112	433	1436	207	1123	166	237	239	224	1103	157	120	39	107	349	133	221
YCR024C	142	52	26	152	75	42	47	67	71	47	172	178	61	49	126	134	449	1059	146	58	121	201	35	152	71	125	79	86	481	80	71	27	63	333	142	186
YCR024C-A	1491	1505	265	4828	3542	1863	746	864	654	980	2305	2638	1582	1075	2388	2381	9090	19880	5153	588	1597	11165	1931	6399	622	1018	1046	562	2011	342	446	137	259	519	178	314
YCR024C-B	599	876	350	1813	1653	1040	396	464	407	576	1561	1544	1051	777	1185	2581	5757	13402	3811	386	1424	7530	980	4060	338	476	764	241	804	182	184	47	96	328	93	214
YCR025C	7	0	2	7	8	8	7	5	10	21	31	17	12	5	14	11	21	85	11	4	0	39	8	9	4	12	6	0	6	2	3	1	0	8	5	7
YCR026C	532	364	47	694	371	176	340	307	373	498	1062	1188	268	127	482	476	1059	2168	823	179	516	1189	319	1015	218	271	363	280	1468	254	171	53	136	425	169	268
YCR027C	150	85	22	516	265	123	94	85	87	277	522	527	85	45	143	299	582	1517	387	53	253	594	136	454	102	215	229	125	895	158	149	45	91	538	205	494
YCR028C	721	448	89	1058	606	305	368	368	332	804	1364	1759	655	223	534	1004	1559	3897	1776	296	693	2555	693	2138	325	401	665	287	1607	304	154	72	100	707	239	344
YCR028C-A	763	403	153	1404	734	441	322	330	294	585	1262	1622	727	161	467	620	1460	3364	1669	191	656	1246	254	591	307	618	665	225	1160	178	589	143	372	544	155	416
YCR030C	782	493	135	833	353	163	440	568	466	480	1448	1367	445	369	776	591	1415	2925	1576	329	1045	1700	397	985	191	300	423	300	1350	329	509	217	222	2012	827	1473
YCR031C	6536	4203	1703	14376	7630	3920	4925	4253	3493	8714	14809	20717	6252	3098	5624	10264	14486	24099	18755	4015	11789	17991	5733	14124	5651	7116	7598	3668	12079	2031	5064	1808	3360	2583	1208	2155
YCR032W	245	90	17	377	184	107	172	256	184	231	653	622	86	85	90	280	468	1215	497	72	101	710	282	754	117	158	196	210	1074	205	148	56	122	859	378	477
YCR033W	372	216	44	659	283	145	359	398	302	286	1489	1237	195	100	258	528	1167	2819	763	164	318	1456	489	1194	153	278	244	228	1051	208	257	70	182	1104	387	647
YCR034W	1652	1716	443	3752	1945	1104	1046	1107	1093	2118	3647	4975	2652	612	1599	1941	3443	7025	5333	1224	2097	5170	1292	3344	835	1214	1614	688	3303	528	419	133	215	1024	250	395
YCR035C	117	75	24	224	126	76	173	195	175	291	1014	868	94	41	115	144	258	732	232	68	217	323	105	424	110	150	141	180	864	214	199	83	124	391	225	303
YCR036W	1289	503	118	2235	950	503	522	485	495	1101	1989	2240	715	456	950	1465	2099	5522	2095	337	904	3153	640	2381	365	463	477	353	1477	332	769	243	499	1249	510	803
YCR037C	808	595	122	720	368	205	368	491	338	503	1245	1251	613	223	615	510	826	2547	1357	300	815	1112	346	1024	377	474	540	320	1843	307	203	57	148	609	190	343
YCR038C	36	34	8	60	30	16	26	36	46	68	145	184	38	15	41	70	142	300	68	33	37	186	53	88	46	40	45	44	155	26	44	26	26	150	54	62
YCR038W-A	0	0	0	14	2	3	0	0	0	4	0	0	1	0	0	3	3	10	13	0	1	10	3	1	0	1	0	0	0	0	1	0	0	0	0	0
YCR039C	0	0	0	0	0	0	0	0	0	0	0	0	0	0	0	0	0	0	0	0	0	0	0	0	0	0	0	0	0	0	0	0	0	0	0	0
YCR040W	0	0	0	0	0	0	0	0	0	0	0	0	0	0	0	0	0	0	0	0	0	0	0	0	0	0	0	0	0	0	0	0	0	0	0	0
YCR041W	0	0	0	22	11	4	2	0	5	20	0	20	0	0	0	15	17	35	3	5	1	17	13	17	3	2	0	3	33	7	0	0	0	0	1	0
YCR042C	448	225	72	605	297	159	294	318	330	250	820	635	207	127	307	525	1008	2530	523	147	451	1039	358	1026	177	229	336	269	1312	292	238	100	202	1177	470	781
YCR043C	412	279	38	1215	938	385	272	308	301	711	1187	1763	204	152	264	1031	1562	3095	861	133	427	1848	272	1193	323	367	536	196	882	149	236	53	119	264	110	115
YCR044C	1125	656	173	1520	849	447	449	390	376	929	1072	1623	882	345	606	1336	1768	3901	2219	442	708	2183	709	1186	534	532	811	472	2265	324	280	55	144	851	285	354
YCR045C	0	2	2	32	4	2	7	1	5	1	5	18	39	11	17	21	56	145	17	0	2	26	1	21	3	1	1	5	0	3	7	0	1	4	0	0
YCR045W-A	61	90	16	431	234	100	29	30	9	139	195	300	74	49	67	346	574	1715	547	72	134	1078	249	963	21	28	47	25	196	19	23	7	17	164	30	58
YCR046C	534	258	189	5583	1687	845	230	176	147	745	790	1513	500	222	432	1825	3593	7692	2196	301	840	4551	1569	3642	270	271	286	243	1053	187	394	137	312	1442	602	1355
YCR047C	427	319	75	612	381	149	196	197	158	338	552	661	549	209	295	827	1047	2299	1243	293	860	1095	479	1198	283	267	184	242	1335	244	288	90	171	1050	500	914
YCR047W-A	0	0	0	0	1	3	1	0	0	0	0	4	0	0	0	8	5	31	0	5	0	15	0	4	0	0	0	0	0	0	1	0	0	1	0	0
YCR048W	1833	1093	239	4595	2500	939	1143	967	964	3641	3894	7642	1903	809	1194	3574	5436	12065	6022	1369	1966	10846	4640	7625	712	783	925	465	2184	353	757	244	438	2067	636	1261
YCR049C	0	0	0	0	0	0	0	0	0	0	0	2	0	0	0	0	0	9	11	0	0	4	0	5	0	0	0	0	0	0	0	0	0	0	0	0
YCR050C	0	3	0	7	6	2	1	0	0	0	0	5	0	0	0	5	20	12	14	0	0	14	2	7	0	1	4	1	0	1	0	0	3	8	1	0
YCR051W	910	528	156	2612	1293	471	436	326	282	852	1460	2187	837	341	606	1502	2695	5366	2227	583	982	3212	1963	3327	353	572	405	266	1012	157	456	176	300	790	427	764
YCR052W	1207	807	158	1660	1087	394	920	954	924	1783	3094	5031	1195	577	1347	2083	3100	7851	3364	654	1272	3531	720	2018	411	551	734	428	2440	405	725	264	386	2516	995	1731
YCR053W	2226	1852	307	1545	807	368	1040	1024	1059	1386	3081	3278	1567	1242	1889	842	1624	2875	4375	1176	2603	2241	780	1756	1529	1632	2271	678	3211	641	2269	939	1545	2201	879	1490
YCR054C	248	85	12	131	70	24	126	136	158	150	418	502	132	57	161	155	183	558	300	55	122	208	60	176	81	137	181	156	886	179	122	37	118	693	283	474
YCR057C	892	739	133	1334	668	339	798	1032	908	1446	3103	3926	903	444	1009	1280	1932	5727	2257	592	1795	2781	1119	2505	698	710	985	645	3619	914	696	327	497	2711	1262	1817
YCR059C	1171	725	142	3399	1790	679	494	435	251	1126	1706	2686	1086	360	548	2050	2620	6255	2432	551	886	3568	1636	3304	328	548	492	277	1059	208	492	136	317	1003	437	679
YCR060W	250	135	23	1159	529	190	103	90	89	247	465	514	155	96	148	613	788	2018	705	55	183	1454	364	1026	85	127	122	94	301	79	127	18	107	178	60	114
YCR061W	2114	1164	519	5072	1622	897	845	665	640	834	1244	1973	2210	866	1521	2261	6424	10205	5940	1233	1434	6612	2160	3281	219	342	325	220	1026	170	241	41	104	585	126	281
YCR063W	21	33	5	184	78	43	28	13	11	0	78	70	39	6	29	117	168	436	124	16	21	258	89	202	8	27	35	22	87	19	16	14	31	80	43	62
YCR064C	31	1	5	56	43	10	5	4	4	0	26	18	1	5	11	33	108	82	36	6	3	117	51	137	9	0	0	11	57	3	5	2	6	14	8	12
YCR065W	329	247	76	431	250	127	287	256	242	298	539	822	315	165	329	823	1396	3908	971	201	412	1771	256	677	155	349	263	409	1938	239	252	67	194	1395	610	993
YCR066W	19	26	2	93	27	16	56	58	63	82	285	295	28	29	51	111	178	406	139	32	126	185	56	125	33	56	37	79	319	61	42	13	36	340	165	306
YCR067C	1114	743	185	979	576	238	600	623	536	759	1906	1960	860	516	1187	913	1877	5324	2157	488	935	2294	465	1126	334	477	539	401	2185	332	361	97	246	1091	377	584
YCR068W	471	336	61	1368	473	240	204	201	170	429	577	833	535	245	372	827	1528	4044	1374	262	380	2342	728	1552	181	268	186	178	855	97	109	17	79	336	96	221
YCR069W	1291	725	270	1412	773	379	504	420	343	685	1225	1850	1580	508	951	1572	2693	7016	2533	472	915	2834	549	1438	291	502	547	398	1645	235	399	107	215	922	295	553
YCR071C	100	39	23	319	137	95	61	74	55	131	238	296	104	41	86	169	304	1100	189	51	83	320	68	174	83	117	81	91	451	54	110	36	101	242	74	184
YCR072C	643	509	105	616	327	170	394	467	322	504	1116	1464	844	313	483	864	1186	2602	2128	493	928	1348	389	966	300	348	389	407	1936	461	262	122	268	2102	1021	1441
YCR073C	67	42	6	138	83	45	134	174	124	307	712	488	39	42	89	181	324	842	131	30	95	385	120	461	125	98	139	100	350	91	69	34	79	343	141	197
YCR073W-A	1443	965	202	3377	2044	682	1250	882	801	3377	3567	7082	1319	605	896	2341	2722	8178	4189	1096	4377	4898	2326	6018	390	654	501	418	2053	266	896	205	437	900	425	863
YCR075C	623	260	91	2820	1030	501	163	133	126	494	571	1260	267	169	234	1103	1317	2361	1015	206	426	2385	635	2284	192	208	330	302	1569	187	144	19	102	507	212	201
YCR075W-A	139	73	19	1343	370	200	60	50	35	149	295	431	58	56	115	306	516	1080	267	47	115	743	162	472	78	96	102	39	189	25	70	28	52	92	27	59
YCR076C	473	235	45	1407	549	224	144	91	84	419	324	617	506	217	210	845	1084	2274	1264	224	384	1745	634	1445	116	219	194	122	555	60	231	65	142	469	253	277
YCR077C	2126	1889	269	4306	2024	837	1349	1468	1177	1210	2642	3330	1463	804	2433	2586	5044	13048	5943	1433	3182	7336	2444	5054	820	942	1115	1009	5452	986	1350	384	818	3600	1281	2516
YCR079W	948	432	102	4520	1552	595	191	143	140	594	728	1051	489	285	281	2130	3144	6983	2408	384	489	5877	1931	5306	232	292	358	228	1005	166	314	57	138	1311	422	624
YCR081C-A	0	4	0	21	6	7	0	6	1	0	0	6	0	0	4	6	17	22	8	5	13	21	2	11	0	3	0	0	11	0	1	2	0	5	0	3
YCR081W	142	73	9	257	131	88	150	168	144	160	538	457	121	39	145	237	418	949	379	88	105	543	218	482	74	106	118	163	719	164	102	33	85	975	401	499
YCR082W	1111	280	84	2936	1815	1058	581	548	560	1362	2475	3712	514	240	668	1072	2455	5245	1354	181	633	3195	592	1704	320	499	580	287	1378	254	474	146	277	749	216	324
YCR083W	313	138	29	1917	493	289	150	123	97	178	282	506	211	75	143	452	860	1487	546	90	152	866	279	545	100	155	206	93	513	48	149	65	88	187	60	158
YCR084C	1213	1009	314	1982	1119	512	779	951	734	1050	2605	2907	1223	914	1392	2628	5834	12037	5293	913	1973	6169	1073	3037	417	723	926	472	1884	337	602	356	355	2412	1227	1895
YCR085W	7	0	0	43	6	3	7	2	0	0	2	0	0	0	1	6	26	38	4	1	0	18	20	14	0	0	3	1	1	0	0	0	0	4	0	0
YCR086W	36	15	12	194	34	18	24	21	17	15	66	61	42	8	35	77	224	294	98	32	55	125	49	59	10	27	32	66	214	48	23	17	25	181	64	116
YCR087C-A	29	71	21	185	122	64	101	108	68	215	468	403	84	47	109	112	240	755	161	29	94	291	98	245	117	105	111	97	353	92	73	33	36	93	50	89
YCR087W	0	2	0	2	0	1	0	0	3	10	11	10	0	7	1	6	14	31	0	0	1	6	6	0	0	0	13	1	0	0	0	0	0	2	0	0
YCR088W	5039	4405	1116	5077	1910	987	2147	2012	1850	2236	5636	7298	4571	2126	3937	2139	4718	11202	15510	3126	5946	6191	1499	3495	970	1531	1502	530	3110	523	2918	745	1866	3078	1157	2338
YCR089W	194	188	52	481	307	156	71	70	74	139	297	280	71	59	73	208	476	1013	471	82	108	1071	243	353	79	88	93	92	404	100	21	13	14	56	32	62
YCR090C	304	167	43	819	455	208	187	157	178	417	855	1055	195	77	207	543	714	1854	334	98	229	695	144	490	201	330	394	164	1164	284	326	95	285	495	146	266
YCR091W	108	42	17	303	80	52	112	74	104	98	391	347	24	18	96	130	291	635	309	49	69	379	93	323	55	53	77	64	394	57	68	9	20	259	49	136
YCR092C	107	118	14	244	121	67	148	169	188	213	573	591	67	83	114	229	412	874	313	44	237	442	164	422	68	155	139	126	622	114	130	66	85	908	363	575
YCR093W	1518	975	209	1859	881	498	1165	1419	1227	809	3426	2613	881	524	1233	1472	2567	7170	2953	736	1507	3702	1370	2901	610	828	894	970	4892	921	997	375	731	7422	3217	4260
YCR094W	356	148	63	367	214	117	191	275	195	437	1097	1241	172	138	399	270	641	2012	614	101	499	812	166	561	182	268	297	230	1091	196	145	20	104	325	121	283
YCR095C	126	54	20	288	150	70	105	134	155	295	583	611	90	30	130	149	397	1162	226	28	127	422	157	411	109	118	164	98	580	103	138	45	87	548	223	449
YCR095W-A	0	0	0	9	9	1	1	12	1	1	14	40	2	1	5	12	12	49	26	0	14	45	9	21	9	0	1	3	3	4	1	0	0	12	0	0
YCR096C	0	0	0	0	0	0	0	0	0	0	0	0	0	0	0	0	0	0	0	0	0	0	0	0	0	0	0	0	0	0	0	0	0	0	0	0
YCR097W	162	111	36	1096	311	239	65	76	65	227	444	583	88	57	95	251	619	1230	400	50	89	787	175	478	119	125	177	85	267	77	174	65	141	295	84	266
YCR097W-A	0	0	0	0	0	0	0	0	0	0	0	0	0	0	0	0	0	0	0	0	0	0	0	0	0	0	0	0	0	0	0	0	0	0	0	0
YCR098C	23	12	1	107	41	29	7	2	8	40	40	68	6	9	16	51	36	145	32	11	31	149	13	101	11	15	21	12	39	6	11	7	4	39	11	24
YCR099C	17	1	6	41	14	5	9	12	5	0	44	60	1	1	10	18	31	115	17	8	0	54	35	97	11	10	9	11	59	5	9	4	7	15	4	50
YCR100C	26	11	0	54	41	31	11	9	15	17	106	108	2	3	8	24	46	200	58	9	25	223	54	174	0	21	9	22	109	22	19	3	10	78	19	46
YCR101C	42	14	8	189	67	36	15	5	13	63	59	50	6	4	12	53	97	200	84	8	41	170	42	146	18	20	14	6	63	7	15	9	12	43	11	29
YCR102C	40	21	6	98	52	27	20	15	13	49	63	86	72	15	64	180	127	542	64	10	91	152	38	77	29	42	71	24	77	18	27	10	18	35	15	12
YCR102W-A	0	0	0	2	0	0	0	0	0	0	2	5	0	0	1	0	0	24	0	0	0	3	0	4	0	2	2	0	13	1	0	0	2	0	1	1
YCR104W	0	2	0	0	0	0	0	0	0	0	2	0	0	0	0	1	2	0	0	1	0	0	0	0	0	0	0	0	0	0	0	0	0	0	0	0
YCR105W	25	4	1	74	22	10	8	9	2	32	32	52	23	5	5	18	37	90	13	4	0	56	10	41	10	8	15	8	43	4	8	0	3	8	1	7
YCR106W	103	45	9	190	86	49	107	146	116	112	549	560	37	20	84	92	266	583	204	38	140	515	106	396	64	133	123	94	426	108	76	19	54	309	113	202
YCR107W	19	24	5	61	47	16	34	38	32	60	173	260	13	8	22	80	72	241	97	15	35	260	55	158	14	24	34	27	82	55	32	12	5	80	45	50
YCR108C	0	0	0	0	0	0	0	0	0	0	0	0	0	0	0	0	0	0	0	0	0	0	0	0	0	0	0	0	0	0	0	0	0	0	0	0
YDL001W	151	54	11	132	84	37	83	100	91	189	356	386	89	42	124	170	363	917	147	40	104	255	68	215	45	90	51	134	612	109	96	50	93	515	288	383
YDL002C	80	35	14	267	85	43	69	82	45	117	345	253	32	34	58	130	417	995	165	16	80	297	106	254	37	101	100	123	575	103	75	50	89	499	153	352
YDL003W	100	43	8	74	49	9	84	56	55	53	256	211	12	17	50	56	148	267	131	22	148	95	39	111	38	84	110	95	528	89	62	28	81	574	275	410
YDL004W	645	459	158	1524	852	399	349	305	379	791	1413	2044	528	215	550	689	1078	2565	1531	234	697	1954	351	1080	428	547	558	221	980	179	460	154	288	458	152	333
YDL005C	133	69	24	375	134	94	128	141	104	130	624	568	78	38	108	145	366	1246	93	37	117	278	139	202	34	108	89	107	588	97	105	31	44	485	170	342
YDL006W	210	87	26	241	163	87	161	121	161	276	622	791	80	81	181	200	448	2027	380	54	187	442	97	547	117	194	191	164	824	131	108	41	94	284	141	195
YDL007C-A	0	0	0	0	0	1	0	0	0	0	0	1	0	0	0	0	0	0	0	0	0	0	0	0	0	0	0	0	0	0	0	0	0	0	0	0
YDL007W	2175	982	195	2351	1209	706	1111	1242	1260	1410	3732	4484	724	658	1907	1128	2905	7554	2657	445	2354	2622	747	1994	608	1006	1020	681	4033	763	1181	532	933	2172	929	1811
YDL008W	160	69	32	504	155	109	75	59	103	151	336	407	158	72	150	317	486	1065	312	70	223	450	146	333	91	132	121	89	366	62	107	43	109	351	116	203
YDL009C	0	6	0	15	14	12	4	4	14	0	4	2	24	0	3	4	11	36	9	1	0	6	0	12	0	5	6	0	0	0	0	0	0	0	10	0
YDL010W	58	55	41	439	137	56	87	82	52	148	352	299	69	38	82	148	278	696	297	37	114	267	121	287	57	109	111	89	571	73	79	12	32	166	60	91
YDL011C	0	0	0	0	0	0	0	0	0	0	0	0	0	0	0	0	1	0	0	0	0	0	0	0	0	0	0	0	0	0	0	0	0	0	0	0
YDL012C	121	75	31	469	291	123	129	78	128	148	389	454	150	46	145	244	902	1591	443	74	167	517	143	291	85	109	97	73	265	51	99	38	51	127	41	76
YDL013W	206	104	16	439	142	89	118	155	139	281	557	610	115	50	151	242	430	1425	365	44	306	651	199	478	87	174	163	193	848	185	157	36	65	710	246	373
YDL014W	2356	3337	503	1627	1796	825	2030	2522	1949	3156	8561	9490	3523	1183	2405	2782	4452	9583	9113	2592	6926	5897	1666	5134	1970	2347	2726	1090	5099	981	1974	561	1267	3142	1006	2041
YDL015C	1385	1089	244	1893	1256	680	1009	913	1000	1927	3300	4695	1146	519	1439	1561	2168	5668	3175	713	1331	4049	645	2171	882	1025	1322	844	3695	620	569	158	322	920	261	399
YDL016C	84	79	29	84	86	41	54	57	68	197	235	432	87	88	124	115	207	591	265	43	71	275	29	140	55	72	94	48	214	32	72	18	14	48	9	38
YDL017W	41	94	13	169	47	32	90	112	52	120	328	371	118	34	131	98	282	684	226	31	118	170	47	177	49	78	56	136	532	93	114	43	72	443	158	299
YDL018C	249	71	35	445	156	95	133	119	110	231	376	498	86	53	142	292	463	1278	323	48	114	381	110	272	93	147	261	191	1053	131	67	18	77	230	90	144
YDL019C	1339	786	161	1847	688	351	697	824	682	647	2263	2142	785	386	915	999	1897	4294	2161	436	1199	2654	733	2530	431	541	543	587	2512	478	699	166	521	3246	1319	2174
YDL020C	801	305	84	1285	443	287	654	581	508	727	1986	2140	255	213	555	777	1454	4383	884	189	394	1257	398	960	300	511	584	823	4342	782	558	141	304	2992	616	1281
YDL021W	229	43	17	452	100	54	139	99	148	184	352	489	68	72	153	162	397	784	196	29	179	335	54	199	48	70	60	59	298	67	123	50	106	252	140	209
YDL022C-A	0	0	0	4	1	1	0	0	1	0	3	0	0	2	3	5	8	10	5	0	0	17	0	0	0	0	0	0	0	0	0	0	0	8	0	0
YDL022W	5915	5461	1430	8355	4095	1844	1461	1042	1101	2476	4865	8415	4265	2266	3792	6504	12202	26024	16787	3504	9493	16976	3115	21235	4447	6726	6384	2986	12934	2266	7736	1003	1987	11514	2337	4910
YDL023C	6	0	0	0	0	0	0	0	0	0	0	1	3	0	0	0	9	7	0	0	0	2	0	0	0	2	0	0	0	0	0	0	0	0	0	0
YDL024C	25	13	3	81	26	14	26	30	33	57	122	161	33	34	35	97	124	481	35	3	10	112	26	86	21	6	21	14	84	18	18	10	21	108	12	55
YDL025C	525	234	73	740	256	140	309	293	267	498	1064	1026	229	167	388	308	1104	2467	732	153	400	1017	207	648	358	677	506	505	2109	366	449	80	207	1525	459	721
YDL025W-A	0	0	0	18	8	3	0	0	0	3	4	0	0	1	5	22	28	74	0	0	0	7	10	5	0	2	0	4	0	1	1	0	1	1	1	0
YDL026W	0	0	0	6	2	0	0	0	0	0	1	2	0	0	0	7	21	14	0	0	0	3	3	0	0	2	1	0	0	0	0	0	0	4	0	0
YDL027C	175	81	30	387	175	101	87	126	147	168	425	464	65	41	104	120	438	925	287	57	187	554	210	481	98	181	179	127	576	131	84	40	67	222	77	184
YDL028C	244	80	28	211	114	47	135	166	133	228	573	576	86	38	75	198	324	517	365	57	161	482	207	599	90	154	177	128	949	144	105	44	96	509	246	300
YDL029W	2700	1932	409	4235	1390	815	1644	1829	1444	3390	6079	8695	1772	1048	2339	2182	3407	7696	4166	976	3692	3951	1171	4207	917	1212	1520	736	3560	654	1815	622	1373	2214	1118	2325
YDL030W	126	26	9	124	37	23	77	89	100	109	332	437	47	57	137	119	269	680	195	47	132	201	52	231	66	80	148	83	406	119	74	26	62	213	113	259
YDL031W	486	285	58	757	297	177	406	552	377	483	1594	1278	206	131	342	406	828	2151	772	180	722	1052	399	1505	427	405	508	414	2103	558	332	115	313	1895	1012	1515
YDL032W	0	0	0	1	1	1	0	1	0	0	5	0	0	0	0	5	33	17	11	0	10	4	2	0	0	0	0	0	3	0	0	0	0	0	0	0
YDL033C	414	231	60	1464	521	239	183	145	149	189	350	610	470	118	349	845	1241	3255	1196	193	202	1513	513	975	109	174	168	148	667	137	124	58	124	733	288	462
YDL034W	0	0	0	0	0	0	0	0	0	0	2	0	0	0	0	0	0	3	0	0	0	0	2	0	0	0	0	0	0	0	0	0	0	0	0	0
YDL035C	324	157	24	837	358	179	238	321	283	391	965	868	138	98	225	327	830	1600	425	109	284	1204	489	1022	169	244	241	228	892	162	86	37	50	300	125	201
YDL036C	105	32	8	144	54	40	102	111	100	117	508	411	29	18	95	85	177	562	165	31	92	228	34	186	79	81	83	94	525	78	115	36	77	217	125	286
YDL037C	35	30	2	92	79	57	208	278	195	197	795	591	34	40	33	236	540	629	190	32	57	545	282	402	38	39	36	43	137	53	30	5	14	68	11	18
YDL039C	115	45	14	186	157	80	531	735	681	683	2704	2041	212	106	133	518	1157	1975	540	129	246	1231	582	1021	232	58	184	106	394	196	75	30	36	121	28	55
YDL040C	1658	1164	253	1645	594	352	882	1079	713	1032	3006	3038	950	564	1542	845	1701	4691	2757	543	1593	1688	524	1448	760	1119	1176	527	2812	482	1580	579	1111	3718	1597	2805
YDL041W	0	0	0	4	3	0	0	0	0	0	0	5	0	0	1	0	6	26	4	1	0	11	0	7	0	1	1	0	0	0	0	0	1	0	0	0
YDL042C	224	179	51	288	170	103	93	89	94	220	442	536	201	98	250	270	526	1461	554	93	216	491	98	299	110	115	105	92	571	94	122	30	77	554	189	436
YDL043C	120	32	5	95	49	22	84	83	89	174	449	444	46	17	82	53	87	361	89	17	112	117	32	150	32	92	90	72	311	70	81	30	76	195	77	185
YDL044C	31	23	10	81	20	18	53	59	61	57	174	194	8	24	48	39	70	363	123	16	57	84	49	120	36	80	69	138	788	127	57	24	42	986	352	578
YDL045C	281	155	36	439	196	119	117	155	144	232	565	732	164	87	192	253	393	1122	544	107	198	414	105	375	163	118	239	129	640	115	84	27	49	363	133	206
YDL045W-A	288	107	79	985	329	231	67	78	48	105	277	227	151	60	121	306	597	1358	485	71	201	529	230	557	68	142	145	72	489	54	176	63	125	380	146	296
YDL046W	2410	1419	594	9559	4259	2281	905	837	789	2134	2468	4617	1405	656	1066	3706	5808	10864	6752	1262	1990	11728	2480	6124	706	779	1050	396	1845	278	389	107	259	684	251	636
YDL047W	731	366	95	1928	783	370	377	412	245	645	1470	1637	384	325	571	1695	3190	6311	2211	410	928	3957	1113	2515	226	431	363	203	953	174	504	153	331	1023	453	586
YDL048C	1695	945	311	4152	2309	1114	452	466	437	876	1755	1999	1019	893	1217	3131	11996	17139	6088	1232	1828	10304	2293	3936	327	492	380	499	2498	530	1207	285	679	4304	964	1376
YDL049C	87	97	12	434	252	119	101	104	100	98	308	293	62	32	50	104	221	586	303	63	102	459	118	387	32	71	63	51	178	55	52	7	45	87	44	28
YDL050C	3	0	0	0	1	0	0	0	0	8	1	8	0	0	0	1	7	5	0	0	0	3	2	2	0	0	0	0	0	0	0	0	0	1	0	0
YDL051W	1022	759	109	987	788	341	960	1269	918	2337	4523	5274	699	394	1033	1059	1217	3034	1707	494	2196	1575	496	1504	1114	1132	1642	470	2422	464	1063	340	748	877	366	774
YDL052C	712	559	282	1292	557	314	573	454	423	881	2310	2513	731	293	535	691	1613	3155	2659	484	1002	1969	480	1134	307	484	468	231	1122	147	236	73	146	364	157	241
YDL053C	389	165	89	1037	381	197	136	183	151	205	595	826	257	124	347	298	1036	2916	695	128	266	752	230	441	77	155	164	129	590	91	284	63	148	618	214	370
YDL054C	839	699	139	825	450	226	313	283	257	509	949	1235	700	272	494	659	1109	2146	1499	312	354	1152	315	693	251	377	471	199	1106	186	148	27	54	322	74	153
YDL055C	16781	14908	2681	8661	6407	3030	7269	7328	7364	14669	26743	39911	14398	6663	12724	10245	15872	35542	35039	9734	24099	29223	5975	20037	7577	7307	10657	2907	13716	2658	11396	3970	8800	18740	6474	9949
YDL056W	167	59	19	421	178	94	97	95	93	121	416	306	46	43	89	174	361	742	346	66	53	428	167	258	38	90	71	95	514	98	98	36	65	694	301	382
YDL057W	79	37	9	231	85	35	57	35	44	125	200	300	106	45	93	232	322	707	188	56	113	288	43	147	57	59	76	42	294	49	74	25	43	219	98	186
YDL058W	679	346	58	1078	475	247	270	328	297	454	709	739	302	192	290	631	983	2340	1122	232	379	1495	475	1288	321	370	373	287	1845	387	332	187	230	1957	876	1431
YDL059C	56	26	3	152	48	28	27	14	13	44	117	109	28	28	18	67	232	516	42	21	48	194	53	161	24	53	39	51	226	31	38	33	31	116	31	83
YDL060W	291	263	47	291	152	90	213	355	280	253	1039	948	254	86	306	242	337	1089	694	155	403	481	134	535	308	237	433	256	1378	372	209	98	195	1005	438	682
YDL061C	1068	1158	669	3118	3449	2021	2522	2506	2077	4754	10171	12644	1529	717	1736	2595	4582	6056	4497	1230	2211	6818	1324	2552	1795	2670	3547	744	3618	643	1871	456	1068	457	134	285
YDL062W	0	0	0	0	0	0	0	0	0	0	1	0	0	0	4	0	6	43	0	0	0	0	0	0	0	0	0	0	0	0	0	0	0	0	0	0
YDL063C	123	133	20	217	162	60	357	604	332	634	1840	1748	93	95	294	234	361	847	388	163	574	441	176	636	297	299	334	395	1673	496	183	96	212	695	379	507
YDL064W	550	291	53	785	510	280	382	386	312	675	1182	1783	482	195	633	540	922	2507	914	171	573	992	193	575	302	383	414	252	1209	185	427	96	269	394	132	285
YDL065C	28	28	17	141	42	30	63	67	52	84	268	294	43	26	42	53	184	336	99	10	61	119	84	264	20	41	26	28	153	39	41	50	40	131	75	95
YDL066W	9506	5605	1137	9304	4575	2175	3389	3044	2603	3044	5524	7842	5807	2621	4802	4789	7904	21399	14164	3779	8243	11966	2780	8804	3109	4066	4968	1896	9403	1474	3374	869	2196	6529	2734	3969
YDL067C	604	270	123	2735	1373	694	308	198	198	448	474	856	380	162	367	855	1123	3155	987	208	212	2284	516	1097	212	330	271	94	494	77	344	88	197	215	72	107
YDL068W	0	0	0	3	5	2	2	1	0	0	6	1	3	7	6	21	21	39	0	0	10	9	0	3	4	4	0	3	4	0	0	0	0	0	2	0
YDL069C	35	21	12	145	59	52	41	17	48	46	231	162	29	7	19	39	239	473	77	7	12	109	39	89	36	24	36	37	148	37	30	19	39	134	38	68
YDL070W	959	626	87	2950	1979	920	848	751	773	1691	3291	4565	797	549	892	3068	8293	19248	2609	376	1657	8124	1457	5286	415	601	654	551	2907	527	697	222	470	2385	837	1548
YDL071C	4	1	0	53	18	10	1	7	1	3	14	12	1	3	1	49	65	121	35	4	0	60	16	47	0	4	0	0	7	0	0	0	4	4	0	0
YDL072C	2372	1439	426	5465	3144	1414	990	826	867	2118	3166	5369	1619	633	1183	2622	4480	9243	4646	770	1530	5809	836	3374	677	900	1285	744	3131	472	496	126	306	601	147	308
YDL073W	86	78	9	251	128	86	180	244	210	187	835	684	33	44	90	145	320	960	201	40	275	474	161	470	116	164	193	181	616	165	146	62	70	406	144	226
YDL074C	252	102	39	593	189	108	216	270	272	307	941	850	100	48	145	247	394	962	521	66	257	503	290	763	168	248	248	341	1528	373	176	82	169	1237	753	1482
YDL075W	2048	889	516	3827	1870	922	1651	1602	1116	2308	7290	7816	1290	591	1221	1995	3859	7607	4223	943	2409	3776	1506	3097	1672	3680	3193	1132	4572	881	2698	1052	1547	1203	401	982
YDL076C	240	130	46	314	272	153	121	124	122	249	499	549	109	107	238	477	820	2413	458	85	198	702	59	283	87	173	158	153	626	122	141	68	66	490	158	275
YDL077C	158	74	22	271	123	77	95	167	105	83	499	426	116	37	124	189	415	1121	295	47	225	383	123	340	100	133	118	209	909	186	133	53	126	877	270	546
YDL078C	3757	1818	466	4093	1586	781	1446	1127	1050	2735	3154	5921	2064	1254	2441	2097	2995	6132	4875	1013	2752	4124	802	2839	1182	1136	1270	462	2100	458	1902	487	1104	1631	681	1327
YDL079C	42	23	0	82	25	22	30	36	18	38	125	109	0	7	23	70	97	440	65	7	20	117	1	52	9	13	15	16	45	22	15	3	5	67	9	8
YDL080C	524	327	55	1309	588	307	265	284	281	692	1200	1500	340	134	394	815	1293	4195	1099	176	437	2230	470	1221	126	308	326	207	917	162	241	72	163	1335	464	735
YDL081C	7666	6295	1807	31710	21573	9266	4501	3356	2802	7108	13572	22708	8217	3798	5336	10323	18094	33142	19869	3659	10932	27983	7115	24217	5276	6804	6815	2183	10236	1331	4469	1446	3031	1686	791	1243
YDL082W	5067	4478	807	4320	4012	1706	4184	4101	3106	4832	13628	19582	5056	1885	5035	4514	5943	14945	10507	3633	10353	7803	1916	7466	4131	4978	5838	1753	8199	1463	3688	1205	2680	2451	1025	2254
YDL083C	8052	4693	1250	14571	10723	4659	5712	4777	4623	13144	19703	27444	4925	2353	4697	7506	9205	15603	12842	3244	7087	14113	3458	10425	5934	7778	8281	2486	11386	2046	5285	1639	3503	4010	1421	2915
YDL084W	5175	3579	616	5173	2764	1315	2683	2786	2689	3991	9177	9774	3137	1506	4349	2693	4444	13757	6267	2012	5157	5338	1519	4094	2689	3419	4426	1737	8575	1537	4018	1106	2824	4495	1617	3415
YDL085C-A	121	55	36	481	125	103	56	48	37	94	160	258	77	74	69	113	272	697	405	24	210	385	90	342	68	114	131	40	293	43	147	38	127	113	54	108
YDL085W	127	32	10	190	38	13	13	14	7	36	45	80	61	21	36	128	153	456	206	19	77	374	31	134	8	11	8	4	83	16	17	2	9	38	17	40
YDL086C-A	33	25	4	240	70	51	29	11	20	64	61	75	32	10	18	148	197	342	135	10	36	281	96	225	16	17	49	14	31	12	55	5	27	59	18	13
YDL086W	684	408	96	1237	416	221	281	161	260	457	783	1390	496	305	507	517	998	1983	1583	306	726	1298	327	1000	295	371	520	180	726	153	568	235	298	524	227	461
YDL087C	129	87	12	559	246	104	110	113	109	173	391	490	118	54	75	498	618	1452	370	83	222	991	246	765	71	116	110	191	819	133	97	39	37	765	282	341
YDL088C	353	154	33	425	164	92	228	236	254	275	743	891	148	103	237	378	732	2330	507	96	117	756	198	436	132	190	178	222	1169	238	244	55	172	1378	469	660
YDL089W	240	82	23	261	163	107	134	120	146	163	525	560	118	45	117	245	501	1269	412	54	115	593	101	302	83	124	170	70	490	79	94	20	71	191	26	71
YDL090C	522	212	51	616	297	160	198	224	239	537	744	1087	343	166	370	470	654	1688	934	162	498	1235	188	811	189	240	221	168	838	136	270	84	349	800	365	568
YDL091C	210	77	18	253	98	87	82	82	89	116	399	472	35	42	116	105	287	682	337	65	138	326	111	295	97	115	130	137	802	112	84	14	21	191	69	115
YDL092W	500	231	77	1342	512	267	256	220	205	543	1158	1469	247	112	280	448	1024	2434	666	81	453	843	260	910	146	233	296	220	990	136	302	77	215	421	194	415
YDL093W	341	301	76	582	277	144	341	375	301	439	1273	1372	416	209	542	351	720	1997	952	166	339	858	269	598	277	290	336	212	936	143	169	37	101	312	129	223
YDL094C	0	2	0	3	10	0	2	5	0	2	8	4	0	0	9	1	2	18	0	2	0	7	0	9	7	2	0	1	0	0	1	0	0	0	0	0
YDL095W	5798	5905	1283	8398	3259	1780	2657	2653	2367	3425	7853	9720	6700	2453	5837	4808	9372	23138	13809	3421	6069	12968	4385	8683	1731	2372	3311	1460	6571	993	1341	451	930	2705	930	1450
YDL096C	0	0	0	3	0	0	0	0	0	0	8	0	0	0	0	0	0	8	0	0	0	0	1	0	0	0	0	0	0	0	0	0	0	0	0	0
YDL097C	1755	990	270	1762	782	359	1281	1277	1228	2276	4671	6197	960	576	1228	1106	1649	5010	2937	639	1803	2389	643	1818	742	1163	1113	787	3967	733	1551	507	942	2873	1444	2323
YDL098C	45	8	2	85	50	26	28	41	62	11	136	104	30	11	20	70	132	397	58	10	79	99	32	93	19	48	55	45	327	75	66	11	43	130	47	90
YDL099W	93	29	10	233	52	33	73	56	75	206	324	278	63	14	40	56	242	241	78	44	48	111	73	206	33	73	77	54	244	30	60	20	56	110	59	128
YDL100C	3631	1755	368	2657	1030	508	2005	1830	1789	3092	5885	8571	1683	902	2114	1040	1573	3863	3274	1150	3030	1947	606	2093	1535	2400	2819	958	4354	727	2544	665	1824	2087	788	1536
YDL101C	95	49	21	146	79	45	98	90	72	94	342	260	34	32	46	82	131	254	98	38	40	131	38	99	59	71	55	77	478	77	90	51	62	319	128	302
YDL102W	450	453	47	391	261	118	311	403	293	358	942	869	328	201	506	468	837	1849	856	230	427	900	224	659	251	263	341	244	1517	280	397	137	304	2140	1134	1663
YDL103C	1767	1629	197	677	400	220	633	546	629	968	2798	3239	1147	667	1597	625	1193	3519	2236	428	3066	1068	297	1168	334	489	697	298	1882	269	1214	262	851	1926	630	1098
YDL104C	174	74	20	318	126	55	49	78	66	38	197	253	169	42	104	269	437	937	279	62	193	570	58	411	54	86	128	81	542	67	92	15	40	440	174	177
YDL105W	82	21	3	97	44	15	39	67	36	113	130	185	54	27	42	71	115	335	60	23	45	124	29	142	27	58	57	67	330	51	66	29	28	200	116	157
YDL106C	119	64	11	129	71	38	92	134	114	97	366	306	18	32	62	50	160	291	167	36	126	140	91	163	55	83	49	78	436	68	71	26	53	343	152	225
YDL107W	43	12	12	141	48	39	40	37	56	65	132	155	11	22	39	34	128	334	32	8	78	126	64	193	28	40	26	44	175	46	26	33	24	186	104	123
YDL108W	227	154	29	572	250	126	155	156	161	370	646	955	258	101	230	478	815	1787	377	113	238	662	142	659	147	229	281	237	1073	188	207	86	173	878	344	472
YDL109C	118	88	29	510	214	109	78	64	93	148	347	445	145	71	139	408	789	1896	367	64	124	973	186	607	50	102	87	61	157	56	96	40	49	273	108	165
YDL110C	358	85	41	671	180	127	65	52	65	74	152	261	141	98	192	194	559	1274	468	53	125	520	134	301	29	69	89	53	323	47	148	30	54	315	120	189
YDL111C	406	335	81	1509	714	379	451	464	499	1030	1940	2548	388	210	512	964	1632	4456	967	238	744	1769	384	1667	311	596	443	557	2500	456	360	99	233	1209	453	758
YDL112W	926	630	80	637	457	240	654	973	666	712	2474	1719	562	299	689	633	856	2520	1383	401	1196	1229	508	1325	576	665	687	607	2985	691	593	258	449	2748	1444	2359
YDL113C	227	50	7	228	68	40	79	80	100	177	324	420	46	30	98	81	211	351	163	38	201	281	93	234	73	65	101	122	617	143	93	37	62	632	190	332
YDL114W	0	0	0	0	2	0	2	0	5	0	4	5	2	1	9	3	11	58	0	0	0	2	0	0	0	0	2	2	23	0	0	0	4	1	1	0
YDL114W-A	0	0	0	0	0	0	0	0	0	0	5	2	0	0	0	0	7	18	0	0	0	0	0	0	0	0	0	0	0	0	0	0	0	0	0	0
YDL115C	144	54	12	295	93	48	91	104	128	181	343	444	46	42	93	106	317	638	82	39	169	287	171	586	73	120	86	67	395	73	86	52	113	187	104	133
YDL116W	349	282	52	518	264	187	363	504	424	428	1351	1515	219	155	357	387	633	2115	648	174	541	765	223	889	329	477	554	515	3093	552	426	128	268	2266	834	1185
YDL117W	447	212	46	511	216	104	306	309	250	385	1123	1041	200	116	291	437	763	2257	865	143	198	1023	273	621	151	247	192	325	1385	262	222	76	186	1609	560	1109
YDL118W	0	0	0	12	3	0	0	0	3	0	1	0	0	0	1	2	11	0	1	2	0	2	0	0	0	0	0	0	0	0	0	0	0	0	0	0
YDL119C	209	89	19	495	202	120	98	103	111	186	416	529	148	105	193	391	596	1323	428	44	122	517	84	463	69	126	105	147	581	119	87	37	53	428	228	257
YDL120W	570	294	55	923	539	241	274	251	207	443	791	987	312	189	457	467	933	2217	661	140	418	814	125	551	245	349	348	223	845	188	349	158	323	492	195	455
YDL121C	106	68	20	304	147	84	94	120	125	198	584	591	90	54	113	160	257	504	150	51	236	272	100	160	49	133	140	90	521	95	92	38	41	94	35	46
YDL122W	325	183	49	489	222	130	308	505	429	516	1616	1211	201	126	278	375	802	1663	702	160	497	831	345	808	171	320	387	299	1387	267	253	96	204	1490	636	942
YDL123W	25	17	26	300	121	72	39	53	46	110	313	350	81	91	82	580	1457	1652	377	41	234	800	159	357	35	75	63	57	199	32	39	23	25	146	54	67
YDL124W	5939	4517	1112	6768	2629	1470	3255	3288	2760	5095	10689	14909	5441	2542	4614	3901	9109	22368	14270	2969	6936	10164	2304	7641	2121	2658	3685	1525	8160	1229	4027	1297	2653	4745	1377	3378
YDL125C	2439	1010	403	9920	3245	1758	1010	836	831	2513	3528	5805	1538	713	1542	3868	7056	14253	5471	885	2345	9674	2181	8879	927	1484	1347	536	2227	421	1277	359	824	1617	461	915
YDL126C	25835	20492	3757	26403	8386	4167	9124	7716	7739	11749	22236	30484	19962	10241	14847	10768	20996	42645	58808	13241	26767	36139	11335	29816	8824	9846	13694	3952	20352	3635	13052	5343	9103	16056	8071	16149
YDL127W	79	81	19	180	114	75	87	103	95	140	362	449	97	47	125	185	284	1082	379	78	148	314	68	184	76	110	126	106	764	95	56	14	55	338	167	321
YDL128W	3007	2536	601	4051	1785	991	1225	1079	993	1359	2614	3998	3192	1143	1980	2551	4738	8565	7624	1835	2936	6035	1742	5220	881	1220	1318	696	2795	452	501	124	288	1087	426	472
YDL129W	63	28	12	318	118	63	144	169	153	152	496	700	116	52	92	374	561	1613	245	71	88	412	168	452	58	42	35	47	303	78	71	36	51	395	169	245
YDL130W	4211	1484	512	7869	3848	1778	1815	1615	1443	4004	4771	9151	2984	1906	3697	4365	6670	14395	7724	1231	3485	8408	2346	4547	2421	3664	3446	1026	3075	645	2077	821	1343	610	284	705
YDL130W-A	196	120	44	856	279	184	81	60	141	161	343	694	59	70	139	183	554	908	500	36	112	610	120	252	42	113	83	75	267	32	127	30	60	195	43	140
YDL131W	1564	1729	323	2063	847	424	684	693	531	632	1913	2229	2145	585	1456	1152	1494	4342	4079	1049	1245	1668	427	978	582	941	829	614	2551	407	1020	289	556	1833	720	1162
YDL132W	1087	375	135	823	417	217	476	564	462	757	1920	1962	425	226	591	598	995	2533	1510	289	670	1261	315	883	274	478	434	428	2056	354	467	146	401	2538	1072	1614
YDL133C-A	5137	5389	1396	12005	4878	2683	5111	5224	4809	15872	49958	43700	6434	1599	5594	2112	7874	13117	14567	1890	6400	11656	2024	3243	7035	8949	8490	1663	7724	1308	8931	2900	6558	846	672	1295
YDL133W	244	94	27	394	210	94	96	137	136	231	422	634	45	29	132	209	489	1651	369	51	183	464	155	487	83	162	209	326	1348	234	141	26	89	594	228	273
YDL134C	1482	1040	130	1584	725	409	594	485	511	933	1868	2746	719	284	836	1090	1259	6452	1945	564	1448	2216	485	1608	500	664	676	561	2672	436	698	199	427	1727	636	1012
YDL135C	616	194	72	880	201	119	221	262	254	401	695	950	258	127	338	218	477	1637	559	92	449	355	113	297	185	398	405	207	1255	199	429	225	295	657	229	398
YDL136W	633	167	91	974	467	255	440	433	288	1054	1247	1611	378	143	405	438	655	1608	925	187	472	1249	352	834	400	360	381	202	560	133	307	154	194	239	73	199
YDL137W	3632	1810	387	5712	2628	1245	1457	1162	1453	3276	4918	8667	2130	1096	3070	3004	5291	11108	4850	955	3642	6192	894	4405	1657	2058	2628	962	4821	691	2088	483	1342	2055	877	1314
YDL138W	549	274	66	1386	655	377	239	273	224	488	972	1385	336	175	434	968	1943	4976	1087	198	529	3253	506	1881	119	197	227	205	525	103	164	42	108	599	152	224
YDL139C	35	7	3	62	11	8	14	33	25	30	60	87	11	5	22	29	56	189	20	9	36	51	43	67	8	24	39	58	247	43	18	15	14	110	77	165
YDL140C	4309	3617	615	4443	2041	1056	2166	2881	2433	1879	7281	5702	2639	2332	4185	4449	7660	19599	11931	2489	5345	11772	2692	6824	1356	1652	2124	1374	7065	1319	2600	1323	1919	10966	6766	9753
YDL141W	798	548	113	815	470	232	352	353	324	469	1141	1612	729	292	733	710	1411	3637	1593	349	1002	1742	417	1193	302	445	429	278	1461	203	415	136	223	1309	468	794
YDL142C	515	270	50	1380	624	306	144	165	122	453	549	870	290	156	289	779	1207	3277	993	133	354	1609	225	1267	162	267	245	264	1315	236	226	47	161	919	282	398
YDL143W	3902	2746	475	4653	1949	922	1924	1956	1549	3029	6142	7897	2247	948	2843	2462	3967	11454	5939	1455	4054	4498	1317	3864	1322	1792	1775	1117	4952	905	1849	595	1292	3728	1583	2628
YDL144C	1696	952	293	7419	1963	957	352	209	229	807	1200	2565	1749	472	864	2649	3341	8155	3942	834	1118	5343	1978	3935	293	529	561	389	1607	269	416	121	312	1603	562	1100
YDL145C	6060	4977	761	5008	2753	1470	2055	2372	1912	1984	5605	5301	3576	2113	4654	3824	6515	18165	11285	2566	5250	9775	2828	6569	1683	2096	2711	1765	7974	1425	3716	1135	2708	6631	3481	5297
YDL146W	191	72	27	322	207	124	137	99	126	329	557	799	87	81	178	387	673	1844	351	74	286	844	134	573	75	150	133	68	362	65	127	64	109	600	171	274
YDL147W	1235	562	197	2422	863	496	749	888	819	1396	3851	4124	579	295	688	801	1735	4163	1615	308	1307	1874	800	2135	474	859	743	527	2494	493	781	247	510	1901	823	1566
YDL148C	89	77	26	158	65	43	167	236	254	170	715	480	16	56	97	94	173	390	327	63	262	280	157	377	205	189	200	162	889	263	88	49	64	616	315	552
YDL149W	221	107	31	318	137	82	98	62	71	43	211	252	68	80	133	356	589	1371	341	51	119	496	157	338	63	111	125	128	710	93	93	26	55	291	117	154
YDL150W	242	159	46	233	101	80	231	291	237	340	910	868	177	116	242	205	388	1339	522	83	456	419	133	367	97	143	161	127	847	137	222	91	123	449	242	471
YDL151C	0	0	0	0	0	0	0	0	0	0	0	0	0	0	0	0	0	7	0	0	0	1	0	0	0	0	0	0	0	0	0	0	0	0	0	0
YDL152W	0	0	0	0	1	0	0	0	0	0	0	0	0	0	0	0	0	0	0	0	0	0	3	0	0	0	0	0	0	0	0	0	0	0	0	0
YDL153C	70	58	21	113	90	37	86	132	119	58	323	214	23	36	71	41	205	213	212	56	167	230	132	333	73	98	104	61	447	107	82	47	84	206	130	179
YDL154W	22	23	3	162	53	40	21	12	29	7	115	136	14	5	21	39	97	381	97	13	44	184	53	276	44	45	77	39	94	42	33	14	21	83	8	49
YDL155W	324	138	47	324	167	71	189	227	134	258	741	987	160	74	144	308	516	1721	533	79	263	543	149	500	155	203	229	343	1586	303	160	62	115	1147	475	804
YDL156W	75	74	20	149	74	34	73	86	62	116	332	393	99	42	83	178	264	751	175	34	75	441	107	211	27	66	53	54	355	50	87	27	86	701	341	457
YDL157C	587	202	115	1754	981	578	168	193	148	672	750	1436	272	221	448	894	1914	3594	896	104	556	1871	260	1037	267	337	359	116	476	118	383	195	342	414	129	393
YDL158C	59	15	19	123	103	79	43	44	28	74	164	294	33	36	54	111	338	679	163	6	44	270	12	137	46	70	117	20	46	18	44	37	46	90	22	59
YDL159C-B	0	0	0	0	0	0	0	0	0	0	0	0	0	7	0	0	0	2	0	0	0	0	0	0	0	0	0	0	0	0	0	0	0	0	0	0
YDL159W	209	100	27	386	134	80	155	250	130	202	693	680	144	49	151	254	439	1266	387	89	227	478	139	306	83	183	119	169	952	184	152	29	117	826	359	545
YDL159W-A	0	0	0	0	0	0	0	0	0	0	0	0	0	0	0	0	0	0	0	0	0	0	0	0	0	0	0	0	0	0	0	0	0	0	0	0
YDL160C	1354	1481	261	881	605	348	710	686	665	394	1561	1454	1105	527	1237	898	1966	5918	2990	750	1294	2302	511	1479	609	873	1003	735	3103	605	1077	456	699	2990	1275	2359
YDL160C-A	99	31	12	404	219	129	30	54	48	81	199	301	63	32	70	176	281	980	206	23	89	375	50	181	45	90	86	37	206	51	71	15	42	92	23	38
YDL161W	144	75	23	263	87	57	244	312	267	291	916	823	55	24	91	95	174	422	177	60	201	234	174	274	83	160	133	136	784	164	95	55	68	275	129	139
YDL162C	0	0	0	0	0	1	0	10	2	9	0	1	0	0	0	1	6	22	0	0	9	10	8	0	0	0	0	0	0	0	1	0	0	0	0	0
YDL163W	0	0	0	0	0	0	0	0	0	0	0	0	0	0	0	0	0	0	0	0	0	0	0	0	0	0	0	0	0	0	0	0	0	0	0	0
YDL164C	431	307	61	328	226	88	279	306	348	577	969	1314	223	156	443	412	565	1606	753	181	737	734	164	561	167	280	350	199	908	160	322	103	257	751	301	560
YDL165W	209	107	51	391	222	106	161	118	111	275	514	731	168	97	198	207	395	1453	521	135	335	636	162	248	122	180	135	123	487	121	158	57	105	213	79	154
YDL166C	224	86	38	251	125	57	197	217	195	382	703	893	122	76	167	242	415	716	266	69	224	301	84	358	216	261	275	163	1073	203	180	29	135	384	164	333
YDL167C	206	198	31	736	351	173	209	266	211	263	702	765	132	108	263	443	597	1343	409	155	394	677	272	659	214	204	294	293	1310	303	199	113	167	902	486	716
YDL168W	1449	1299	225	2055	731	359	941	806	822	1097	2887	3579	1322	700	1162	1207	2013	5071	3265	680	1986	2486	642	1879	584	609	688	362	1857	320	823	230	623	977	440	783
YDL169C	80	15	4	125	25	23	29	25	29	108	73	198	23	20	66	74	144	368	120	10	91	124	18	37	8	18	28	24	126	20	37	4	34	56	19	26
YDL170W	103	85	17	324	152	68	158	152	150	271	505	693	161	82	202	287	400	1336	384	68	143	494	111	417	161	268	290	227	892	230	175	90	131	699	271	401
YDL171C	8784	8861	1214	6431	3317	1534	5446	5801	4794	5603	12835	13246	6942	4750	8391	5961	10868	29175	18658	4299	10522	15732	3672	11624	4823	4804	6746	3004	14010	2709	6874	2633	4932	15536	8021	12643
YDL172C	0	5	3	18	5	3	1	0	0	0	10	1	1	1	5	35	20	65	13	3	0	18	6	6	0	1	0	0	0	0	1	0	0	2	0	0
YDL173W	496	318	50	1944	878	391	311	322	346	487	1108	1556	270	149	379	1188	2003	4736	1427	237	546	2091	721	1434	216	300	299	209	1330	198	378	107	210	1151	426	647
YDL174C	3175	1275	365	3547	1033	525	849	776	527	1193	2333	2942	1266	571	1113	1347	2265	6186	5591	1152	2496	5418	1200	4351	621	894	791	453	1871	363	672	143	385	1466	560	831
YDL175C	159	152	33	587	262	199	121	129	147	206	527	621	220	76	239	506	705	2219	619	105	359	825	174	679	124	157	188	135	835	146	174	51	102	715	296	455
YDL176W	74	37	13	133	79	27	54	84	69	125	405	443	19	23	73	118	231	601	138	36	66	326	84	336	32	80	65	58	491	59	50	13	36	156	101	152
YDL177C	142	57	22	367	111	80	58	37	47	83	148	238	85	40	114	225	492	1177	248	27	55	479	66	323	45	78	55	60	159	34	74	15	47	139	37	76
YDL178W	658	412	74	850	443	228	397	499	430	714	1581	1798	382	362	527	635	961	2111	1205	271	1021	1368	311	1296	518	501	768	280	1721	336	484	109	258	684	384	543
YDL179W	149	76	21	191	93	55	104	81	82	60	300	328	22	17	68	111	286	715	225	48	110	193	111	103	54	89	45	152	703	76	64	29	82	382	186	243
YDL180W	281	240	44	559	355	166	159	217	228	470	815	1210	227	118	390	676	1221	3497	1009	101	223	1435	201	813	182	294	351	367	1876	284	130	46	57	350	112	110
YDL181W	241	100	42	986	312	166	49	28	12	24	46	96	149	73	140	290	452	945	453	44	111	533	118	287	51	82	53	44	222	37	102	31	83	212	43	201
YDL182W	1438	1165	293	2192	605	284	720	844	545	1042	2788	3240	3164	561	1261	2217	2265	4955	4364	1348	1829	2268	699	1596	1023	2005	1560	946	4674	637	971	179	401	2040	628	993
YDL183C	88	28	12	42	20	15	26	33	39	60	147	192	17	19	34	45	91	365	78	14	87	85	27	101	19	48	24	68	355	69	52	19	18	198	53	127
YDL184C	6819	2297	1589	12800	5029	3583	3712	3708	3375	13701	31884	42413	3271	2587	8445	3498	16348	21749	9546	1432	12167	24220	3832	16583	8729	9126	10839	1305	5903	1410	6484	3037	6031	1098	462	1533
YDL185C-A	0	0	0	0	0	0	0	0	0	0	0	0	0	0	0	0	0	2	0	0	0	0	0	0	0	0	0	0	0	0	0	0	0	0	0	0
YDL185W	27670	26382	4476	14555	6776	3370	12556	10901	10078	10720	22256	26504	21408	11693	21574	8718	15595	35288	49203	11629	26914	23132	6327	17695	11546	11817	15545	5173	24844	4381	17673	6026	12447	14638	7040	12766
YDL186W	0	0	0	5	2	1	0	4	0	0	0	16	0	1	3	5	0	42	0	2	0	1	1	2	6	1	0	0	0	0	1	0	0	2	0	0
YDL187C	6	5	0	94	48	21	3	0	2	13	23	22	3	2	11	26	64	95	43	1	0	88	45	90	3	5	11	11	13	2	4	0	0	28	8	9
YDL188C	1369	560	179	1682	990	528	440	411	381	944	1098	1806	847	576	818	1658	2597	5842	3007	555	1518	3888	673	2358	410	620	841	436	1988	320	647	168	349	1921	650	1179
YDL189W	70	85	25	203	98	45	109	180	126	309	608	417	60	31	86	163	388	896	420	63	163	353	118	199	67	118	112	106	277	100	123	68	86	345	192	386
YDL190C	892	596	121	660	396	239	473	537	431	544	1746	1649	401	359	658	679	972	2957	1438	356	849	1557	442	1121	349	454	500	339	1687	377	543	220	413	2618	1123	1971
YDL191W	683	288	188	1227	523	386	373	294	234	722	1278	1923	738	199	361	328	815	2275	1610	230	593	1543	275	1237	484	574	687	280	1075	208	378	374	424	296	108	434
YDL192W	3355	1914	545	5725	2527	1510	2562	2653	2141	5233	11100	16074	2433	1110	3108	2767	4606	7390	5183	1313	4242	5144	1230	3111	2657	3631	4093	1595	7931	1486	3363	1208	2402	2640	1048	2102
YDL193W	431	271	73	319	123	70	244	192	187	417	728	1036	291	137	384	254	506	1628	524	134	669	515	66	616	263	334	306	236	1246	163	175	91	94	496	158	261
YDL194W	149	91	36	405	149	75	180	215	160	241	601	633	102	42	125	261	469	1587	294	37	149	666	109	430	61	106	147	83	397	79	98	9	49	257	81	158
YDL195W	2669	2003	526	2775	1570	711	1631	1885	1488	1066	4722	3651	1763	1209	2428	2402	5338	10107	5920	1242	2655	5995	1585	2944	930	1290	1430	1010	5168	805	1886	740	1332	6741	3245	5095
YDL196W	0	7	0	4	2	1	0	1	2	0	4	6	0	2	3	10	22	46	25	0	0	13	5	6	0	0	1	2	0	0	0	0	0	2	8	0
YDL197C	74	27	6	324	78	59	65	108	74	153	381	453	82	68	95	187	365	926	133	35	153	346	125	237	24	104	80	59	187	50	76	27	66	288	77	151
YDL198C	1277	1396	420	2893	1677	868	558	624	385	948	2007	3029	1246	635	1013	1919	3267	6349	2044	477	894	2020	509	1559	564	941	1026	534	3006	410	474	119	410	1522	682	749
YDL199C	337	175	54	417	170	89	44	70	31	101	165	227	105	98	143	178	503	1203	538	92	193	777	150	453	98	121	177	96	578	59	64	24	32	225	55	57
YDL200C	132	60	15	253	147	83	56	64	113	123	307	380	57	55	57	196	360	712	299	24	158	507	98	349	40	37	43	23	106	23	43	13	41	138	47	77
YDL201W	364	319	32	314	250	139	282	396	343	502	1173	1296	175	152	633	366	500	1494	565	232	616	498	160	494	331	376	649	370	1879	384	404	89	279	715	273	492
YDL202W	212	68	18	355	132	66	74	85	85	162	292	279	102	37	157	230	312	1180	406	55	164	324	125	199	41	137	142	218	980	167	110	24	65	714	278	480
YDL203C	399	254	52	825	410	251	257	328	291	581	1210	1697	356	139	430	775	1538	4414	1001	181	555	1670	266	1123	213	241	270	294	1302	249	289	116	155	1347	422	609
YDL204W	822	177	108	1749	226	146	69	44	58	91	144	119	169	86	216	264	420	1129	1234	170	210	1432	246	868	92	88	131	79	566	74	94	1	25	210	63	82
YDL205C	681	319	76	1127	656	319	361	405	364	441	939	1319	363	275	619	841	1444	4535	1170	217	972	1526	344	1739	352	481	528	277	1442	276	463	104	329	934	401	664
YDL206W	164	60	12	401	221	149	114	145	80	234	434	494	96	88	180	446	851	2356	407	75	255	1217	207	1022	99	124	162	87	398	87	83	14	40	255	74	129
YDL207W	132	71	20	257	127	51	106	138	88	151	383	515	39	69	132	204	554	1274	367	58	219	481	248	509	72	107	153	99	480	102	116	28	87	243	108	165
YDL208W	675	596	142	1488	1119	522	404	398	296	490	1841	1971	498	197	565	776	1802	5823	1571	296	1260	2170	512	1616	382	616	398	298	1190	288	651	193	461	834	252	655
YDL209C	53	28	9	154	81	41	27	43	37	44	179	146	30	27	51	126	150	725	153	21	104	189	71	199	24	71	32	56	301	77	34	13	21	167	68	110
YDL210W	33	30	7	146	87	60	36	24	28	124	158	206	27	8	11	98	213	476	153	18	37	320	71	181	40	11	37	19	52	7	26	0	11	58	18	13
YDL211C	41	16	5	33	51	26	38	33	44	33	98	107	15	13	29	83	69	389	66	8	36	113	17	64	31	32	32	71	305	46	24	2	7	107	50	55
YDL212W	1977	1240	264	3291	2225	1210	1150	1179	1051	3212	4296	7153	1475	672	1381	1978	2188	4200	3354	706	2312	4065	757	2664	961	1092	1272	564	2677	446	538	188	349	675	249	508
YDL213C	35	21	2	63	28	17	27	31	25	33	256	161	3	8	19	26	89	98	118	15	62	62	27	91	27	62	12	28	65	33	19	36	30	52	25	31
YDL214C	17	4	2	49	6	2	20	19	3	20	33	51	0	5	4	17	30	77	24	6	4	51	3	45	3	16	9	6	60	8	31	0	10	63	12	31
YDL215C	390	254	47	533	261	161	540	601	507	536	1728	1707	351	225	515	647	1043	2647	897	119	340	1507	295	1001	252	316	335	302	1444	263	362	111	242	1498	467	892
YDL216C	61	31	7	137	59	27	40	48	30	88	192	166	25	17	19	62	135	368	40	8	49	133	43	205	19	34	45	68	273	61	52	17	29	252	85	130
YDL217C	316	243	25	1024	482	238	139	114	141	337	491	829	208	141	331	513	681	1825	608	216	424	909	316	817	177	189	214	178	914	125	145	66	100	537	291	405
YDL218W	29	19	7	199	72	33	10	6	8	37	52	54	71	10	31	148	242	532	178	21	43	367	57	155	1	19	23	16	67	12	30	5	17	70	18	5
YDL219W	156	71	24	157	100	48	136	155	106	229	464	596	100	37	98	116	188	528	172	33	100	185	59	146	89	140	170	118	660	157	172	54	115	215	55	152
YDL220C	190	93	22	279	142	70	128	111	117	124	439	505	168	60	194	371	713	2023	559	84	113	806	145	343	46	100	55	106	376	55	92	32	80	680	287	419
YDL221W	3	4	5	85	29	10	6	1	5	22	16	18	6	4	3	34	66	122	78	3	25	108	20	71	2	3	4	1	3	2	6	3	0	8	0	0
YDL222C	1480	199	138	3585	403	294	16	18	22	21	49	176	340	202	245	390	1090	2158	3271	244	523	4608	770	2799	83	150	73	71	217	54	185	9	50	315	31	67
YDL223C	469	101	45	383	75	72	94	149	123	39	273	196	112	132	263	213	503	887	867	97	161	921	167	418	38	108	58	98	187	50	178	17	56	208	66	112
YDL224C	314	277	77	537	333	175	237	249	254	347	906	993	314	220	379	838	1530	3871	1080	230	456	1607	290	639	145	225	274	484	2207	337	236	82	151	1654	549	942
YDL225W	235	113	29	382	196	89	221	300	293	275	892	874	129	59	181	205	441	943	363	98	247	443	205	360	140	241	269	238	1477	301	179	60	145	827	309	631
YDL226C	1240	650	150	1970	788	390	714	672	644	1189	2176	2872	711	341	933	1085	1775	4231	2016	367	1092	2326	542	1628	492	644	671	398	2064	315	788	200	564	1599	574	1199
YDL227C	635	553	90	617	316	151	361	507	362	520	1403	1373	372	344	540	705	1047	2651	1314	276	539	1113	321	822	227	256	340	284	1798	364	299	192	574	3995	2649	5091
YDL228C	0	0	0	0	0	0	0	0	0	0	0	0	0	0	0	0	0	0	0	0	0	0	0	0	0	0	0	0	0	0	0	0	0	0	0	0
YDL229W	21608	26130	4880	11392	8548	3333	12901	11958	10015	16834	36811	48036	22792	7694	11661	10418	15388	39424	49734	15790	27448	30476	8338	22279	12981	13048	20267	5116	22412	4193	15740	4388	10574	11276	4755	9346
YDL230W	439	308	66	1305	510	262	153	133	149	399	510	884	415	185	239	808	1089	2450	929	169	336	1238	362	807	104	233	249	258	1038	168	211	51	154	888	283	430
YDL231C	361	206	35	1315	501	247	286	314	277	493	1143	1203	222	146	239	846	1226	4026	1027	136	659	2470	834	2224	203	253	172	224	871	195	186	43	175	554	205	238
YDL232W	219	129	45	1309	530	275	59	54	46	78	259	330	157	67	128	532	887	1902	507	83	159	894	230	360	87	162	152	58	209	27	80	50	75	116	38	61
YDL233W	174	75	22	354	181	101	103	166	99	189	414	599	105	75	119	226	595	1632	372	42	114	688	148	487	79	86	71	108	593	93	120	28	73	561	137	373
YDL234C	291	167	65	452	243	135	319	301	278	428	1286	1091	128	88	233	370	791	1877	671	80	357	858	234	724	210	276	344	376	1926	347	331	64	202	1224	287	624
YDL235C	452	193	39	645	373	206	185	204	243	384	797	1084	216	115	489	449	886	1992	601	90	252	720	216	322	219	272	308	266	1247	198	304	147	229	653	242	439
YDL236W	1945	1689	268	2971	1463	714	811	635	664	1631	2771	3952	1776	672	1391	1620	3079	8504	4051	828	2607	3861	824	3630	803	1042	1382	530	2512	407	950	378	772	1453	725	1393
YDL237W	1026	682	119	1267	775	351	573	541	582	1166	2012	3088	687	330	914	1086	1506	3569	1734	361	1028	1899	306	1676	625	666	874	345	2380	344	218	70	211	482	166	239
YDL238C	496	127	47	1477	477	231	129	120	82	226	315	510	116	125	137	549	931	2208	723	142	249	1716	467	984	123	154	166	130	525	72	113	24	53	482	198	256
YDL239C	54	25	7	128	37	25	36	49	45	110	183	208	28	20	29	74	155	298	136	17	19	244	59	210	23	65	41	43	154	28	37	2	22	162	61	92
YDL240C-A	0	0	0	0	0	0	0	0	0	0	0	0	0	0	0	0	0	0	0	0	0	0	0	0	0	0	0	0	0	0	0	0	0	0	0	0
YDL240W	319	168	35	392	220	134	225	282	220	179	604	651	149	84	254	410	577	1890	432	96	298	901	220	665	111	233	198	276	1062	246	173	29	139	806	466	689
YDL241W	94	33	10	358	163	108	54	56	35	166	198	292	45	18	64	170	361	892	103	6	40	155	46	228	31	85	64	65	269	44	29	3	33	111	29	71
YDL242W	0	0	3	4	1	1	2	3	0	0	0	4	0	0	8	1	1	15	8	0	0	4	0	0	0	3	0	0	0	3	2	0	0	0	0	0
YDL243C	51	31	4	161	63	38	72	76	83	172	307	526	56	41	68	177	387	953	193	14	94	483	33	396	31	57	62	32	88	39	50	1	45	112	53	22
YDL244W	6	0	0	10	6	7	1	2	0	0	3	37	0	0	0	28	24	39	7	0	0	14	1	0	2	0	1	2	4	3	6	0	7	3	1	0
YDL245C	0	0	0	0	0	0	0	0	0	0	0	0	0	0	0	0	0	0	0	0	0	0	0	0	0	0	0	0	0	0	0	0	0	0	0	0
YDL246C	0	0	0	0	0	0	0	0	0	0	0	0	0	0	0	0	1	0	0	0	0	2	0	4	0	0	0	0	0	0	0	0	0	0	0	0
YDL247W	0	1	0	0	1	1	1	3	1	0	0	3	0	0	0	0	1	2	0	0	0	9	0	8	0	1	0	0	0	0	0	0	0	0	0	0
YDL247W-A	0	0	0	0	0	0	0	0	0	0	0	0	0	0	0	0	0	0	0	0	0	0	0	0	0	0	0	0	0	0	0	0	0	0	0	0
YDL248W	34	36	7	146	87	54	12	13	24	7	42	67	0	2	23	38	36	104	81	14	52	225	42	222	15	34	51	14	71	13	23	3	19	63	23	39
YDR001C	2469	1227	299	2549	1109	548	1143	1248	1021	1659	3750	4616	1162	833	1821	1949	4089	11301	3720	642	1840	5304	1251	3457	600	884	997	823	4579	699	1226	351	772	4217	1486	2545
YDR002W	3147	1405	416	2271	1249	602	1935	2162	1851	2985	5886	6937	1557	1057	2490	1267	2142	4468	4105	781	2840	2301	679	1828	1707	2111	2378	724	3464	802	2445	929	2183	1917	795	1753
YDR003W	329	198	35	1062	460	249	260	220	270	643	992	1432	377	223	349	951	1221	3139	785	131	545	1871	235	1908	261	234	342	183	1129	218	124	23	78	451	108	230
YDR003W-A	83	44	14	206	85	43	37	42	34	89	139	244	44	43	85	258	283	693	183	23	59	285	15	301	30	63	51	46	310	35	43	10	22	120	38	24
YDR004W	218	60	13	355	196	105	120	128	130	347	520	729	104	76	163	302	547	1542	318	63	195	609	171	587	61	119	124	121	632	105	142	43	102	352	116	245
YDR005C	141	107	30	308	149	73	111	143	161	135	635	612	147	47	243	281	622	1340	344	56	113	458	106	366	65	141	177	125	721	111	174	36	131	714	182	380
YDR006C	555	282	84	779	319	158	367	391	282	560	1479	1227	398	138	403	545	1226	2857	1305	250	678	1766	343	882	228	365	354	400	1791	392	381	125	280	1739	612	1014
YDR007W	890	357	92	2968	1033	530	496	468	404	1138	1946	2896	631	269	658	1733	2784	7420	1640	248	759	4250	818	3485	325	422	448	166	1102	168	347	192	289	579	289	428
YDR008C	0	7	0	60	25	7	13	4	7	0	35	32	10	3	9	33	80	120	11	3	5	62	35	48	5	10	9	12	25	4	6	0	7	14	3	5
YDR009W	63	45	10	78	56	19	78	80	68	109	301	410	48	45	87	111	229	728	117	12	20	191	24	86	8	15	31	29	133	29	41	4	23	126	43	64
YDR010C	1	0	1	21	12	2	0	0	1	0	0	0	0	0	4	3	8	16	2	0	0	21	0	7	0	3	0	1	1	0	0	0	0	7	2	0
YDR011W	2502	2163	456	2477	1127	542	5554	7250	5139	4534	16853	14813	3345	2727	4008	3230	7510	15648	8144	1293	3370	8994	1909	5709	1151	1429	1691	1122	5658	1068	776	263	565	2133	739	1253
YDR012W	2317	3178	697	3028	2821	1196	2031	1782	1369	3240	7044	12728	4640	1479	2392	3451	4622	9896	7288	3336	4980	6134	2127	4750	1488	1787	2067	607	3269	444	1967	365	1088	1477	386	832
YDR013W	72	31	8	71	83	47	108	94	88	192	549	773	26	41	51	129	273	550	90	22	80	248	51	210	46	85	88	78	272	67	70	23	79	173	78	127
YDR014W	55	15	5	144	50	32	49	56	45	34	266	202	55	22	53	46	145	207	88	9	41	194	72	162	14	42	29	31	128	38	32	11	52	189	83	143
YDR014W-A	0	2	0	24	1	4	2	2	1	1	15	12	0	0	0	14	36	51	16	0	0	35	14	20	0	8	3	2	15	2	4	0	2	9	0	0
YDR015C	0	0	0	2	0	0	0	0	0	0	0	0	0	0	0	6	0	7	0	0	0	3	0	5	0	0	0	0	0	0	0	0	0	0	1	0
YDR016C	214	93	27	1054	316	245	127	101	67	367	412	970	171	51	178	588	738	2035	308	59	270	1416	280	821	203	234	264	124	621	85	159	43	135	170	82	89
YDR017C	216	154	30	505	186	96	239	312	300	305	1086	918	194	81	245	394	698	1784	524	127	283	846	324	781	138	220	196	207	1271	223	215	72	169	1078	434	756
YDR018C	8	14	5	88	28	16	30	30	11	7	115	133	40	16	42	66	112	351	98	3	3	81	27	32	24	23	5	12	31	16	19	4	4	23	18	41
YDR019C	2015	1062	241	2578	651	405	1017	881	685	1523	2462	3088	1287	578	1259	1254	1478	5088	3520	519	1485	2482	468	1491	526	1062	907	782	3616	446	658	241	436	2096	797	1459
YDR020C	80	74	17	249	161	87	101	98	70	136	409	525	101	32	121	246	398	897	211	52	265	369	89	331	89	88	123	88	586	82	78	38	87	499	188	405
YDR021W	21	23	4	29	29	6	64	140	105	106	377	304	15	8	41	18	56	186	56	22	106	67	61	160	41	54	35	58	260	90	36	18	52	151	58	125
YDR022C	118	36	10	181	51	21	42	48	25	113	130	178	43	22	121	127	173	625	133	21	64	221	32	93	71	50	76	42	123	32	79	20	46	115	45	102
YDR023W	2299	1506	359	2087	1003	597	1695	1873	1673	1637	5285	4676	941	487	1676	892	1877	4141	2761	767	2865	2053	696	2021	1318	1936	1846	962	4198	832	2287	838	1684	1751	727	1676
YDR024W	17	2	2	15	2	1	9	4	7	22	46	45	14	12	7	8	16	69	41	1	29	23	4	6	5	14	3	21	21	1	12	0	9	10	2	14
YDR025W	8095	6477	1670	7386	6294	2635	4184	4173	3924	6388	11922	16017	9090	2889	4931	4680	5835	15071	19677	6079	9640	9323	2535	7053	4072	5487	4844	2467	10162	1688	6826	1603	3963	2679	1005	2069
YDR026C	105	38	12	198	53	31	90	142	136	164	543	466	48	24	72	70	303	600	119	42	113	277	130	399	46	104	88	68	365	74	84	41	62	299	131	200
YDR027C	689	237	48	665	291	117	184	288	235	400	880	856	303	154	358	399	894	1988	679	166	540	752	371	888	200	258	312	242	1373	206	336	110	206	1270	598	833
YDR028C	677	270	73	1029	228	161	420	640	449	457	2140	1465	236	147	331	322	828	1791	976	189	582	1221	573	1592	259	413	312	348	1343	250	384	98	269	1375	826	1157
YDR029W	0	0	0	0	3	2	0	0	0	0	0	0	0	0	0	0	0	0	0	0	0	4	0	0	0	0	0	0	0	0	0	0	0	0	0	0
YDR030C	37	24	4	76	42	15	29	41	32	31	165	196	27	15	27	64	104	431	58	14	104	127	64	77	23	26	28	30	128	38	47	8	41	142	47	65
YDR031W	373	146	24	630	357	164	92	79	115	530	398	576	129	101	173	217	372	604	481	83	359	629	177	815	126	109	235	100	403	113	145	83	130	265	96	208
YDR032C	4498	2652	818	4151	1693	857	1445	841	832	2544	3534	5888	3134	1124	2377	1552	2846	6355	7367	1694	2226	3250	820	2007	925	1240	1289	381	1474	282	1515	442	1169	788	420	603
YDR033W	10797	13947	1619	11756	11816	6483	5300	4727	4943	6587	12608	16282	14139	6650	28516	16803	40569	137854	36344	7532	19102	50933	7382	20308	5612	7173	8652	3653	17621	3401	4165	907	2211	6987	2355	2777
YDR034C	298	115	25	546	176	108	238	262	214	308	973	974	92	71	183	240	558	1666	543	110	145	699	288	546	91	225	268	246	1223	208	248	47	200	923	442	685
YDR034C-A	0	0	0	0	0	0	0	0	0	0	0	0	0	0	0	0	0	0	0	0	0	0	0	0	0	0	0	0	0	0	0	0	0	0	0	0
YDR034C-C	0	0	0	0	0	0	0	0	0	0	0	0	0	0	0	0	0	0	0	0	0	0	0	0	0	0	0	0	0	0	0	0	0	0	0	0
YDR034C-D	0	0	0	0	0	0	0	0	0	0	0	0	0	0	0	0	0	0	0	0	0	0	0	0	0	0	0	0	0	0	0	0	0	0	0	0
YDR034W-B	100	29	17	579	221	160	21	3	8	32	27	55	52	31	36	136	202	596	209	20	72	480	54	176	5	18	22	11	7	3	10	6	1	0	1	1
YDR035W	3470	2621	556	2444	1257	638	1608	2030	1641	2244	6300	7072	2380	1231	2752	2033	3316	8084	4153	1063	4363	3082	771	2545	1146	1457	1613	668	3021	600	1743	680	1139	1756	831	1257
YDR036C	695	532	103	616	374	144	349	394	337	683	1388	1842	425	295	896	626	1237	2757	1587	356	774	1456	402	631	366	349	422	336	1521	214	502	82	305	1390	476	1079
YDR037W	4384	4310	718	2982	1509	691	3480	3744	2988	4290	12327	11925	2940	1376	4537	1760	3316	10447	7410	2208	6324	4147	1366	3773	3383	4860	5210	2679	13555	2267	4150	1633	3207	6606	2570	5411
YDR038C	117	87	19	119	67	26	45	51	58	44	198	241	85	43	90	79	157	543	332	52	63	207	72	169	34	37	36	19	69	24	18	1	8	33	15	42
YDR039C	0	0	0	0	0	0	0	0	0	0	0	0	0	0	0	0	0	0	0	0	0	0	0	0	0	0	0	0	0	0	0	0	0	0	0	0
YDR040C	89	55	14	218	54	29	41	31	64	68	113	155	99	52	95	119	225	257	198	57	76	151	32	128	50	108	46	59	263	59	37	2	13	86	28	20
YDR041W	576	289	70	1589	562	283	206	175	173	450	723	1049	333	187	422	649	1178	2765	1049	164	319	1332	284	842	168	232	254	235	1251	190	344	86	204	1699	660	1070
YDR042C	1	6	1	12	7	6	7	8	0	22	55	59	25	5	9	28	64	109	22	2	2	42	3	16	2	8	4	9	70	6	8	0	0	13	6	21
YDR043C	210	55	39	385	163	126	152	210	116	180	572	513	65	40	137	258	757	1909	333	109	338	661	285	826	148	87	165	222	1045	225	82	44	89	547	129	211
YDR044W	841	655	166	1538	802	354	808	608	543	1397	2269	3187	1071	470	788	1153	2439	4800	2009	485	937	2270	516	1448	337	459	624	222	1083	202	887	291	612	1563	539	1056
YDR045C	117	38	8	108	165	73	85	110	86	181	491	404	46	18	132	141	181	611	158	30	133	215	48	126	86	83	118	89	339	55	94	31	83	119	45	140
YDR046C	4239	2064	486	13754	4257	2259	1117	1076	890	1885	2988	4613	2714	1207	2414	5747	12880	31613	7633	1259	2789	14007	4163	11588	2531	3218	3987	2512	12403	2033	1170	329	803	4259	1288	2233
YDR047W	1945	1015	220	3780	2028	904	611	625	568	1261	2177	2789	1073	719	1299	3230	7045	19674	4391	650	1750	7468	1672	6686	798	854	755	608	3024	461	1483	425	1081	2952	1060	2041
YDR048C	0	0	0	5	0	1	0	2	0	0	0	7	0	2	0	0	15	23	0	0	0	5	2	3	0	0	1	0	0	0	3	0	0	1	0	0
YDR049W	83	43	18	170	112	59	101	110	143	119	474	390	38	31	54	122	262	519	146	38	186	257	79	286	75	118	98	92	503	107	69	54	85	581	162	394
YDR050C	43943	34698	8316	38725	22105	9749	22272	16792	14942	28230	63841	79103	43424	21726	44284	26772	42761	102246	87739	19308	73126	51938	11882	59125	24943	26674	33236	8812	46261	8216	31715	13039	24957	12610	5846	11513
YDR051C	295	105	36	497	202	134	203	250	225	459	847	929	152	93	245	295	500	1635	424	83	401	501	139	474	180	208	273	226	1159	271	226	106	191	744	341	562
YDR052C	91	54	13	164	81	50	75	91	79	96	512	421	26	26	53	70	251	457	195	30	94	187	123	254	42	95	62	128	407	96	67	35	47	342	147	307
YDR053W	0	0	0	0	1	0	0	0	0	0	1	0	0	1	0	0	1	0	0	0	0	0	0	0	0	0	0	0	0	0	0	0	0	0	0	0
YDR054C	239	131	33	666	323	204	265	296	242	370	1199	1383	195	106	140	391	780	2018	707	116	303	918	356	758	113	219	220	217	797	162	202	62	142	602	261	359
YDR055W	2837	1824	527	4880	2336	1294	977	937	909	1859	3101	5050	1638	956	2227	1952	4773	9223	6927	1299	2024	6677	1179	3641	573	737	921	598	2712	460	797	275	461	1521	493	746
YDR056C	715	313	94	1706	588	378	383	405	367	549	1348	1656	336	216	444	559	1107	2593	1019	282	681	807	374	889	326	500	528	385	1786	326	216	53	136	321	111	296
YDR057W	108	85	25	307	121	62	99	121	131	95	360	346	53	29	139	185	253	618	221	48	97	256	115	316	68	132	124	112	517	134	50	28	37	151	74	93
YDR058C	160	48	20	203	91	60	89	96	68	250	498	559	37	32	164	120	266	794	190	29	284	477	58	326	62	30	66	24	204	35	125	38	101	209	73	145
YDR059C	291	111	59	821	338	179	129	125	162	330	485	929	129	94	195	329	713	1098	681	93	447	834	105	640	168	206	223	90	288	61	123	50	129	102	17	91
YDR060W	534	399	48	1200	449	260	557	805	706	528	2620	1916	270	253	731	450	1185	2936	1015	255	1300	1127	694	2111	579	650	719	483	3173	728	618	291	509	1930	868	1440
YDR061W	562	328	66	657	299	144	308	327	336	664	943	1275	385	264	602	713	1099	2900	1014	188	598	1156	208	971	276	322	408	441	1972	395	232	59	185	1008	456	687
YDR062W	2108	1625	306	2485	1346	671	1395	1453	1350	2022	4784	5737	1549	939	1881	1908	3457	9789	4969	994	3134	4443	1183	3948	930	1185	1512	582	2741	506	928	234	530	1670	605	790
YDR063W	77	35	8	186	97	71	76	79	98	241	415	533	55	47	88	172	291	670	145	22	72	211	67	112	63	112	165	50	173	52	128	39	57	119	25	37
YDR064W	10140	5925	2906	20898	13026	6096	8442	6187	5281	14290	25407	26030	9117	3155	6351	12057	15231	25467	17904	5608	7541	13541	5128	10184	7827	12629	11631	4269	21415	3197	9407	3157	6411	6522	2143	5232
YDR065W	29	6	5	92	50	32	46	39	32	104	233	259	27	20	50	57	179	559	67	9	57	147	47	121	15	37	59	35	159	30	28	12	43	130	57	77
YDR066C	65	24	5	219	67	38	30	45	22	49	107	158	42	25	46	117	107	427	97	15	121	163	31	149	27	31	34	47	211	30	30	15	32	162	45	115
YDR067C	138	65	30	308	116	71	61	69	73	134	333	283	53	37	80	142	333	687	205	24	125	280	101	217	57	115	116	145	705	96	114	25	79	405	126	236
YDR068W	52	14	5	166	29	18	50	73	46	52	232	200	12	5	27	37	136	182	78	10	105	115	31	136	46	84	66	27	214	57	56	20	37	127	75	146
YDR069C	219	106	18	561	153	102	85	121	125	58	383	356	56	43	133	162	390	1001	281	105	135	520	159	505	102	148	179	161	787	148	158	73	127	703	228	428
YDR070C	75	1	13	347	50	44	3	1	4	5	7	27	36	13	42	101	261	533	149	21	30	275	58	167	13	23	24	7	32	9	30	3	9	25	10	4
YDR071C	934	341	130	1112	403	266	433	478	432	1114	1781	2722	431	160	476	397	656	2007	1018	230	575	737	298	706	366	501	762	383	1822	359	584	205	478	897	339	510
YDR072C	1088	1259	190	4147	1799	927	830	955	873	1308	3092	4005	1615	592	1095	3339	5071	12500	4416	918	1378	8767	1736	5854	1095	1049	1640	1644	9490	1685	882	115	405	3979	729	1409
YDR073W	79	39	14	252	122	84	79	61	55	63	332	394	78	24	57	194	513	915	222	26	55	360	66	199	25	42	54	36	70	24	54	20	30	142	48	66
YDR074W	5700	2991	789	6062	1945	1026	1659	1484	1455	2420	4982	5249	3188	2201	3886	4459	9259	24028	10540	1631	4976	12054	2646	13077	3018	4247	3908	3581	15639	2910	5656	1011	1975	16740	3852	7674
YDR075W	90	58	11	206	146	61	110	142	118	116	436	394	32	34	108	222	275	899	154	56	92	212	95	140	91	102	125	110	659	139	86	30	53	268	138	288
YDR076W	28	10	4	75	33	14	21	30	11	12	91	113	15	13	17	41	98	208	101	13	26	105	21	42	15	24	43	24	90	21	27	22	18	104	57	51
YDR077W	2175	1802	1313	4708	3045	1536	1317	1635	1334	1525	5381	4970	1896	1270	1939	2650	7236	10109	12933	2189	2788	11445	2045	3659	407	982	956	665	1647	411	751	340	354	1367	520	1016
YDR078C	61	44	9	241	101	73	46	65	47	50	146	227	29	35	74	179	234	826	159	16	95	300	98	205	37	50	75	49	163	28	60	22	64	118	62	54
YDR079C-A	87	33	23	555	197	132	71	49	61	117	207	358	64	68	69	210	344	776	261	25	105	550	157	441	67	122	96	55	184	34	129	39	96	110	53	105
YDR079W	159	57	27	626	191	121	64	74	66	195	274	412	90	52	188	200	771	1561	248	36	221	922	151	715	60	126	125	63	651	104	158	64	82	214	90	163
YDR080W	53	46	14	169	70	29	93	102	92	100	485	336	49	39	81	82	224	475	126	32	90	258	104	386	56	105	77	79	676	111	90	25	75	529	251	395
YDR081C	201	135	24	330	161	94	203	293	172	236	730	606	138	74	178	244	471	1187	557	84	224	545	192	490	106	181	224	186	1170	257	110	52	104	1276	466	751
YDR082W	56	21	3	107	47	28	46	46	56	107	256	198	23	4	35	44	134	300	103	19	53	206	74	169	54	46	63	57	195	34	23	12	21	74	22	18
YDR083W	69	72	15	128	74	51	81	121	86	250	777	604	108	40	117	96	223	708	317	49	512	239	99	398	161	104	159	87	458	123	95	87	106	227	165	244
YDR084C	195	116	37	786	436	245	84	110	98	276	437	592	233	71	206	487	698	1849	706	63	123	766	149	494	83	138	96	71	365	59	79	40	34	185	60	104
YDR085C	295	55	30	514	126	67	108	108	101	132	490	565	48	24	43	151	320	590	121	32	91	253	89	313	90	150	122	161	629	114	134	26	44	499	118	251
YDR086C	779	356	112	1823	1010	501	503	574	361	772	2212	2155	448	193	528	791	1532	3404	992	215	539	1850	359	1127	414	799	783	285	1216	196	548	200	445	400	136	320
YDR087C	137	124	22	238	154	57	202	322	281	402	1140	884	132	60	268	141	304	644	253	87	369	272	103	287	173	268	301	264	1596	337	225	94	229	472	249	505
YDR088C	22	10	2	88	14	13	54	50	29	51	189	109	1	4	9	19	45	144	71	6	38	56	48	95	27	37	52	46	216	56	38	10	25	136	58	174
YDR089W	239	173	34	404	178	100	240	302	217	258	810	1040	133	98	208	365	481	1316	523	91	211	582	147	584	230	461	595	534	2641	459	279	108	157	2069	801	1135
YDR090C	265	187	44	536	191	112	122	133	122	197	447	662	183	122	192	299	474	1463	613	88	266	745	214	684	89	129	223	80	345	76	83	1	34	237	77	82
YDR091C	1195	1362	177	800	774	424	905	1100	816	824	2684	2579	1170	631	1426	1045	1469	4016	2632	708	1829	2095	458	1488	965	1117	1468	925	4674	832	1200	387	936	3182	1233	1802
YDR092W	839	295	95	1781	494	299	384	309	337	723	1322	2257	626	281	648	1019	1397	4830	1335	241	1041	1553	325	1774	422	529	569	419	2542	380	469	136	342	714	220	527
YDR093W	1125	932	245	1506	640	323	943	1166	799	1131	3531	3086	1406	688	1235	1243	2566	6832	3322	803	1784	3985	1266	3293	560	712	832	461	2314	464	437	173	251	973	451	750
YDR094W	0	5	3	4	1	3	4	8	6	33	31	38	14	18	16	27	32	102	51	5	5	34	12	31	15	10	9	8	5	2	2	2	1	19	3	10
YDR095C	0	0	0	13	5	6	2	1	0	0	0	0	4	0	0	1	0	4	2	0	0	20	3	20	0	0	0	0	0	0	0	0	0	2	0	0
YDR096W	296	185	47	591	276	110	269	263	239	358	757	729	77	94	276	309	1053	2486	807	105	261	1241	249	637	122	196	193	197	1036	197	148	34	81	782	218	467
YDR097C	338	205	49	268	148	74	208	331	232	317	737	754	208	131	225	228	393	1127	620	127	299	490	136	441	260	230	364	262	1380	292	343	193	238	1477	801	1086
YDR098C	1091	470	97	738	510	245	556	654	547	530	1706	1854	558	308	1009	589	1184	2362	1419	239	953	781	196	491	328	631	653	567	2282	375	695	237	483	907	379	531
YDR098C-A	0	0	0	0	0	0	0	0	0	0	0	0	0	0	0	0	0	0	0	0	0	0	0	0	0	0	0	0	0	0	0	0	0	0	0	0
YDR098C-B	0	0	0	0	0	0	0	0	0	0	0	0	0	0	0	0	0	0	0	0	0	0	0	0	0	0	0	0	0	0	0	0	0	0	0	0
YDR099W	1061	1088	218	1077	545	315	820	828	865	890	2573	3044	1081	655	1557	625	1615	3597	2455	606	1189	1187	410	890	563	998	855	447	1580	269	1353	376	857	689	252	518
YDR100W	622	236	119	1860	816	545	240	169	208	453	702	1180	407	127	453	637	1497	2676	1260	133	261	1503	290	626	104	308	294	230	959	170	169	47	108	271	64	118
YDR101C	644	791	90	704	475	204	672	953	683	1061	2768	2754	787	321	768	833	941	2684	1748	637	2108	1037	495	1273	825	853	806	781	3981	986	561	235	481	2763	1014	1793
YDR102C	0	1	1	8	6	2	1	4	2	6	19	0	4	8	1	8	16	11	5	4	0	33	3	15	0	1	16	6	11	4	1	0	3	8	0	0
YDR103W	312	222	48	371	175	87	275	340	340	462	1385	1230	117	86	221	231	610	1423	641	111	327	780	276	626	172	269	301	268	1531	307	297	80	166	1202	417	789
YDR104C	198	60	17	172	96	56	103	114	89	145	391	328	44	45	101	156	303	743	251	48	107	276	140	229	70	65	49	170	735	165	74	18	53	439	189	341
YDR105C	1436	995	195	2460	1294	647	496	454	472	923	1503	2182	1218	472	824	1569	2352	5005	3197	634	1225	3884	846	3568	546	545	905	469	1949	313	252	79	155	659	244	326
YDR106W	30	13	2	75	51	20	14	31	8	11	60	33	13	2	5	36	78	159	26	7	0	88	28	82	8	28	1	15	89	19	12	19	4	64	20	36
YDR107C	791	464	112	1287	545	290	208	202	167	240	505	542	547	232	451	576	1021	2439	1348	343	644	1477	401	1225	212	295	325	170	803	145	150	29	70	392	122	176
YDR108W	205	70	12	154	123	65	145	153	155	187	615	590	77	59	132	119	382	847	230	51	141	348	107	276	94	169	168	172	840	138	134	58	81	809	354	537
YDR109C	236	120	24	422	149	86	134	144	110	163	493	577	98	62	174	200	428	1255	464	91	185	598	215	524	76	122	104	100	402	86	138	71	77	377	154	174
YDR110W	165	45	9	155	54	51	104	109	125	161	434	519	79	24	61	134	245	705	208	43	139	222	120	265	96	96	88	81	514	129	111	51	70	484	263	395
YDR111C	567	432	47	677	598	252	250	258	181	610	1097	1516	388	228	412	748	989	3305	1197	246	789	1968	339	1797	285	339	385	230	1083	223	436	111	262	948	330	649
YDR112W	0	0	0	3	1	1	1	0	0	0	0	7	0	0	0	0	0	3	0	0	0	2	0	0	0	0	0	0	0	0	0	0	0	0	0	0
YDR113C	39	20	9	65	19	15	40	28	28	64	107	145	19	11	24	33	46	264	92	16	42	34	21	52	24	28	34	32	128	43	29	9	28	171	61	134
YDR114C	0	0	0	2	2	1	0	0	1	0	3	0	0	0	1	0	19	22	14	0	0	8	0	2	0	0	0	2	0	0	0	0	0	0	0	0
YDR115W	184	176	71	1771	612	308	69	42	70	132	252	274	238	67	146	583	934	3035	483	96	100	1081	284	620	78	153	119	136	828	105	141	41	58	630	171	286
YDR116C	316	164	40	882	316	178	116	117	133	377	368	536	259	67	211	572	777	1824	658	102	205	851	105	512	157	157	329	216	1133	203	185	70	127	967	392	613
YDR117C	155	70	34	264	105	71	161	268	139	229	777	726	52	37	79	145	247	590	346	55	238	337	128	344	98	160	128	205	927	164	179	37	86	849	208	591
YDR118W	87	37	3	188	58	44	77	73	76	147	230	238	42	14	44	84	142	333	163	8	65	148	47	123	46	85	54	103	383	56	35	58	42	313	161	206
YDR118W-A	15	0	0	0	1	0	0	0	0	0	0	0	0	0	0	0	4	0	0	0	0	3	0	0	0	0	0	0	14	0	0	0	0	0	0	0
YDR119W	1898	1309	214	2032	1131	602	794	809	742	1292	2407	2636	1288	673	1260	1810	2050	5414	3591	739	1896	3645	695	2742	1020	1041	1514	912	5116	970	491	200	360	2020	763	1286
YDR119W-A	23	0	3	160	24	16	15	23	26	34	125	188	32	23	39	239	308	663	28	6	24	137	11	211	26	9	34	10	65	19	17	5	10	48	15	11
YDR120C	586	608	85	547	342	186	474	578	403	568	1988	1899	595	302	752	557	930	3243	1556	345	1153	1160	331	794	368	377	458	307	1954	408	520	137	357	1498	613	992
YDR121W	209	111	44	492	230	118	110	109	93	220	485	529	151	62	144	282	514	1094	431	52	277	345	89	274	103	156	193	137	687	137	156	54	114	369	214	280
YDR122W	1273	740	176	1288	607	314	579	621	499	704	1739	1977	672	322	717	1126	2107	5529	2459	390	807	3081	531	1817	248	511	505	463	1884	360	578	265	439	2498	1139	1585
YDR123C	174	106	23	293	251	113	109	96	98	137	395	455	91	36	115	200	339	1225	286	63	145	541	102	277	49	111	98	221	1072	200	77	10	52	740	150	272
YDR124W	36	41	11	196	102	48	26	41	44	69	151	181	40	29	33	87	272	595	142	28	38	240	39	196	34	44	38	29	111	24	36	1	34	57	13	39
YDR125C	90	30	13	160	83	30	34	38	33	48	166	201	60	12	65	136	296	950	115	11	49	364	61	301	32	36	46	32	224	54	39	14	45	169	53	66
YDR126W	72	51	17	341	137	75	60	84	81	159	265	318	65	47	69	137	289	789	271	72	62	389	142	235	42	64	80	86	209	53	43	7	9	107	14	56
YDR127W	12390	13369	1667	6500	3521	1716	4661	4715	3856	4855	9606	11538	10490	5955	11136	7103	11184	26376	21398	4957	12023	13631	3174	9898	3946	4286	5819	3027	17406	3115	6317	2153	5189	23300	12667	16778
YDR128W	527	251	52	950	354	188	227	289	230	298	1172	833	241	138	308	585	1264	3770	1115	155	589	1624	417	1225	166	323	260	260	1118	210	235	110	170	994	437	764
YDR129C	8216	6352	1149	6020	2277	1187	3541	3344	2961	4268	7977	11156	6827	2672	5044	3599	6079	13591	14387	3172	6407	7591	1649	5567	1906	2342	2842	1228	6004	993	3973	1151	2763	4556	1924	3227
YDR130C	162	45	7	176	82	25	90	119	88	108	384	429	22	14	62	91	160	650	155	30	137	241	76	265	77	97	76	81	538	95	78	31	74	392	151	215
YDR131C	49	20	3	102	60	24	42	63	42	68	185	181	43	9	67	72	238	323	79	20	75	157	22	128	33	48	57	64	216	47	71	23	40	201	60	94
YDR132C	87	51	6	56	32	17	96	132	87	169	441	303	35	37	89	95	194	427	124	40	115	144	56	157	59	67	76	87	402	84	83	35	61	245	164	124
YDR133C	255	60	20	302	204	142	49	62	61	268	281	425	92	133	244	329	642	1397	550	60	73	1255	148	294	87	107	231	69	236	54	85	42	61	203	32	82
YDR135C	2832	2145	276	3054	1332	713	1739	2486	1660	1931	5910	4914	1764	964	2315	1510	2963	7490	4799	1063	2728	5018	1540	3816	1373	1537	1798	1231	5389	1060	643	177	389	1220	485	737
YDR136C	0	0	4	26	7	8	1	3	16	30	11	15	0	1	7	25	4	22	15	1	0	38	10	30	1	13	7	0	15	3	0	0	3	4	0	3
YDR137W	186	40	12	301	103	59	139	155	129	204	605	395	80	25	57	161	229	514	131	52	136	233	163	242	73	147	102	205	955	178	102	64	97	817	311	474
YDR138W	69	69	12	219	82	44	84	126	76	82	502	292	23	31	83	99	212	774	218	24	163	321	112	312	55	148	127	151	675	142	93	42	62	637	267	547
YDR139C	258	65	33	743	510	265	88	83	88	298	380	359	89	53	105	337	425	1201	372	69	91	638	152	411	103	126	150	98	190	52	261	67	158	157	117	165
YDR140W	149	74	17	308	115	56	83	70	75	184	374	596	159	64	117	268	409	966	270	68	174	522	134	433	81	72	73	53	467	52	85	23	51	200	81	155
YDR141C	737	363	85	726	355	195	421	598	400	476	1523	1204	213	183	429	500	876	2388	1133	205	531	1388	465	982	294	429	493	405	1777	389	372	160	328	2075	1072	1510
YDR142C	277	181	43	593	277	153	90	115	107	257	352	580	171	97	198	428	681	2097	455	116	168	907	132	755	95	164	142	223	1124	179	163	20	87	956	270	433
YDR143C	508	429	102	1369	776	348	366	348	281	496	1123	1486	678	228	585	1114	2507	5834	1383	328	451	2360	470	1022	163	237	287	224	1280	216	355	78	226	1587	519	802
YDR144C	614	598	143	825	485	235	477	464	375	623	1646	1659	916	363	815	925	1669	3940	1631	390	476	1255	302	711	345	547	571	401	1764	250	194	79	106	504	173	282
YDR145W	218	97	35	881	235	161	144	229	169	220	839	699	55	81	132	186	351	971	272	74	205	456	247	482	160	271	211	185	869	236	203	86	118	667	274	583
YDR146C	200	144	25	288	158	74	148	173	148	95	606	429	75	52	149	172	244	867	344	76	288	348	179	416	49	123	144	141	763	150	180	70	126	1093	532	910
YDR147W	238	106	24	280	119	77	153	193	140	294	659	609	155	49	123	216	478	1313	376	45	278	386	104	257	63	138	166	162	689	185	188	51	139	975	419	653
YDR148C	2804	1815	349	1587	812	376	796	642	616	889	1987	2760	1834	940	1644	1033	2382	4945	5179	1041	2556	2223	580	1478	654	851	1006	283	1760	286	1643	422	1066	1511	704	1099
YDR149C	0	0	0	0	0	0	0	0	0	0	0	0	0	0	0	0	0	0	0	0	0	0	0	0	0	0	0	0	0	0	0	0	0	0	0	0
YDR150W	586	432	75	935	249	144	527	597	446	423	1568	1092	228	124	341	412	858	1642	869	210	566	1133	619	1337	290	465	456	438	2174	448	391	129	313	1415	708	1210
YDR151C	389	187	72	835	301	187	251	261	254	326	820	812	162	165	476	409	1248	3820	810	168	391	949	324	689	157	293	349	338	2173	320	366	79	171	1554	377	696
YDR152W	303	136	42	380	247	142	262	303	157	394	988	958	159	90	175	377	611	1883	455	104	499	633	244	798	172	270	295	159	957	165	224	103	198	390	175	402
YDR153C	338	240	59	377	219	106	225	244	220	276	883	1028	281	168	354	352	805	1748	802	146	350	579	150	463	159	227	223	314	1243	278	362	96	239	1785	639	1041
YDR154C	1018	351	379	3416	879	892	883	347	330	1801	2715	4958	1497	625	852	1577	3509	6175	2946	260	498	2246	746	1606	752	1183	1154	394	838	187	810	341	630	790	229	494
YDR155C	13927	8747	1823	42671	12725	4850	4533	2263	2723	9577	10421	16984	11034	3575	7942	8145	20226	26805	28087	5322	8809	16751	7612	13097	3718	6625	4929	2180	9285	1470	6718	1495	3599	4918	1782	2038
YDR156W	297	217	55	1029	841	398	314	363	326	958	1609	2509	347	168	268	1000	1536	2503	1334	335	499	1935	689	1460	195	344	333	293	1192	233	250	108	132	343	103	199
YDR157W	11	13	15	227	97	71	53	100	44	214	293	407	62	31	42	241	495	959	230	21	50	338	63	137	63	86	84	75	232	39	48	2	13	52	11	24
YDR158W	10173	8889	1552	7775	2988	1605	4263	3868	3756	6942	14093	19315	9615	3394	7105	4511	6117	16008	14948	4148	9537	8809	1953	6763	4797	5635	7552	1899	10122	1559	4577	1572	3201	2984	1165	2026
YDR159W	306	88	22	406	141	96	159	219	210	223	682	530	119	36	147	208	446	1159	379	67	173	595	268	564	125	225	186	210	1007	187	144	24	129	670	223	370
YDR160W	395	114	34	785	308	129	162	186	152	302	709	804	151	158	340	676	1297	2924	572	92	416	1417	342	1299	131	134	132	118	554	90	129	55	82	335	103	199
YDR161W	237	238	36	598	288	143	485	644	516	918	2229	2170	287	168	499	426	623	2229	570	156	646	500	216	883	326	488	456	326	1691	328	381	123	359	552	299	514
YDR162C	193	63	21	196	81	42	72	79	59	186	365	340	80	51	150	189	464	997	200	36	71	227	59	185	48	97	99	75	431	65	100	22	56	332	131	225
YDR163W	21	19	3	124	37	35	12	33	7	40	126	105	25	9	36	49	193	478	84	9	26	108	38	90	7	43	21	29	126	30	38	9	24	59	15	51
YDR164C	284	173	50	456	217	97	208	219	253	187	780	693	191	130	250	287	495	1403	468	92	210	568	148	511	202	208	254	240	1196	166	261	78	170	818	313	512
YDR165W	324	204	44	506	299	149	281	441	332	451	1480	1122	166	84	246	240	536	1217	497	118	489	474	183	534	287	339	420	388	2154	467	264	79	278	967	371	675
YDR166C	322	121	27	442	185	110	216	245	179	243	822	697	107	59	145	210	486	677	406	82	251	419	241	417	172	179	110	168	807	190	177	60	124	1125	349	591
YDR167W	378	190	36	400	295	186	191	163	169	422	623	893	172	159	235	414	746	1331	591	116	320	692	149	531	183	193	309	132	676	126	217	114	183	408	207	323
YDR168W	397	189	36	511	162	86	262	309	258	327	818	858	89	97	160	191	356	772	551	128	184	459	210	442	195	334	349	269	1550	314	349	145	228	847	346	603
YDR169C	170	98	27	245	139	69	100	76	83	98	297	255	113	97	197	180	516	1036	534	64	182	534	139	349	95	109	135	117	477	89	100	37	79	468	178	347
YDR169C-A	11	0	0	2	3	2	0	0	0	0	2	0	8	3	3	7	4	6	4	0	0	19	9	8	0	0	2	0	12	1	0	0	0	3	2	4
YDR170C	1831	1262	203	1627	766	373	1383	1744	1392	1178	4133	3084	949	510	1265	908	1901	5119	2991	688	1685	3469	1200	2929	1040	1433	1424	925	4035	764	1319	488	1131	1974	1021	1743
YDR170W-A	0	0	0	0	0	0	0	0	0	0	0	0	0	0	0	0	0	0	0	0	0	0	0	0	0	0	0	0	0	0	0	0	0	0	0	0
YDR171W	5236	1735	608	23639	5970	3484	2100	1602	1334	3703	5425	7107	2878	2089	4102	8709	32144	59284	8473	1575	2195	13934	5510	7836	1246	2008	2227	3884	21615	3187	4454	723	2403	45336	5781	13356
YDR172W	2714	2054	330	2130	895	454	1462	1821	1296	1761	4972	5104	1603	743	1760	1664	2935	9175	4171	1230	3107	3019	1269	2880	1076	1628	1270	1373	6923	1184	1852	645	1461	7373	3105	5814
YDR173C	101	47	17	586	124	75	57	57	54	109	161	277	80	32	143	171	392	981	138	45	103	326	176	309	68	71	40	59	425	90	107	53	76	290	166	241
YDR174W	1996	1261	373	3807	1724	805	1132	963	733	1725	3648	4546	2063	1014	2113	2195	4440	9880	4326	1129	1760	4513	1109	3486	785	963	931	356	2208	375	1106	266	732	1356	425	881
YDR175C	167	104	40	358	180	103	132	117	135	126	365	570	112	74	141	373	563	1902	345	61	282	573	113	437	111	136	160	252	1695	273	196	82	138	976	355	777
YDR176W	181	107	28	712	171	100	134	141	90	223	465	406	81	64	140	154	544	1071	451	44	181	464	284	714	88	173	140	134	519	97	141	34	112	722	319	465
YDR177W	971	481	135	1473	500	272	355	294	170	363	1168	1090	832	235	584	612	1219	3132	1327	317	644	951	330	844	257	431	313	262	1097	187	647	181	476	1091	425	637
YDR178W	897	641	222	3405	2065	1101	412	269	344	693	907	1711	706	348	663	2284	3595	6418	2722	413	1046	5207	1167	3097	356	445	605	173	809	117	331	97	195	404	101	216
YDR179C	5	1	2	46	8	6	12	12	18	8	66	64	2	1	8	14	66	127	39	8	15	53	5	47	10	12	8	4	62	5	14	17	16	58	21	65
YDR179W-A	78	54	12	125	62	41	71	111	121	296	420	516	83	47	73	165	202	797	126	26	201	329	32	268	57	63	67	55	232	81	52	17	40	259	91	139
YDR180W	294	129	21	327	155	70	218	299	230	288	704	611	112	79	127	194	525	875	370	65	223	452	159	484	138	187	164	116	823	179	112	79	125	896	354	701
YDR181C	66	20	5	131	35	17	30	31	59	73	182	209	52	26	27	48	145	253	75	18	57	114	65	103	26	87	52	72	280	60	63	22	19	229	89	205
YDR182W	810	520	82	1095	498	267	394	490	374	766	1455	1554	497	264	537	745	1225	3125	1329	281	529	1496	368	1095	273	456	449	505	1827	369	192	86	154	429	148	225
YDR182W-A	5	3	1	3	14	3	2	10	8	19	19	29	4	3	16	11	22	76	12	6	3	21	1	21	4	1	7	21	42	3	7	3	11	2	3	0
YDR183C-A	7	0	2	14	13	5	12	29	11	13	61	67	15	0	26	11	66	58	9	3	36	19	8	12	9	18	9	11	60	22	5	9	5	35	10	11
YDR183W	36	11	2	83	34	13	45	30	28	77	197	226	9	7	38	60	73	340	95	5	64	83	56	130	25	23	44	73	166	45	34	32	40	94	57	137
YDR184C	225	146	11	1031	326	237	203	220	205	323	733	1084	122	132	490	511	664	1842	224	66	220	518	434	529	86	112	219	178	1010	247	138	45	74	614	619	537
YDR185C	181	61	21	593	213	135	36	27	41	51	104	163	99	30	88	207	334	911	124	25	144	220	96	241	63	67	36	60	272	46	68	28	54	224	46	123
YDR186C	392	202	57	1480	530	291	413	531	418	540	1744	1708	207	152	381	844	1648	3405	1290	232	427	2378	743	1462	163	336	265	300	1242	228	390	112	227	1186	497	846
YDR187C	0	0	0	1	1	0	0	0	0	15	0	0	0	0	0	0	0	3	0	1	0	1	0	5	0	0	0	0	0	0	0	0	0	0	0	0
YDR188W	7132	5054	903	8300	2800	1176	2514	2171	1946	2745	6529	7929	6301	2512	4304	5482	8918	21355	14344	3279	6963	11860	4176	9072	1952	2557	2542	1173	5766	986	3302	1236	2376	5702	2587	4387
YDR189W	744	508	97	743	436	205	532	632	492	647	1758	1867	344	272	729	428	754	2339	1639	361	845	1020	327	851	307	492	560	465	2211	411	619	225	555	1768	503	848
YDR190C	720	638	115	1261	596	362	630	842	658	1294	3229	3621	476	353	771	592	1328	3279	1809	359	1535	1603	516	1671	490	691	673	376	2181	436	789	393	525	1852	901	1758
YDR191W	112	81	21	211	86	49	71	86	46	133	245	346	120	28	47	182	178	728	179	39	92	281	58	277	80	99	110	132	636	108	80	27	76	634	302	446
YDR192C	360	260	47	540	233	112	119	97	127	189	434	469	248	75	179	219	463	1211	661	114	88	500	183	337	72	151	84	143	736	95	170	36	72	558	224	346
YDR193W	0	0	0	5	1	3	0	3	0	0	0	0	5	0	0	9	4	63	0	0	0	1	0	1	0	0	0	0	0	1	0	0	0	0	0	0
YDR194C	663	313	80	1337	604	330	389	479	397	511	1433	1516	260	162	392	534	1236	3272	1281	181	1030	1530	431	1597	409	500	537	493	2249	510	340	84	252	1321	520	1244
YDR194W-A	0	0	0	1	0	0	0	0	0	0	1	0	0	0	0	0	0	0	0	0	0	1	0	0	0	0	0	0	0	0	0	0	0	0	0	0
YDR195W	164	47	21	266	99	54	77	127	103	177	369	367	116	44	149	151	330	854	280	36	111	332	87	298	86	87	114	131	709	113	108	38	76	486	194	348
YDR196C	240	78	18	894	253	145	137	104	137	338	554	697	59	56	183	221	671	1851	416	60	235	529	243	570	65	188	216	160	706	145	144	64	108	289	136	272
YDR197W	202	83	25	457	260	165	141	143	148	256	544	670	66	76	154	352	679	1913	380	72	307	812	91	627	145	120	166	186	713	140	137	34	88	571	261	358
YDR198C	93	34	10	237	87	41	62	66	56	110	274	371	52	22	40	143	251	771	141	29	124	318	101	175	38	79	82	54	330	86	48	9	35	327	135	206
YDR199W	0	0	0	0	0	0	0	0	0	0	0	0	0	0	0	1	0	3	0	0	0	0	0	0	0	0	0	0	0	0	0	0	0	0	0	0
YDR200C	155	105	26	519	173	104	97	158	126	180	650	623	93	45	90	148	451	909	335	50	89	473	227	553	57	122	63	105	372	96	86	11	57	557	187	280
YDR201W	93	78	11	401	165	80	134	89	89	173	385	465	93	35	101	219	367	1007	204	44	211	276	67	270	38	72	92	56	367	52	118	36	66	119	50	50
YDR202C	133	58	17	605	178	95	133	175	150	264	716	754	70	42	163	130	414	996	325	79	99	357	153	359	89	232	192	172	1010	177	222	75	112	558	137	278
YDR203W	0	0	0	7	2	1	0	4	0	0	0	2	1	1	0	3	5	23	1	0	0	4	7	5	0	0	0	0	13	0	0	0	0	0	2	0
YDR204W	1306	592	161	3037	1155	589	292	264	165	707	1064	1885	898	385	595	1356	2453	4946	2256	419	568	3447	830	2167	207	445	335	316	1157	183	380	150	259	1180	433	770
YDR205W	345	374	85	556	409	203	271	356	256	507	850	1067	489	331	423	603	1246	2879	1398	267	459	1674	244	802	202	278	259	254	899	171	119	37	87	344	68	163
YDR206W	485	187	56	543	227	127	415	481	412	749	1912	2001	274	114	378	487	900	2936	653	188	660	1203	394	1082	207	346	343	205	794	203	363	75	304	1150	529	797
YDR207C	156	102	29	387	121	58	117	140	90	226	536	523	125	31	128	168	532	1293	307	86	68	480	166	376	39	69	62	112	422	66	80	37	70	436	169	229
YDR208W	1099	227	78	590	314	177	450	436	433	492	1380	1334	313	188	491	638	1297	3293	1150	206	591	1306	372	869	238	323	285	392	2114	398	405	151	296	2146	813	1397
YDR209C	0	0	0	0	0	0	1	0	0	0	0	0	0	0	0	0	5	0	0	0	0	2	0	0	0	0	0	0	0	0	0	0	0	0	0	0
YDR210C-C	0	0	0	0	0	0	0	0	0	0	0	0	0	0	0	0	0	0	0	0	0	0	0	0	0	0	0	0	0	0	0	0	0	0	0	0
YDR210C-D	0	0	0	0	0	0	0	0	0	0	0	0	0	0	0	0	0	0	0	0	0	0	0	0	0	0	0	0	0	0	0	0	0	0	0	0
YDR210W	94	32	37	218	93	67	48	29	45	146	124	251	39	21	48	96	246	747	190	26	86	224	59	226	43	36	61	41	80	11	115	39	59	118	41	118
YDR210W-A	0	0	0	0	0	0	0	0	0	0	0	0	0	0	0	0	0	0	0	0	0	0	0	0	0	0	0	0	0	0	0	0	0	0	0	0
YDR210W-B	0	0	0	0	0	0	0	0	0	0	0	0	0	0	0	0	0	0	0	0	0	0	0	0	0	0	0	0	0	0	0	0	0	0	0	0
YDR211W	892	524	92	1326	757	341	547	502	436	526	2197	1872	353	264	675	640	1132	3032	1623	303	1154	1718	749	1886	538	546	680	575	2670	601	614	230	517	2032	864	1286
YDR212W	4429	3280	611	3207	1728	814	2444	2555	2051	3507	6398	9006	2520	1491	3039	2158	3185	6682	7263	1788	5618	4935	1062	4416	3134	3114	4781	1703	8685	1352	2444	1175	1740	3980	1568	3001
YDR213W	235	88	20	346	115	57	256	302	226	311	648	648	152	88	168	250	432	1133	428	77	257	440	105	395	156	162	140	159	708	157	910	226	591	4987	1596	2806
YDR214W	4215	1646	506	7672	2304	1385	1591	1057	1037	3247	3678	6918	3643	1706	3286	3808	9388	19796	6377	1086	1853	7528	2041	3968	764	1140	1467	633	3332	443	1945	437	1066	3207	1027	1988
YDR215C	0	0	1	21	11	5	0	0	0	0	0	0	0	6	2	0	1	10	1	0	0	29	3	8	0	1	2	0	8	1	0	0	0	0	0	0
YDR216W	817	427	85	804	445	258	168	206	197	262	598	590	130	159	283	501	1000	2297	1634	277	464	2653	565	1595	367	513	591	448	2339	436	246	73	128	1149	310	736
YDR217C	146	73	18	265	97	55	143	230	137	112	607	366	79	43	87	142	286	558	329	53	235	470	194	595	67	132	97	106	482	112	98	22	71	419	207	330
YDR218C	0	0	1	4	0	0	3	0	4	0	18	10	8	7	7	0	3	22	0	0	0	6	0	0	0	0	0	2	7	1	1	0	1	7	5	0
YDR219C	196	81	20	226	150	66	126	136	101	140	637	534	47	37	99	97	348	647	295	53	193	383	111	314	73	139	130	172	952	198	76	73	54	519	207	287
YDR220C	0	0	0	19	6	4	2	0	7	4	7	1	0	0	4	5	14	34	0	2	0	13	5	2	3	2	10	5	13	11	1	5	1	24	1	5
YDR221W	375	236	49	695	300	108	289	352	255	562	1071	1235	210	157	407	474	940	2431	968	149	616	1184	359	938	226	293	329	168	909	193	137	50	88	383	119	245
YDR222W	395	136	47	811	492	234	147	173	181	203	452	474	220	162	439	631	1378	3272	900	149	454	2000	404	1411	324	405	521	326	1572	300	433	140	347	1255	448	760
YDR223W	27	19	2	89	29	15	25	14	16	18	74	135	37	21	41	125	199	567	133	11	20	207	52	133	12	10	4	15	79	13	30	20	28	88	32	52
YDR224C	1237	727	253	2517	1584	866	1188	1304	1166	1899	5874	5468	740	519	906	1929	3932	7266	3708	826	1848	4927	1561	3213	911	1325	1343	1145	5533	883	916	384	733	2273	740	1814
YDR225W	5508	2503	726	13069	5454	2590	3324	3172	2980	6909	13620	19278	3282	1741	3323	5544	9979	15353	10349	1437	3073	16129	3210	8980	2866	3491	4253	1915	11635	1636	2701	592	1895	5331	1798	3716
YDR226W	9206	5673	1266	16504	8165	3662	5068	4188	4136	9459	13064	21058	8759	3612	6272	7696	12571	24899	17987	4086	8639	16545	3603	11479	4404	4929	5795	1626	6936	1166	5229	1493	3663	3372	1380	2701
YDR227W	103	50	12	136	50	30	94	123	144	115	622	345	27	24	61	71	182	312	146	42	86	285	161	309	69	82	66	96	324	86	58	28	44	327	161	281
YDR228C	56	54	16	291	154	80	118	160	152	177	514	425	54	18	94	138	254	473	201	44	133	272	147	195	54	135	104	131	651	110	129	48	74	491	161	345
YDR229W	315	90	30	558	205	102	127	126	126	199	451	368	136	65	219	285	422	1315	328	64	132	298	163	317	93	125	131	260	1249	247	193	71	121	1390	471	771
YDR230W	4	0	0	9	6	2	0	1	0	1	1	6	3	8	3	9	22	55	0	0	0	11	7	11	0	0	0	0	4	1	1	0	1	1	0	0
YDR231C	457	223	62	1929	594	295	216	181	145	431	702	1089	389	172	331	1048	1610	3743	1265	180	400	2050	514	1441	160	181	166	189	1123	152	196	55	93	624	186	403
YDR232W	3455	2529	571	5871	3161	1249	2032	1870	1530	2683	4827	6209	4265	1639	2665	6575	12060	20407	10192	2565	3117	13399	3167	6413	1364	1952	1933	1088	4915	728	1441	567	875	3251	1285	2387
YDR233C	1779	1481	619	2769	1812	968	1529	1596	1373	1991	5477	4702	2648	1389	2600	1961	4203	7794	4873	1349	2197	3616	1151	2783	833	1486	1610	909	3873	592	924	240	414	844	242	471
YDR234W	1137	1143	219	1951	1228	525	633	689	495	1293	2588	3126	1664	635	1116	2133	2990	7064	4204	961	1542	6102	1470	4242	706	960	1048	582	2566	489	598	200	371	1975	789	1543
YDR235W	151	48	13	286	133	91	52	125	81	108	365	408	76	16	80	179	192	501	129	38	107	257	81	272	75	101	173	106	382	84	82	41	75	501	190	312
YDR236C	507	288	71	1204	609	283	175	140	99	627	759	1222	370	243	355	523	877	2238	977	170	480	1010	202	889	200	229	331	116	762	117	156	23	75	260	95	84
YDR237W	1102	598	115	1613	704	349	303	188	201	647	835	1772	878	276	687	1282	1766	5998	1945	407	956	2024	405	1499	255	458	499	462	2367	390	509	118	328	3521	1138	1508
YDR238C	3114	2205	359	2203	1062	581	1501	1821	1708	1488	4801	4672	1579	769	2070	1360	2345	5764	4536	959	2626	3312	949	2471	1036	1395	1534	1103	5753	1035	2013	804	1530	5780	2583	4248
YDR239C	119	87	29	288	117	47	179	229	116	321	793	706	130	58	155	228	403	1280	296	67	217	396	92	265	62	123	128	119	720	109	136	45	79	568	235	338
YDR240C	119	40	14	153	107	31	125	98	144	159	464	529	81	29	141	167	297	1164	274	43	120	295	59	240	72	118	80	177	1017	167	109	34	80	604	274	462
YDR241W	3	0	0	0	0	0	0	0	0	0	0	0	0	0	0	0	0	1	0	0	0	0	0	0	0	0	0	0	0	0	0	0	0	0	0	0
YDR242W	104	39	10	263	160	46	41	60	47	87	245	252	44	37	90	187	328	866	209	37	115	576	58	392	17	50	58	56	142	40	48	15	48	176	66	75
YDR243C	181	53	19	216	81	42	136	145	107	197	436	423	99	56	137	159	209	702	180	57	198	264	103	297	69	108	106	124	645	138	96	30	120	555	246	376
YDR244W	435	223	40	464	163	94	220	235	251	221	779	852	177	89	286	354	519	1541	516	106	308	550	168	403	137	254	254	268	1483	290	242	66	141	1040	496	755
YDR245W	1180	627	145	1435	914	500	616	795	688	1182	2731	3118	678	357	824	1097	1832	5743	1794	341	1267	2293	349	2107	595	723	1028	562	2707	553	265	78	187	552	210	249
YDR246W	285	170	50	567	183	89	89	88	78	124	466	466	283	80	90	217	556	1486	554	90	98	408	121	194	57	132	98	89	525	92	167	36	109	272	129	194
YDR246W-A	32	2	0	50	15	14	5	2	1	10	14	23	8	4	8	26	83	141	45	2	0	47	15	18	12	4	7	6	3	2	3	0	3	12	7	0
YDR247W	380	196	66	893	446	210	198	194	163	250	540	507	258	275	413	941	2808	6408	1556	319	909	2926	564	1623	105	108	189	91	624	121	289	105	197	1029	346	530
YDR248C	379	93	39	1085	266	147	131	136	142	314	525	669	95	114	243	315	572	1618	489	62	152	422	171	410	162	135	156	94	448	70	209	95	182	371	151	290
YDR249C	207	50	22	435	260	153	110	66	108	214	373	473	83	61	129	345	591	1368	197	36	120	611	112	431	95	154	203	146	854	132	129	22	61	517	115	233
YDR250C	0	0	0	1	2	0	0	0	0	12	0	8	0	0	1	1	8	16	8	0	0	5	1	10	0	0	1	0	0	0	2	0	0	1	0	0
YDR251W	390	205	63	888	442	257	176	219	219	363	795	674	174	137	329	480	1124	2282	906	163	536	1283	392	885	197	303	328	372	1745	269	344	72	183	2036	613	1050
YDR252W	51	26	2	180	81	40	50	40	26	61	117	150	34	26	17	95	213	603	73	20	54	230	22	164	11	65	43	27	185	39	28	4	42	138	57	103
YDR253C	1	8	2	13	6	3	7	4	3	27	34	34	3	1	0	13	12	57	10	1	3	16	13	11	11	21	21	19	63	13	8	4	0	11	2	1
YDR254W	75	35	5	164	75	40	51	85	60	167	221	273	21	37	63	140	249	720	92	15	46	294	79	302	51	80	96	69	389	63	61	25	51	237	102	233
YDR255C	81	26	13	89	43	23	32	78	50	110	148	117	0	8	22	55	99	332	125	22	34	111	26	80	31	46	36	41	259	53	53	17	35	178	61	112
YDR256C	70	24	5	87	40	11	22	26	11	40	63	71	22	43	37	105	221	645	82	23	29	141	13	152	13	3	19	12	40	9	25	6	28	120	43	44
YDR257C	190	48	28	168	73	68	129	156	139	268	678	676	51	59	106	164	279	838	173	41	238	329	105	507	88	182	79	139	552	125	134	71	118	464	269	455
YDR258C	2382	688	223	3398	1044	648	1422	1069	870	1459	2777	2680	916	908	2041	1988	6889	12854	2103	340	925	2911	725	1993	790	1332	1622	940	6113	924	2469	611	1408	6489	1776	4006
YDR259C	14	8	1	75	22	15	45	43	28	73	171	248	12	1	25	29	195	347	45	2	0	94	27	37	1	16	2	10	74	5	11	0	11	35	14	17
YDR260C	209	129	25	790	408	176	98	99	83	257	389	594	136	68	116	400	506	1766	405	71	154	743	174	558	68	123	160	102	737	141	119	22	97	450	197	305
YDR261C	829	542	145	1134	669	337	596	513	535	916	1853	2094	603	270	651	837	1720	5381	1471	245	557	1772	364	1251	203	374	356	288	1157	202	232	74	90	398	125	213
YDR261C-C	0	0	0	0	0	0	0	0	0	0	0	0	0	0	0	0	0	0	0	0	0	0	0	0	0	0	0	0	0	0	0	0	0	0	0	0
YDR261C-D	0	0	0	0	0	0	0	0	0	0	0	0	0	0	0	0	0	0	0	0	0	0	0	0	0	0	0	0	0	0	0	0	0	0	0	0
YDR261W-A	0	0	0	0	0	0	0	0	0	0	0	0	0	0	0	0	0	0	0	0	0	0	0	0	0	0	0	0	0	0	0	0	0	0	0	0
YDR261W-B	0	0	0	0	0	0	0	0	0	0	0	0	0	0	0	0	0	0	0	0	0	0	0	0	0	0	0	0	0	0	0	0	0	0	0	0
YDR262W	508	365	93	1274	542	273	270	261	237	458	1103	1265	507	280	586	986	1653	5456	1454	251	595	2331	367	1580	250	308	362	283	1767	271	233	92	156	745	238	546
YDR263C	4	3	0	34	12	9	33	32	23	34	129	104	7	6	29	36	104	240	10	8	19	60	31	37	18	10	36	21	46	20	18	7	12	48	8	29
YDR264C	2538	1225	217	3842	1389	815	1211	1672	1244	2395	4799	6307	1418	720	1991	2268	3625	10082	5081	944	2967	7180	1648	6138	792	1202	1754	1077	6214	842	794	293	649	2418	896	1341
YDR265W	305	122	23	554	404	167	118	160	169	297	596	872	254	163	327	844	1453	3775	728	104	480	1741	180	1227	119	143	151	153	729	101	200	61	185	948	425	635
YDR266C	491	263	65	421	166	96	253	333	215	390	1082	1010	219	117	351	231	533	1593	654	181	339	538	266	539	220	331	346	279	1542	257	372	94	226	1427	433	614
YDR267C	192	186	37	461	203	92	238	211	236	207	740	723	151	110	173	272	412	1137	413	110	440	503	178	438	194	177	233	193	1005	203	181	97	175	287	160	316
YDR268W	551	269	46	451	234	112	149	161	185	298	530	856	268	159	380	311	476	1469	791	154	410	686	145	505	176	228	279	218	868	169	122	48	101	390	144	239
YDR269C	0	0	0	0	0	0	0	0	0	0	0	0	2	0	0	0	0	2	0	0	0	0	0	0	0	0	2	0	0	0	0	0	0	0	0	0
YDR270W	505	177	52	581	220	150	115	169	111	131	405	398	257	158	427	520	910	2356	1440	231	463	1664	512	1162	94	154	246	204	896	121	113	58	118	412	151	288
YDR271C	0	0	0	11	1	0	1	1	0	0	1	0	1	0	0	14	18	68	0	1	0	4	0	0	0	0	1	1	7	0	0	0	0	2	0	0
YDR272W	871	296	73	1204	357	202	281	351	296	484	1047	1321	243	194	374	394	822	2356	906	157	536	964	271	745	262	367	338	227	1086	177	599	231	402	874	387	687
YDR273W	3	5	2	30	13	7	15	32	16	27	68	72	12	8	11	36	54	113	12	1	20	39	8	37	10	27	0	16	23	14	15	6	7	39	22	30
YDR274C	0	0	0	0	1	0	0	0	0	0	0	0	0	0	0	0	0	3	0	0	0	0	0	0	0	0	0	0	0	0	1	0	0	0	0	0
YDR275W	271	144	20	889	519	218	135	145	112	225	501	655	94	67	183	561	1090	3097	676	80	273	1695	436	1543	140	187	220	238	791	186	202	38	116	575	204	327
YDR276C	1926	1158	640	6846	4439	2596	944	563	688	1122	2226	2365	1934	827	1501	3278	9480	16570	5218	1123	1623	7309	1806	3822	740	1408	1261	563	1930	376	1091	266	644	697	215	370
YDR277C	288	107	22	400	146	67	117	133	102	207	445	452	61	39	87	253	430	1231	336	32	166	424	76	228	21	66	33	70	372	49	85	14	45	507	100	211
YDR278C	24	0	0	10	7	7	1	2	0	0	16	5	0	5	0	5	9	0	0	0	31	26	0	41	2	6	1	0	0	1	0	0	2	1	0	0
YDR279W	37	41	11	118	67	35	104	116	131	289	534	626	50	28	87	135	175	577	137	31	81	139	65	176	53	96	118	120	587	131	104	27	71	218	96	188
YDR280W	308	160	28	262	138	90	181	284	160	333	843	916	160	89	216	287	474	1202	552	104	352	393	163	393	161	211	351	299	1735	300	216	90	166	929	494	818
YDR281C	3	6	0	9	10	5	7	7	4	21	26	12	6	4	20	54	48	114	12	3	16	34	16	47	15	4	15	8	16	5	2	3	7	19	15	1
YDR282C	42	26	14	221	80	42	37	65	39	89	236	300	54	44	56	84	213	508	123	23	42	184	74	182	44	69	88	71	301	50	57	12	37	138	59	112
YDR283C	307	206	48	412	197	111	321	409	230	309	1054	741	149	119	190	348	560	1578	452	113	292	877	327	853	137	220	294	262	1113	224	232	70	207	890	477	795
YDR284C	1128	750	147	1438	1001	476	361	366	305	926	1131	1894	660	338	787	1221	1471	4929	1932	351	888	2301	309	1484	405	515	662	459	2238	361	285	88	165	574	182	181
YDR285W	30	2	3	52	18	7	17	27	18	5	45	52	1	7	10	7	59	117	54	8	16	52	28	108	2	27	8	17	39	13	13	2	15	73	24	19
YDR286C	94	22	9	274	110	62	63	66	18	103	166	161	28	23	93	130	255	596	122	24	61	270	57	134	35	89	77	45	195	47	88	26	71	143	68	60
YDR287W	261	111	31	498	212	146	150	191	167	299	467	758	202	91	216	359	667	2198	390	60	200	808	103	517	54	79	93	74	317	38	116	24	79	201	65	106
YDR288W	42	36	15	263	143	72	125	116	114	215	444	544	26	32	71	139	271	683	160	37	110	301	120	234	80	130	153	149	665	171	115	27	56	294	134	264
YDR289C	89	19	3	109	37	21	31	35	36	51	159	121	4	13	32	68	108	198	74	14	49	99	99	116	23	40	34	45	267	55	46	28	31	195	148	197
YDR290W	0	0	0	0	0	0	0	0	0	0	0	0	0	0	0	0	0	0	0	0	0	0	0	0	0	0	0	0	0	0	0	0	0	0	0	0
YDR291W	344	118	33	367	146	72	251	253	276	398	870	873	112	115	290	295	635	1623	374	97	432	656	203	660	150	263	287	178	1014	194	237	83	133	1027	454	605
YDR292C	389	246	69	483	270	136	417	653	502	723	1969	2129	209	130	360	276	677	1558	857	209	782	750	285	799	325	394	370	333	1560	322	334	129	271	703	366	618
YDR293C	2793	1803	310	3488	1576	877	1200	1425	1387	1500	3505	3841	1677	1008	2068	3228	6396	16143	5876	1074	1987	8548	1655	4573	691	1053	1064	1511	6235	1125	1671	532	1077	8901	3163	4807
YDR294C	2249	1443	320	3430	1366	713	714	710	617	1287	2526	3005	1283	643	1569	1621	3246	7622	4509	837	1601	3317	709	2540	737	983	963	653	3694	546	574	171	371	1536	557	669
YDR295C	23	25	9	129	41	33	83	129	102	211	586	535	32	26	35	77	243	405	152	23	65	234	70	204	53	111	44	94	385	198	99	25	56	557	295	433
YDR296W	809	422	95	1443	603	280	315	299	263	779	1121	1554	426	239	540	960	1270	3818	1823	317	776	2089	504	1535	304	460	468	539	2706	410	516	157	372	2515	901	1758
YDR297W	1299	1086	190	3140	1514	666	829	936	645	1624	2621	3356	1063	380	985	1536	2645	6513	2669	644	775	3157	992	2155	1002	938	1176	656	3203	539	558	137	313	1198	441	676
YDR298C	1576	946	245	1775	869	426	460	399	332	564	1404	1821	866	337	916	646	1105	3444	2210	413	1491	1376	214	1124	678	928	1072	326	1909	257	698	345	550	598	257	459
YDR299W	102	110	14	121	47	21	197	225	201	402	975	953	81	43	90	124	219	488	255	88	140	223	94	205	112	214	243	160	1030	302	143	62	123	858	340	593
YDR300C	626	347	36	318	230	142	368	412	409	579	1157	1358	406	325	595	673	614	2369	898	252	987	740	275	904	312	330	502	454	2005	362	477	256	438	1911	973	1352
YDR301W	498	324	71	1121	304	151	433	586	526	688	1537	1845	361	186	478	572	1063	2628	1207	208	699	1225	377	1380	353	501	485	430	2285	392	480	185	371	2491	1246	2286
YDR302W	596	309	87	1199	527	394	215	252	234	627	866	1296	362	232	353	645	1069	1967	887	130	267	1036	182	801	206	261	341	148	688	180	139	29	80	294	142	162
YDR303C	482	232	58	410	240	112	370	516	340	559	1340	1182	198	182	349	378	708	1509	974	189	573	993	240	695	238	273	370	220	858	219	435	208	327	1442	569	821
YDR304C	3066	1446	312	4200	2138	1055	1370	1153	1025	2323	4079	6333	2161	924	2178	1778	3008	6118	4127	958	1962	2996	714	1573	1343	1918	2124	1089	5789	821	1033	213	695	1117	305	508
YDR305C	362	147	40	903	242	143	126	115	128	346	577	977	385	131	417	652	999	2920	577	81	445	741	161	768	143	203	168	187	827	198	180	70	156	609	221	409
YDR306C	228	87	20	430	179	94	107	130	148	237	488	633	114	72	238	323	409	1960	431	74	253	758	177	517	76	130	124	174	844	177	118	58	76	505	189	310
YDR307W	416	231	34	532	254	130	186	192	223	350	619	694	281	205	436	346	672	1613	574	131	230	601	123	429	142	229	320	191	1381	195	108	26	82	269	67	100
YDR308C	97	37	16	316	87	67	67	69	79	51	285	204	26	23	49	120	219	508	113	21	137	229	62	166	66	78	89	66	445	90	80	24	69	323	135	245
YDR309C	322	248	65	336	231	106	274	346	284	340	1525	1208	176	146	262	433	538	1999	883	194	465	813	245	632	88	245	124	300	1041	227	191	90	125	574	325	499
YDR310C	307	222	44	569	249	124	278	306	299	312	1247	1131	189	81	243	355	890	2223	663	114	231	1085	354	954	111	224	146	261	1058	217	230	80	176	954	428	759
YDR311W	228	78	20	486	220	131	91	146	138	286	544	666	87	29	95	203	364	622	303	62	96	456	214	445	86	130	190	123	708	141	90	32	65	536	194	383
YDR312W	112	39	19	232	91	44	95	104	136	122	406	447	40	30	74	83	197	334	227	44	166	170	73	202	53	109	111	119	754	129	127	48	72	559	264	476
YDR313C	152	83	9	360	126	50	62	67	56	78	177	269	110	66	92	249	507	1222	242	45	185	388	127	326	69	78	138	83	397	85	71	30	44	250	124	235
YDR314C	82	9	11	197	83	36	64	78	46	61	232	168	18	16	40	97	184	483	116	30	30	224	93	162	31	43	52	45	178	42	49	33	35	160	87	138
YDR315C	46	20	8	182	80	43	41	20	24	67	122	148	2	13	60	65	109	377	80	12	114	150	49	83	17	47	46	35	142	19	69	11	30	95	32	39
YDR316W	39	16	5	85	33	28	39	69	39	46	213	150	20	26	40	34	173	178	63	11	15	114	73	158	50	50	30	43	142	44	27	5	30	76	30	61
YDR316W-A	0	0	0	0	0	0	0	0	0	0	0	0	0	0	0	0	0	0	0	0	0	0	0	0	0	0	0	0	0	0	0	0	0	0	0	0
YDR316W-B	0	0	0	0	0	0	0	0	0	0	0	0	0	0	0	0	0	0	0	0	0	0	0	0	0	0	0	0	0	0	0	0	0	0	0	0
YDR317W	2	0	0	14	12	8	6	17	9	32	55	67	0	9	28	27	52	132	12	3	4	37	1	13	8	15	23	12	60	11	6	2	15	55	22	40
YDR318W	16	38	11	197	91	33	62	67	47	72	307	285	21	22	35	131	341	628	190	22	93	229	107	316	55	65	64	82	426	98	82	41	73	381	117	265
YDR319C	304	106	43	626	396	226	145	125	121	205	459	467	75	88	155	362	803	2362	741	84	297	1191	196	752	89	107	151	131	624	113	94	15	51	169	55	78
YDR320C	189	124	52	250	141	79	192	209	185	285	771	781	120	97	173	226	347	1027	634	121	323	549	115	341	83	133	167	149	556	131	166	70	113	671	198	442
YDR320C-A	139	76	39	1712	354	283	38	54	42	110	130	217	174	24	88	210	506	1030	279	40	215	629	163	484	26	88	63	39	285	29	98	39	67	80	38	64
YDR320W-B	7	1	1	27	14	14	1	6	3	5	20	22	17	9	1	56	103	99	73	1	1	69	25	56	1	5	8	1	4	2	1	1	4	4	2	0
YDR321W	3810	2844	548	4598	2493	1172	1953	1649	1633	5369	6511	10644	3785	1482	2646	3358	4567	9894	6090	2138	4290	6127	1988	6074	2417	2892	3852	1120	5095	820	1799	551	1305	2595	913	1598
YDR322C-A	417	281	84	1571	638	319	168	100	123	295	552	691	248	216	364	714	1144	2131	974	136	375	1555	436	1124	163	247	176	156	659	121	265	101	201	354	133	302
YDR322W	163	86	22	193	132	50	102	161	153	208	492	651	119	65	175	145	281	739	269	76	207	265	61	214	113	196	168	232	1026	180	173	52	136	840	294	623
YDR323C	63	43	4	145	74	41	39	32	45	109	233	314	7	15	43	92	185	463	72	18	56	175	46	218	58	47	100	123	435	94	31	20	38	322	147	239
YDR324C	420	223	45	677	250	145	310	480	348	474	1358	1150	285	90	276	486	544	1093	649	217	464	556	287	737	322	313	403	415	2718	607	320	122	279	2226	1013	1705
YDR325W	279	88	17	323	117	78	159	144	159	184	567	410	51	55	100	150	268	580	234	61	104	366	166	439	62	125	145	110	685	144	157	27	98	825	425	728
YDR326C	757	346	76	827	319	171	441	584	500	578	1759	1408	275	184	405	476	979	2303	1010	194	647	1447	459	1114	321	505	451	435	1804	444	347	126	266	2320	799	1264
YDR327W	0	0	0	3	4	0	1	0	0	0	3	0	4	7	5	5	29	33	0	0	0	7	4	0	0	0	0	0	0	0	6	0	1	0	1	0
YDR328C	1690	832	230	4749	1974	858	1390	1329	1531	4218	7170	13226	1433	976	2071	3187	6000	15440	3755	718	2139	6256	1480	3825	663	856	840	349	1383	331	907	243	540	1148	555	907
YDR329C	265	111	22	678	333	180	171	187	188	350	793	974	163	116	206	590	1007	2497	650	94	343	902	188	970	193	212	238	237	1238	188	135	40	116	616	259	364
YDR330W	752	323	61	1235	399	197	265	235	189	485	932	1005	246	107	444	496	952	2014	1244	175	369	1063	256	610	213	356	302	221	1237	202	405	71	182	1056	294	597
YDR331W	711	386	62	1708	902	460	422	477	417	442	832	1081	468	264	603	1193	1375	4548	1275	257	833	1641	373	1418	340	429	434	432	2428	449	224	55	147	563	213	213
YDR332W	133	42	10	291	115	78	98	110	52	113	483	498	76	38	96	191	260	779	254	38	182	418	109	392	88	109	98	57	298	57	109	30	101	349	139	262
YDR333C	278	141	27	274	213	92	309	353	364	521	1181	1424	140	81	255	347	414	1552	563	110	429	771	200	716	180	331	380	315	1606	320	244	81	206	1096	331	658
YDR334W	614	149	36	1069	318	171	450	466	393	346	1387	1258	291	178	355	688	1165	2756	729	120	456	1425	716	2002	254	370	339	343	1429	325	206	97	174	843	390	673
YDR335W	1101	606	119	1405	613	326	816	1078	851	951	2896	2798	513	291	846	941	2072	5233	1831	330	1074	2414	545	2090	524	718	742	612	3124	544	684	304	474	2566	1101	1561
YDR336W	46	31	6	171	71	36	61	52	41	140	296	346	41	34	64	150	179	860	81	16	88	194	77	281	81	59	85	70	306	63	59	27	38	139	40	87
YDR337W	228	108	39	485	180	97	99	95	88	90	342	298	110	74	177	209	324	1099	473	75	381	349	162	424	128	153	171	229	863	188	193	61	161	842	306	796
YDR338C	255	146	34	294	216	97	180	205	135	314	675	769	150	106	223	440	836	1946	592	114	362	1065	243	651	145	159	201	197	1187	187	114	31	98	662	242	396
YDR339C	259	105	42	412	176	105	150	255	185	338	895	1063	150	77	166	280	380	1004	368	73	356	353	141	224	220	280	287	247	1496	268	211	65	174	580	258	378
YDR340W	0	0	0	0	0	0	0	0	0	0	0	0	0	0	0	0	0	0	0	0	0	0	0	0	0	0	0	0	0	0	0	0	0	0	0	0
YDR341C	4239	3376	503	2406	1705	794	2216	2811	2186	2894	7563	6649	2344	1520	3571	1420	2497	5398	6265	1644	4498	2972	956	2490	2898	3149	4411	1675	8182	1396	2921	1015	2339	2913	997	1824
YDR342C	1458	683	326	596	219	103	120	61	148	108	217	433	546	245	417	259	366	1077	2166	354	185	754	71	305	68	101	118	49	341	40	47	6	15	39	27	24
YDR343C	24	7	0	31	10	6	17	15	14	27	28	83	4	17	22	6	98	229	69	3	34	37	16	58	5	6	13	0	4	6	2	0	5	3	3	20
YDR344C	4	8	4	70	26	8	6	14	6	24	13	39	11	4	24	32	110	275	39	4	1	84	11	84	8	6	0	2	3	4	9	3	7	23	7	28
YDR345C	9060	9917	2284	17556	8498	4575	5831	6252	4798	9667	19145	23666	10147	4352	6806	13286	25706	47769	26122	7503	13462	32933	12039	23814	7349	6126	9270	3740	19296	3914	3487	1331	2908	7282	3336	5584
YDR346C	1750	1097	176	2313	892	506	1016	1358	995	1398	3528	3835	964	421	1178	1051	2079	5330	2240	487	1949	2065	667	1783	849	1130	1025	874	4720	944	1010	268	825	3675	1544	2356
YDR347W	736	547	93	1837	966	465	385	392	395	851	1452	2376	701	315	648	1095	2089	5868	1773	313	756	2675	449	1696	449	598	765	481	3001	405	503	166	328	2209	660	1397
YDR348C	372	186	51	494	268	124	185	265	172	292	869	846	143	56	286	332	816	2364	596	117	274	866	237	524	114	194	223	191	1285	188	297	67	173	1183	423	778
YDR349C	874	707	108	1856	1036	534	632	679	573	1341	2806	3244	723	353	645	1180	2064	5809	2156	463	921	3212	946	2156	313	578	571	399	1730	296	308	42	156	704	186	297
YDR350C	191	77	17	408	257	146	109	163	130	233	609	567	136	71	200	311	746	2175	514	37	180	1135	167	769	83	157	150	178	717	134	133	51	83	513	164	298
YDR351W	295	129	22	355	248	123	183	228	205	237	899	737	75	49	147	340	561	1387	507	92	234	657	201	448	123	175	161	317	1274	249	145	44	125	1221	528	650
YDR352W	386	298	43	784	479	219	268	304	236	641	1037	1462	333	185	339	719	991	2550	1097	181	396	1285	308	941	220	331	335	278	1372	221	137	41	106	599	157	242
YDR353W	7251	4933	931	8434	3881	1634	2332	2324	2080	3645	7216	10175	6596	2199	4443	5247	9986	17129	13601	2894	5216	8749	2604	5573	1625	2334	2231	1170	5728	882	2820	892	1851	3959	1497	3127
YDR354C-A	0	0	0	0	0	0	0	0	0	0	0	0	0	0	0	0	2	12	0	0	0	0	0	0	0	0	0	0	0	0	0	0	0	0	0	0
YDR354W	1211	713	229	1294	605	313	575	509	463	1130	1995	3276	1185	330	537	1235	1369	3455	1998	542	792	1691	435	1162	537	689	692	577	2866	392	364	125	255	1313	528	883
YDR355C	0	0	0	0	0	0	0	0	0	0	0	0	0	0	0	0	0	0	0	0	0	0	0	0	3	0	0	0	0	0	0	0	0	0	0	0
YDR356W	105	50	21	313	88	54	98	106	90	116	401	333	66	60	56	102	276	437	261	56	93	276	129	363	98	118	81	79	454	91	86	32	65	515	275	431
YDR357C	192	52	22	957	257	180	110	59	81	326	457	522	69	40	183	329	815	2071	381	47	64	895	166	428	65	67	80	44	285	47	178	55	70	153	52	127
YDR358W	236	104	28	552	188	99	144	178	218	239	684	705	118	71	123	243	449	1115	459	70	296	633	173	505	145	178	204	214	1162	145	284	51	181	1216	350	465
YDR359C	242	118	38	476	138	90	217	267	182	253	810	798	307	222	290	436	1006	3001	559	94	231	834	253	562	137	189	131	162	388	112	237	58	153	473	199	417
YDR360W	0	0	0	3	1	2	0	0	0	0	0	0	5	0	1	3	7	34	0	0	0	6	0	6	0	0	0	0	0	0	0	0	0	1	0	0
YDR361C	329	263	45	266	208	99	409	537	436	897	1896	2662	340	178	559	375	580	1702	698	170	779	601	120	768	352	389	565	317	1618	344	322	162	299	1106	469	864
YDR362C	109	63	24	319	132	69	126	152	112	253	548	517	141	66	169	274	550	1756	372	58	158	624	129	332	50	92	119	67	495	70	77	46	112	424	228	418
YDR363W	34	25	4	155	48	31	61	91	85	56	361	323	13	18	52	34	159	321	124	22	114	150	96	223	48	73	83	74	364	71	86	27	56	269	76	219
YDR363W-A	399	124	58	1355	361	218	238	271	237	614	1187	1731	158	185	429	500	975	2989	652	90	360	1243	279	755	212	276	324	60	376	85	692	188	554	345	170	258
YDR364C	122	63	9	228	108	69	70	95	99	180	445	454	89	27	121	163	288	924	214	34	96	457	134	411	81	109	68	114	510	95	60	34	72	312	182	192
YDR365C	212	108	32	574	274	133	303	383	372	229	1413	1115	130	79	251	296	1122	1870	571	106	472	857	422	1267	253	295	320	208	1037	234	182	64	176	396	204	422
YDR365W-A	0	0	0	0	0	0	0	0	0	0	0	0	0	0	0	0	0	0	0	0	0	0	0	0	0	0	0	0	0	0	0	0	0	0	0	0
YDR365W-B	0	0	0	0	0	0	0	0	0	0	0	0	0	0	0	0	0	0	0	0	0	0	0	0	0	0	0	0	0	0	0	0	0	0	0	0
YDR366C	0	0	0	4	8	2	0	3	0	5	2	0	0	1	3	11	27	41	14	0	0	21	4	0	0	5	0	0	1	0	1	0	0	1	0	0
YDR367W	480	194	60	813	693	400	279	315	261	935	1237	1945	227	144	462	724	1094	2178	787	268	561	1194	198	717	305	390	573	309	1738	194	230	65	106	251	48	142
YDR368W	2030	1067	268	1887	636	339	956	822	701	1606	2907	3652	1381	652	1474	783	1540	2950	3113	662	1293	1695	343	1199	775	953	1111	339	1539	264	1393	368	735	1022	380	641
YDR369C	36	26	5	153	66	48	66	97	42	46	230	180	52	21	45	108	178	591	87	23	75	217	74	193	35	62	44	59	266	72	80	30	83	381	182	262
YDR370C	43	28	13	158	91	53	71	97	73	192	511	526	46	27	60	127	246	650	133	28	71	315	73	248	80	107	118	89	629	113	69	12	44	354	118	271
YDR371C-A	0	0	0	5	0	2	0	0	0	0	0	5	0	0	0	0	2	4	0	0	0	0	0	0	0	0	0	0	0	0	0	0	0	0	0	0
YDR371W	210	95	21	515	235	132	90	109	83	260	461	539	66	55	167	291	546	1422	272	37	113	497	149	354	71	105	89	100	468	102	73	38	43	237	109	169
YDR372C	530	302	73	389	348	156	328	344	309	592	1389	1618	189	167	377	331	551	1345	523	145	576	619	170	564	283	359	405	284	988	215	373	171	311	695	324	643
YDR373W	713	304	124	804	579	283	365	311	329	486	1361	1643	377	234	546	825	1137	2685	1111	168	918	1309	250	803	284	330	383	169	995	114	398	176	333	588	166	286
YDR374C	0	2	0	33	4	6	5	0	7	0	17	9	19	0	32	22	58	118	10	0	4	20	4	3	0	5	16	1	0	2	6	0	0	2	0	6
YDR374W-A	315	48	20	1686	567	349	102	98	71	445	470	626	137	65	189	522	900	1892	427	47	119	1209	180	877	113	184	200	57	281	44	125	72	98	164	45	126
YDR375C	607	276	102	1267	560	332	239	178	185	536	839	1288	368	169	515	943	1405	4389	1063	216	392	1489	319	1159	191	356	447	221	1034	208	279	88	179	1953	664	1367
YDR376W	472	245	48	818	367	223	245	234	244	420	625	879	168	185	461	467	819	2460	584	113	328	856	235	700	199	290	428	202	1394	228	195	80	129	623	235	454
YDR377W	1431	429	142	1779	1161	561	286	252	227	666	923	1421	685	266	776	697	1358	2318	1306	239	493	1357	312	549	320	401	402	166	594	94	560	177	421	497	173	260
YDR378C	1300	275	93	2396	1633	1045	655	822	759	2527	3421	5924	501	421	1072	1680	2921	4360	1070	229	1010	2900	635	2550	899	691	1127	444	1850	323	779	204	559	455	156	297
YDR379C-A	151	40	14	1041	174	152	30	18	26	83	102	157	76	27	107	177	404	856	201	19	26	317	77	157	29	30	44	24	97	26	64	28	45	76	21	56
YDR379W	165	56	19	354	67	57	110	157	171	304	579	462	54	30	87	94	241	511	335	43	113	362	191	372	55	158	133	122	713	140	132	42	88	701	338	483
YDR380W	77	18	8	51	12	6	11	0	10	0	17	18	148	41	187	187	170	517	132	6	7	96	9	32	16	17	24	12	61	1	2	5	6	43	22	17
YDR381C-A	82	14	16	234	92	73	75	55	63	121	283	222	17	17	79	123	288	770	143	25	94	390	94	277	49	68	77	93	300	55	85	25	81	121	77	63
YDR381W	5914	2164	564	6661	2595	1251	2124	1440	1522	2859	5200	7239	3421	1213	2561	4152	6420	16824	8787	1278	3670	8427	1795	8009	1419	1945	1949	1019	5247	727	2808	642	1839	4790	1578	2758
YDR382W	4750	3682	1002	12825	14970	6077	4578	2802	2617	4237	10807	12990	6088	2082	4619	9554	12185	26551	13209	3553	7801	23914	3736	15994	2804	3957	4362	1144	5265	873	2961	1058	2124	1076	408	904
YDR383C	51	19	9	129	55	30	41	80	34	50	156	244	11	18	38	68	193	369	108	22	65	160	88	197	21	48	37	35	179	38	54	28	30	146	48	78
YDR384C	579	586	180	882	580	262	413	549	331	602	1710	1526	936	585	960	948	1678	3739	2115	587	1226	1844	372	1017	391	531	488	312	1583	238	100	50	74	159	71	174
YDR385W	7913	6845	940	5215	2609	1031	3533	3725	4556	8124	9476	14935	6092	4377	8400	4091	7776	12859	20328	5831	10452	15535	4162	9188	6566	4960	8855	1968	6675	1680	5205	2708	3926	5667	2304	4195
YDR386W	68	14	11	122	35	25	39	33	70	74	240	283	15	25	36	73	88	309	113	14	44	180	49	158	19	63	36	45	252	37	56	22	51	180	124	262
YDR387C	626	268	93	1427	728	382	226	194	240	764	884	1381	318	248	389	1050	1999	5320	1611	298	580	2730	485	2373	241	263	301	138	580	117	206	71	126	627	233	305
YDR388W	6004	2487	591	5461	2612	1223	1984	1687	1518	3341	5395	8637	3420	1275	3424	4370	7672	17444	9802	1856	3684	7973	1720	4307	1054	1822	1727	953	4688	842	3797	829	2436	7680	2720	4492
YDR389W	307	190	44	350	188	96	256	363	264	246	890	868	200	119	345	333	660	2774	613	151	377	788	204	587	144	222	195	332	1534	288	288	59	114	1327	369	698
YDR390C	314	181	37	396	164	101	169	214	208	243	769	810	125	60	284	195	323	1192	474	104	326	499	139	450	186	185	299	207	1028	191	268	90	152	752	294	519
YDR391C	414	242	111	1514	615	327	166	190	145	506	740	1101	282	155	312	689	1015	2207	970	246	565	1754	432	1906	332	358	465	153	616	140	318	112	242	547	165	308
YDR392W	266	83	38	412	188	84	131	101	91	246	437	410	84	51	107	337	502	1373	401	53	243	506	205	538	96	154	152	118	638	130	158	43	128	374	193	365
YDR393W	170	27	15	200	76	43	72	124	105	209	311	435	41	30	84	123	260	416	161	36	133	188	116	274	44	63	77	88	422	65	105	21	51	183	75	144
YDR394W	2827	2009	421	2717	1226	644	1402	1163	1235	2350	4487	6587	1877	664	1495	1997	2893	7472	4838	1092	2732	3477	758	2627	881	1307	1656	1217	7132	1132	1428	343	848	5588	1761	3097
YDR395W	1778	1146	211	1065	736	374	1002	1165	949	1186	3237	3338	966	484	1204	1098	1604	3709	3081	721	1678	2009	553	1577	819	1042	1151	789	4427	866	1220	398	1045	4507	1993	3003
YDR396W	0	1	0	2	1	0	1	5	0	0	3	5	2	0	1	7	14	22	0	0	0	0	0	0	1	4	0	0	7	1	2	0	0	5	1	0
YDR397C	188	70	31	355	127	67	96	120	116	173	627	529	124	67	165	299	454	1327	569	83	225	725	137	497	145	155	223	147	726	117	147	65	67	311	170	284
YDR398W	531	626	115	1104	485	289	670	907	679	975	3149	3430	727	294	801	782	1049	3772	1786	409	1242	1521	562	1491	405	541	513	387	2426	577	555	233	352	1940	861	1420
YDR399W	744	519	125	1474	889	421	711	856	685	1310	3147	3670	847	281	755	1744	2121	5089	1507	359	915	1663	476	1490	843	1178	1582	1550	7636	1093	709	268	559	3168	1452	2047
YDR400W	416	313	60	668	600	251	332	309	295	500	827	1079	478	198	521	773	956	2487	781	189	496	913	301	725	271	291	411	372	1766	232	352	81	209	817	328	744
YDR401W	1	1	0	10	3	7	4	13	5	26	17	70	1	2	12	37	29	151	30	3	0	36	16	5	10	28	5	6	22	5	0	0	5	9	2	1
YDR402C	9	0	0	14	2	5	8	8	1	0	27	16	2	1	10	13	40	45	0	1	0	11	1	15	7	3	1	0	12	3	1	2	0	7	0	0
YDR403W	18	2	4	91	58	23	58	69	46	132	175	321	31	12	53	140	219	659	32	3	15	130	33	135	31	34	64	32	96	26	30	12	27	92	24	45
YDR404C	625	315	114	1506	1275	675	438	419	421	1038	1886	2445	459	207	445	1453	2200	6152	1803	286	499	3585	603	2003	339	546	536	327	1580	253	348	98	277	857	252	483
YDR405W	251	83	29	569	247	139	99	93	145	245	401	678	146	97	166	546	1154	2454	641	117	264	1168	198	733	86	180	150	197	848	159	238	17	80	689	287	457
YDR406W	973	560	128	1775	530	293	280	328	331	316	772	927	845	727	1452	969	2770	6039	7484	1085	2198	7953	1852	4421	531	426	563	366	2324	449	803	309	412	3285	1292	1721
YDR406W-A	0	1	0	1	2	0	0	4	0	0	7	2	0	0	0	0	1	10	1	0	0	6	1	8	0	0	6	1	3	0	1	7	8	2	0	0
YDR407C	438	324	69	950	412	230	262	275	258	400	1211	1123	241	132	263	474	806	2041	741	137	356	1161	398	1115	146	287	285	261	1519	234	250	97	184	1627	694	913
YDR408C	2654	1520	269	10108	3757	1817	762	656	537	2486	2974	4840	2312	507	917	3256	4480	13171	4917	854	1644	7554	2634	6107	718	1276	1007	735	3381	469	922	223	557	2004	986	1002
YDR409W	175	45	27	733	160	102	145	143	146	339	761	682	87	63	116	267	684	1493	478	65	159	831	256	447	80	71	82	85	430	70	95	15	51	274	245	407
YDR410C	474	285	100	1178	825	412	289	314	314	950	1175	2019	406	158	370	1043	1388	2751	1066	202	354	2075	446	1257	323	406	565	470	2070	368	104	33	53	340	114	130
YDR411C	980	454	138	3517	1080	630	281	223	240	691	897	1465	804	178	443	812	1695	3030	1641	315	343	1935	707	1237	191	390	457	265	1511	187	148	46	103	524	197	264
YDR412W	9	16	7	75	47	24	62	116	83	76	462	294	15	25	38	16	113	151	120	10	104	77	39	148	56	80	50	39	311	54	34	24	32	68	62	88
YDR413C	0	0	0	2	1	0	0	0	0	0	0	0	0	0	0	1	4	8	0	0	0	4	1	0	0	0	0	0	0	1	0	0	0	0	0	0
YDR414C	275	151	44	245	206	95	186	226	142	285	733	769	182	58	228	259	438	1370	447	86	281	524	80	384	115	191	155	110	796	131	61	25	50	164	79	59
YDR415C	500	337	75	691	349	185	250	228	203	413	766	862	403	196	522	469	632	1507	936	195	446	677	210	483	201	291	343	190	1557	250	125	55	117	415	98	210
YDR416W	155	77	20	197	87	36	103	118	81	138	313	304	111	81	119	187	205	641	276	56	226	294	67	242	80	109	178	101	533	111	78	22	63	438	214	393
YDR417C	0	0	0	13	11	10	2	3	0	0	7	13	20	11	9	55	75	239	17	0	0	16	2	10	0	0	0	0	0	0	0	0	0	0	1	0
YDR418W	5229	2712	1330	11954	5232	2742	4127	4238	3019	6668	12990	15006	5263	1531	4282	6154	9768	19985	11368	2822	6660	10308	2271	5956	4623	7766	8177	2771	11735	2027	4234	1485	3047	2898	1183	2889
YDR419W	159	70	19	311	154	79	143	128	123	297	585	660	81	35	95	222	272	1056	435	78	189	469	136	412	93	108	117	137	466	154	126	18	99	498	196	342
YDR420W	294	169	43	453	190	101	291	369	306	141	899	631	183	96	217	305	671	1786	701	126	363	1384	286	651	133	152	118	141	773	137	109	51	72	258	98	208
YDR421W	272	83	23	303	128	66	133	106	113	204	493	533	77	59	112	229	298	1061	349	43	157	497	113	598	79	139	109	69	313	84	182	49	124	509	203	404
YDR422C	377	286	73	775	260	120	358	427	392	597	1065	1281	290	97	303	426	931	2711	996	189	589	1348	362	945	117	295	217	444	1691	323	253	69	146	1272	489	716
YDR423C	288	102	48	705	359	203	242	271	198	373	1101	1157	171	84	225	520	1130	3021	740	116	364	1367	187	753	75	177	159	190	845	146	201	62	126	824	423	615
YDR424C	295	81	36	991	245	173	128	94	97	320	461	612	164	78	213	238	670	1374	399	44	124	543	129	325	111	196	187	80	445	78	203	62	242	219	98	116
YDR425W	103	57	19	343	137	83	46	65	67	65	213	176	61	32	74	124	270	678	333	46	141	323	132	230	30	68	105	91	461	96	68	9	61	345	114	266
YDR426C	28	2	4	90	23	16	5	5	0	0	8	13	0	0	1	20	124	67	31	2	5	43	17	50	3	14	7	3	16	7	5	1	0	2	1	0
YDR427W	1019	592	149	2029	1168	699	603	691	687	1215	2413	2770	461	294	715	713	1221	2585	1328	257	953	1646	421	1222	483	515	731	427	1834	413	600	230	474	1676	557	970
YDR428C	128	53	15	117	164	76	91	83	121	177	413	477	95	67	81	228	304	868	322	51	107	490	77	254	69	116	124	75	393	80	65	26	85	104	56	130
YDR429C	896	592	191	1349	562	327	817	864	801	1356	3052	3493	444	329	791	619	1062	3276	1308	304	1469	1307	379	1442	478	748	798	481	2097	450	886	310	625	915	505	882
YDR430C	1090	653	131	1412	540	285	580	620	506	688	1451	1527	542	373	1362	1052	2265	5960	2138	391	935	1916	506	1199	340	528	597	602	3222	603	517	186	392	4300	1853	2516
YDR431W	0	0	0	6	1	0	0	0	3	0	3	0	1	3	0	9	9	1	0	0	1	3	0	2	0	0	0	0	6	0	0	0	0	0	0	0
YDR432W	1939	1841	386	1627	1100	503	1528	1594	1229	1520	4099	5209	1894	845	1734	2290	5106	8208	8182	2031	4296	5156	1073	3206	718	1111	1089	349	1431	305	1298	325	546	872	269	513
YDR433W	0	0	0	0	0	0	0	0	0	0	0	0	0	0	0	0	0	0	0	0	0	0	0	0	0	0	0	0	0	0	0	0	0	0	0	0
YDR434W	373	226	50	598	341	162	259	354	252	524	1444	1558	228	135	319	380	614	1754	714	132	306	804	265	689	262	334	550	403	1857	331	113	28	60	281	79	165
YDR435C	285	162	41	914	349	196	262	231	233	446	938	1332	316	114	275	577	977	2531	515	104	262	864	167	766	115	248	281	171	827	137	188	72	113	474	180	351
YDR436W	531	319	70	905	529	233	258	263	253	577	1021	1272	289	189	363	961	1935	4789	1768	234	501	3035	377	1280	137	232	188	224	969	169	176	62	138	901	287	525
YDR437W	108	31	17	246	143	96	91	89	84	98	192	291	86	40	50	169	378	686	174	42	59	409	96	284	26	40	53	40	171	30	52	6	33	105	50	58
YDR438W	279	108	36	449	245	110	130	106	104	402	414	721	182	75	170	455	807	2021	524	69	76	1177	215	727	70	102	127	78	368	68	67	14	51	337	116	102
YDR439W	43	40	4	175	66	21	81	90	67	91	379	400	26	23	72	107	230	528	141	22	7	151	61	147	28	49	74	50	308	48	68	5	52	223	80	190
YDR440W	77	38	11	175	89	50	162	149	133	206	613	681	58	25	79	148	301	965	240	43	79	302	85	269	70	114	125	98	416	83	106	46	87	311	166	226
YDR441C	97	76	15	884	472	249	226	182	148	460	833	1464	232	64	158	843	1185	2432	528	128	147	1685	566	1090	99	127	151	128	375	58	111	28	38	458	169	297
YDR442W	0	0	0	0	0	0	0	0	0	0	0	0	0	0	0	0	0	6	0	7	0	1	0	6	0	0	0	1	0	0	0	0	0	0	0	0
YDR443C	549	216	80	891	257	143	242	254	222	240	686	624	347	132	291	535	875	2281	881	147	398	1250	428	810	89	197	201	228	983	168	221	115	177	1257	526	632
YDR444W	281	87	26	404	156	79	160	182	139	410	916	1018	221	94	245	340	828	2048	570	89	397	897	155	995	81	130	197	126	642	131	156	56	138	871	527	731
YDR445C	0	0	0	0	0	0	0	0	0	0	0	0	0	0	0	1	6	5	0	0	0	0	0	0	0	0	0	0	0	0	0	0	0	0	0	0
YDR446W	0	0	0	2	0	0	1	0	0	0	2	6	3	0	0	4	0	2	0	0	0	0	0	0	0	0	0	0	1	0	0	0	2	1	0	0
YDR447C	7845	8365	1125	22817	7553	4209	4460	4679	4014	14338	24103	44991	8031	2502	5953	7511	11002	22566	10506	2627	7988	16564	3678	16398	5248	6324	7255	1921	12330	1965	8963	1606	5142	4228	959	2587
YDR448W	83	57	16	118	45	28	57	95	84	55	254	241	65	21	104	117	251	641	142	36	114	184	32	148	60	70	66	123	757	156	63	30	44	743	273	385
YDR449C	36	60	11	53	34	27	93	202	140	156	527	432	29	31	70	90	203	298	123	34	147	126	54	104	54	125	94	122	537	162	71	70	70	599	288	530
YDR450W	6033	3720	1085	9668	4601	2207	2949	2447	2166	4189	8645	10934	5180	1579	3913	3874	5289	15276	9089	2085	6255	8378	2213	4351	2811	4463	3899	1861	8410	1424	4257	1254	2943	3023	1133	2377
YDR451C	448	311	95	865	506	266	183	157	180	260	503	583	366	71	228	550	538	2026	1005	209	331	858	170	452	95	169	140	225	889	191	110	82	121	1113	656	876
YDR452W	966	397	92	1516	634	390	631	708	624	586	2251	2188	306	209	531	604	1269	2675	1042	247	565	1642	623	1638	371	614	639	377	2032	373	199	44	190	340	117	266
YDR453C	350	139	72	717	279	159	176	172	190	304	577	1001	528	261	627	533	853	2277	892	118	279	792	127	538	186	183	276	83	329	55	673	190	436	351	162	99
YDR454C	2751	1606	358	5503	3440	1561	1868	1308	1121	4420	6407	9171	2013	762	1471	2731	3533	7838	5366	1085	2383	4351	1127	3860	1555	2399	2126	906	4627	683	1914	490	1401	1389	552	1132
YDR455C	0	0	0	2	1	0	0	0	0	0	0	0	0	0	0	0	0	0	0	0	0	1	0	0	0	0	0	0	0	0	0	0	0	0	2	0
YDR456W	1666	1604	262	1671	1089	540	672	634	657	1094	2116	3013	1538	715	1710	1733	2932	9727	4326	749	1891	4922	838	2557	563	539	822	401	1735	342	330	99	240	635	211	238
YDR457W	2625	1648	273	4085	1474	791	1319	1727	1228	1348	4075	3545	1305	871	1494	2351	4188	9816	4463	852	2057	6630	2119	5968	1162	1330	1657	1379	6864	1425	1466	480	1215	6922	3144	5050
YDR458C	115	51	10	252	93	59	100	172	106	62	396	391	48	34	58	150	274	604	163	39	140	370	148	471	71	121	87	111	476	101	72	23	62	192	65	152
YDR459C	234	113	16	699	455	222	108	135	157	529	659	702	207	111	213	691	850	2873	879	134	187	1423	336	1195	97	199	229	136	546	98	81	13	48	173	68	51
YDR460W	126	81	13	221	87	43	88	94	64	83	361	446	79	18	93	91	265	600	161	45	108	203	76	256	124	116	115	203	872	145	95	38	68	444	121	273
YDR461C-A	725	177	72	2481	617	274	197	88	147	510	402	1201	395	110	295	519	992	1538	1262	199	139	1267	436	640	73	158	86	118	506	66	341	36	108	348	87	86
YDR461W	894	475	322	4505	2690	1593	141	148	156	323	655	672	317	173	292	639	2183	4415	1703	257	622	3014	722	2373	436	626	634	216	880	184	199	104	170	119	75	96
YDR462W	238	77	55	1263	394	205	130	96	103	399	385	721	220	82	246	485	897	1939	530	104	216	817	226	528	71	191	157	190	1201	180	185	19	110	710	274	603
YDR463W	236	144	35	417	142	71	172	174	157	238	651	612	145	86	251	164	429	731	542	101	298	431	146	345	111	173	183	176	1062	183	240	86	144	886	419	652
YDR464C-A	0	0	0	0	0	0	0	0	0	0	0	0	0	0	0	0	0	12	0	0	0	0	0	0	0	0	0	0	0	0	0	0	0	0	0	0
YDR464W	227	117	33	387	89	53	167	246	170	174	789	651	137	50	104	176	376	959	302	81	180	502	267	608	87	141	89	85	634	116	121	42	119	586	242	313
YDR465C	153	258	34	352	271	118	272	436	283	356	1135	1044	287	113	286	266	412	1110	685	148	766	524	166	612	188	268	276	169	826	196	192	81	138	346	171	264
YDR466W	215	94	30	436	160	85	138	197	181	100	584	473	65	66	129	253	393	1055	423	97	204	579	207	455	105	153	146	159	910	175	135	70	127	895	292	534
YDR467C	6	1	0	13	0	0	7	2	10	11	28	37	4	0	7	9	7	55	8	0	11	22	6	21	3	1	2	0	6	4	0	5	0	14	12	24
YDR468C	122	43	24	334	120	66	75	129	96	183	513	446	49	50	92	85	328	748	135	37	166	348	86	317	66	109	73	48	237	45	104	58	71	166	70	98
YDR469W	32	15	7	201	96	54	21	23	29	99	194	247	30	11	22	109	299	722	179	9	23	239	67	157	14	61	38	42	179	43	44	20	61	132	48	89
YDR470C	264	176	43	604	225	119	135	153	124	124	331	428	213	89	342	370	756	1978	827	126	194	689	134	402	102	186	179	151	909	166	220	76	146	960	318	646
YDR471W	3112	2349	572	5349	2791	1332	1662	1519	1353	2460	4979	5929	2285	751	2161	2535	3692	10509	5986	1349	4577	5398	1222	4748	2064	2638	2866	1336	4675	1064	1852	891	1420	1423	482	1208
YDR472W	343	139	49	301	161	116	251	255	216	382	788	1078	200	114	261	239	493	1351	564	126	288	508	168	404	217	245	252	182	936	175	205	67	128	495	167	264
YDR473C	47	21	5	99	23	24	33	54	35	14	135	130	17	14	20	13	117	184	72	4	19	84	48	136	17	54	34	29	127	31	45	7	23	76	54	88
YDR475C	1130	418	102	2357	848	394	399	307	294	588	1029	1341	442	368	852	1212	3057	7565	1869	298	899	3576	972	2240	290	400	356	475	2424	398	675	158	380	3112	1010	1431
YDR476C	652	448	121	3806	1680	707	237	170	192	480	1056	1915	788	275	437	1580	2925	6784	2058	450	994	4041	1547	2931	202	410	304	314	1658	163	385	121	242	968	430	743
YDR477W	540	524	96	476	246	134	458	482	464	600	1766	1738	422	196	543	516	1036	2734	1232	273	826	855	254	825	320	348	490	615	3493	710	634	205	374	2114	700	1340
YDR478W	12	11	1	48	15	5	9	3	13	19	49	89	0	14	4	21	35	124	59	4	0	37	8	63	16	8	4	4	44	9	2	1	1	42	38	66
YDR479C	490	325	68	1244	483	283	247	221	216	370	762	988	385	207	341	602	1575	3800	1290	177	581	1952	392	1758	211	264	300	268	1209	218	189	56	101	610	197	243
YDR480W	76	44	18	85	63	21	45	56	57	94	215	260	17	38	46	99	100	379	160	39	81	195	37	202	34	66	57	71	291	49	54	11	40	169	54	127
YDR481C	2391	1232	248	3526	1338	616	768	769	690	1410	2360	2856	1702	793	1536	1854	3622	7609	4371	760	1480	4015	1307	2977	589	976	913	610	3609	491	422	92	252	1096	364	549
YDR482C	206	77	19	872	285	125	51	69	37	103	166	228	167	32	78	402	800	2159	500	51	91	728	211	561	66	110	45	75	336	55	102	27	40	176	67	113
YDR483W	2593	2144	424	3204	2043	909	2244	2336	1992	2912	6300	7946	2167	983	2832	2358	3854	9873	5826	1397	3292	5457	1203	3656	1542	1861	2300	913	4124	745	783	240	499	964	299	437
YDR484W	120	54	12	220	40	40	67	115	101	77	375	341	86	16	62	56	136	435	102	34	51	175	59	135	74	118	112	135	694	123	94	37	80	536	208	363
YDR485C	64	34	11	127	53	33	78	61	82	97	227	244	57	30	57	78	252	473	161	24	85	216	58	141	36	37	47	45	420	69	62	23	65	416	151	245
YDR486C	255	111	44	443	173	83	129	97	167	174	633	616	189	42	151	134	381	931	299	62	56	268	79	157	43	133	87	126	473	78	156	37	138	178	65	110
YDR487C	2641	1704	325	4502	1696	797	1347	1107	1129	3208	4727	6681	2174	814	1543	2637	3155	6371	3265	913	1919	3325	1175	2958	1008	1300	1623	656	3265	459	1090	343	773	1773	693	969
YDR488C	276	192	39	663	373	151	132	154	100	269	407	621	279	150	301	776	1257	3325	881	149	263	2109	471	1394	100	146	141	97	530	97	141	66	88	644	217	422
YDR489W	95	57	13	205	106	43	130	117	75	256	409	501	59	43	64	151	233	747	130	38	80	342	41	194	88	133	122	119	669	101	113	30	54	311	155	284
YDR490C	753	350	109	1231	444	238	207	201	228	381	800	912	332	237	436	742	1238	3482	1125	270	548	1675	380	1083	144	276	271	188	795	145	340	69	220	1415	457	875
YDR491C	0	0	0	6	1	0	0	0	0	0	1	0	0	1	3	0	6	9	0	0	0	0	0	0	0	4	0	0	5	5	0	0	0	0	0	0
YDR492W	256	457	140	608	541	287	209	262	222	354	771	933	346	129	291	653	1230	2412	1072	293	594	1548	304	677	210	258	332	231	1262	255	80	14	62	189	64	121
YDR493W	416	138	50	1283	532	276	156	96	138	371	708	1021	187	122	292	792	668	3355	737	146	254	1077	356	596	144	134	256	136	1112	206	237	77	124	777	283	457
YDR494W	232	84	34	329	170	83	115	126	152	159	448	581	67	65	177	196	473	1243	358	54	139	388	144	293	71	184	155	215	1183	226	178	47	126	688	279	449
YDR495C	59	31	22	111	39	35	60	100	72	141	314	240	7	25	49	59	188	253	112	36	70	146	88	203	40	67	122	76	210	67	51	22	57	252	132	204
YDR496C	210	120	39	155	85	50	279	477	272	318	1404	1199	126	64	149	138	198	491	509	115	468	327	118	287	222	273	351	237	1493	493	247	142	205	962	445	711
YDR497C	26535	24189	4388	44040	24965	11352	8062	7894	6288	15528	27390	37776	24270	8186	14459	23616	34660	82015	43894	12276	19169	50759	16253	39868	5099	6803	7924	4080	19901	3115	2261	656	1622	6465	2150	3172
YDR498C	325	207	41	573	283	154	156	165	154	288	687	885	369	124	236	477	829	2751	578	87	194	621	129	532	76	153	161	188	768	181	182	30	179	607	224	288
YDR499W	67	25	6	176	70	33	84	81	71	73	307	210	17	23	58	82	178	390	196	20	42	189	135	251	47	43	45	50	266	42	42	15	33	236	138	174
YDR500C	3566	2173	810	20712	11591	5142	2141	1827	1518	5004	9740	13913	3564	1212	2829	7041	12110	23508	8030	1262	5406	15429	2908	10164	2486	3720	3263	1725	6945	1231	2613	913	1773	1169	457	724
YDR501W	18	32	5	44	17	17	58	28	48	70	135	173	31	15	64	93	114	335	119	19	65	94	27	53	23	23	29	31	261	26	53	26	10	135	30	110
YDR502C	3559	3935	528	2203	1711	746	4658	4489	4024	6371	11752	15658	2752	1180	3267	1331	2369	5405	5812	1829	4212	2445	761	2600	2528	3075	3622	1727	7300	1240	3083	1248	2514	4547	2168	3808
YDR503C	437	168	35	1235	411	214	95	82	81	338	330	573	234	89	213	500	794	2089	457	70	267	739	144	547	155	243	227	225	1056	158	81	30	55	381	105	115
YDR504C	30	12	8	37	13	20	12	19	9	26	44	28	13	7	34	36	124	216	38	4	8	96	15	31	6	16	14	20	51	13	8	7	1	68	22	12
YDR505C	789	328	85	1091	430	270	345	320	264	210	829	755	310	155	387	535	1377	3646	1241	205	406	1863	471	1052	232	379	343	328	1529	302	324	88	240	1233	396	740
YDR506C	185	113	10	310	112	57	59	55	64	69	168	311	85	19	84	121	257	679	266	52	178	433	105	302	49	110	92	74	330	76	56	8	63	194	91	114
YDR507C	377	183	29	494	180	104	298	438	318	426	1215	937	166	109	172	347	550	1186	508	106	422	549	225	522	192	289	218	271	1456	262	243	131	259	2022	951	1488
YDR508C	3538	3530	743	4907	2208	1256	1897	2069	1647	2437	5294	5968	4257	2329	4207	3789	6625	16237	9732	1797	4117	9122	1850	5711	1525	1790	2086	1192	4988	1093	1052	186	532	2160	665	1071
YDR509W	0	0	0	0	0	0	0	0	0	0	0	0	0	0	0	0	0	0	0	0	0	0	0	0	0	0	0	0	0	0	0	0	0	0	0	0
YDR510C-A	0	0	0	4	3	0	1	0	0	0	0	14	0	0	0	1	1	28	15	0	6	3	0	2	3	4	1	1	0	2	0	0	3	1	0	0
YDR510W	242	181	107	869	480	224	486	516	455	802	2280	2062	343	235	365	769	1669	2979	1498	249	926	1249	371	866	269	530	554	166	759	131	681	213	372	346	143	302
YDR511W	156	89	22	624	649	281	116	152	89	269	400	615	190	115	232	874	1207	2820	564	71	299	1565	233	1093	141	141	243	186	822	162	172	36	106	375	111	180
YDR512C	195	62	33	573	280	173	91	100	120	219	321	459	121	43	135	361	509	1032	446	44	125	710	192	409	90	140	172	117	311	77	138	55	112	192	78	201
YDR513W	2044	1050	254	5883	2140	1054	897	895	846	1903	3227	5737	976	757	1266	1788	3246	5133	3646	689	2154	3738	904	3884	837	918	1188	434	2002	361	843	224	470	673	189	373
YDR514C	166	115	25	453	261	143	151	144	123	426	663	762	112	85	160	378	665	1665	309	78	323	804	187	548	100	126	114	167	850	159	128	19	102	465	219	330
YDR515W	82	24	11	86	25	14	72	59	65	63	268	233	21	10	22	37	90	195	80	15	25	80	69	108	25	53	47	70	458	102	34	5	50	369	144	207
YDR516C	6190	3439	746	7427	2370	1186	2626	1874	2193	4608	6034	10448	4422	2349	3631	4114	6346	11535	9665	2629	3509	7077	2206	7641	1580	1968	2599	999	5699	830	3402	840	1883	6361	2159	3609
YDR517W	2734	1901	365	5258	2563	1013	1151	948	1015	3625	4176	7994	2377	892	1498	3788	5568	13698	6153	1302	2105	10283	2710	6435	631	785	917	544	2715	428	985	238	544	2636	689	1341
YDR518W	742	353	104	603	314	200	623	546	526	898	1825	2287	590	336	699	495	811	2238	742	215	462	645	151	356	300	488	564	332	1760	266	324	87	170	395	149	242
YDR519W	878	366	41	1487	783	327	290	251	246	1007	902	1635	527	309	575	980	1253	3246	1176	223	701	1482	314	1556	449	442	593	203	910	190	389	178	262	458	126	335
YDR520C	187	72	22	154	82	44	124	164	140	210	501	488	66	27	140	150	347	839	239	39	123	389	86	324	108	116	124	147	917	165	127	70	104	530	278	398
YDR521W	0	0	0	0	0	0	0	0	0	0	0	0	0	0	0	0	0	0	0	0	0	0	0	0	0	0	0	0	0	0	0	0	0	0	0	0
YDR522C	0	0	0	0	0	0	1	0	1	0	1	0	3	0	0	0	0	0	0	0	0	0	0	0	0	0	0	0	0	0	0	0	0	0	0	0
YDR523C	0	0	0	3	0	1	7	7	10	19	19	20	0	0	5	6	19	26	4	1	0	27	0	0	0	8	17	11	2	4	3	1	4	11	13	17
YDR524C	106	64	18	302	243	133	166	220	173	207	727	776	118	47	168	238	574	1622	243	84	148	674	127	396	95	163	205	174	751	145	148	15	98	581	172	301
YDR524C-A	9	0	0	2	9	4	1	3	2	0	10	10	11	4	1	11	18	28	16	5	6	20	7	1	0	3	0	0	0	0	0	0	1	1	2	0
YDR524C-B	5114	4953	1767	9764	14712	5459	6858	5849	4695	8998	19607	26821	8776	3365	8218	11533	22609	43466	26765	5551	12061	23561	3595	11800	3831	7064	5492	2362	7050	1229	5691	1766	2862	1844	635	1038
YDR524W-C	0	0	0	0	0	0	0	0	0	0	0	0	0	0	0	0	0	0	0	0	0	0	0	0	0	0	0	0	0	0	0	0	0	0	0	0
YDR525W	2	0	0	6	5	1	1	0	0	7	0	0	0	0	1	0	4	10	0	1	0	16	3	25	0	0	4	0	0	1	2	0	0	3	0	2
YDR525W-A	289	154	81	1266	981	541	201	158	155	264	282	474	151	99	308	508	1012	1370	760	123	365	1616	569	1384	154	141	301	124	365	73	119	52	92	125	58	93
YDR526C	0	0	0	0	5	1	0	0	3	0	0	2	0	2	0	9	4	15	0	0	0	5	0	6	0	0	0	0	0	0	0	0	0	0	0	0
YDR527W	91	55	7	252	119	48	79	98	126	96	335	383	47	67	83	168	252	633	333	35	132	345	102	172	86	110	103	62	355	81	72	29	45	189	75	197
YDR528W	30	22	9	43	36	15	94	72	64	124	264	313	18	17	54	77	140	459	222	21	124	185	48	101	32	81	90	104	386	43	41	20	46	208	107	153
YDR529C	1576	603	141	3646	1674	742	416	374	345	915	985	2049	830	259	1002	1329	2525	4574	2073	361	681	2529	564	1300	342	503	475	259	1128	222	538	180	389	769	207	396
YDR530C	375	177	35	758	337	141	141	146	159	368	624	939	208	77	123	381	644	1740	810	141	296	1118	252	1047	76	176	251	88	405	83	158	48	108	514	180	292
YDR531W	926	375	129	1132	606	284	536	536	535	1106	1880	2552	512	188	589	687	1166	3426	1133	313	601	1186	237	811	360	549	571	471	2272	289	571	185	380	1558	643	1089
YDR532C	40	8	4	78	24	21	23	46	11	17	106	112	31	10	13	27	99	86	69	9	7	67	26	159	31	23	6	14	95	17	19	2	10	91	37	95
YDR533C	1281	362	157	1800	680	390	232	189	213	660	1019	1380	1078	616	931	1438	2908	5375	2145	309	1144	2554	493	2994	755	699	737	349	1479	256	516	131	402	428	164	279
YDR534C	0	5	0	11	7	2	2	5	5	2	11	5	0	5	13	22	73	116	31	3	0	63	9	41	0	16	1	0	1	0	4	9	3	12	3	5
YDR535C	0	9	3	20	17	6	5	7	0	5	16	17	0	1	6	4	58	79	20	0	6	35	2	9	1	14	8	1	49	1	5	3	1	23	2	14
YDR536W	0	1	0	11	4	2	1	9	0	0	3	6	0	3	1	8	35	51	0	1	0	16	0	15	33	20	0	24	94	20	28	0	1	101	2	9
YDR537C	2	0	0	15	7	2	0	0	0	0	0	0	0	0	4	5	2	21	2	0	0	9	0	11	3	2	0	5	12	4	2	0	0	9	1	0
YDR538W	143	108	32	353	241	99	49	44	39	118	217	251	192	81	169	345	478	1213	506	93	174	520	120	342	67	104	160	65	349	43	106	24	62	214	72	134
YDR539W	776	496	85	559	261	148	114	81	88	178	318	407	509	263	506	455	681	2293	1072	312	782	886	223	824	264	331	306	192	905	191	488	148	332	708	356	471
YDR540C	11	1	3	51	11	10	9	4	20	0	56	39	4	9	10	31	66	152	3	8	0	29	5	43	3	16	21	6	34	9	32	15	21	75	14	56
YDR541C	120	61	11	170	96	68	72	54	74	144	361	404	114	48	133	121	362	979	192	44	90	326	105	320	80	122	140	66	309	73	109	49	103	182	58	138
YDR542W	1	0	0	0	1	0	0	0	0	0	0	0	0	0	0	0	2	0	0	0	0	0	1	0	0	0	0	0	0	0	1	0	0	0	0	0
YDR543C	0	0	0	0	0	0	0	0	0	0	0	0	0	0	0	0	0	0	0	0	0	0	0	0	0	0	0	0	0	0	0	0	0	0	0	0
YDR544C	0	0	0	0	0	0	0	0	0	0	0	0	0	0	0	0	0	0	0	0	0	0	0	0	0	0	0	0	0	0	0	0	0	0	0	0
YDR545C-A	0	0	0	0	0	0	0	0	0	0	0	0	0	0	0	0	0	0	0	0	0	0	0	0	0	0	0	0	0	0	0	0	0	0	0	0
YDR545W	0	0	0	0	0	0	0	0	0	0	0	0	0	0	0	0	0	0	0	0	0	0	0	0	0	0	0	0	0	0	0	0	0	0	0	0
YEL001C	1967	1026	276	3497	1695	942	1685	1657	1553	2981	5310	6537	1807	688	1669	2031	3683	8533	3028	524	1232	2887	544	1940	769	1093	1167	740	3934	556	597	191	332	883	250	431
YEL002C	3108	1783	352	1783	1555	687	3089	3341	3146	5028	8742	12494	2185	1176	2706	1847	3129	6912	4783	1013	2522	3742	594	1871	1197	1594	1851	841	4718	698	663	184	409	871	273	535
YEL003W	265	115	36	615	308	168	270	353	280	998	2094	2367	31	106	216	119	375	1033	415	36	547	733	108	473	48	138	92	39	188	57	212	111	171	342	143	240
YEL004W	59	35	7	175	74	71	54	56	58	152	226	332	17	22	50	117	156	486	155	24	59	328	59	179	18	34	56	40	194	24	12	4	15	42	6	32
YEL005C	58	18	11	236	112	77	69	51	54	105	416	472	75	19	58	90	333	843	248	27	75	297	107	221	17	38	39	42	192	29	63	15	45	120	58	43
YEL006W	325	174	52	1231	404	191	321	255	208	637	1243	1769	225	85	262	743	1163	3090	848	108	300	1294	311	1053	65	181	176	118	513	75	167	68	87	588	179	272
YEL007W	303	217	58	942	565	291	345	512	421	457	1889	1610	251	151	320	1027	2437	4627	1287	193	328	2251	596	1268	106	172	253	161	642	129	146	85	138	768	450	750
YEL008C-A	0	0	0	13	20	4	3	0	0	0	16	3	1	0	0	16	42	40	20	0	0	54	14	27	0	0	0	3	0	0	2	0	0	2	0	0
YEL008W	52	5	4	63	61	17	13	11	3	18	18	59	0	5	7	68	55	62	110	4	16	161	62	155	9	17	16	6	41	6	7	0	1	12	4	18
YEL009C	3844	2061	494	4558	3241	1340	6260	6865	5730	10810	28825	31137	2169	1519	3404	5833	11114	32498	8285	2024	7140	14323	3318	16500	2257	3089	3273	1356	5305	926	3016	1016	2174	6085	2578	2829
YEL009C-A	0	0	1	11	1	0	8	8	8	21	27	22	0	0	1	1	18	8	1	1	0	7	1	0	0	1	0	0	0	4	0	1	5	4	6	0
YEL010W	0	0	0	1	0	0	0	0	0	0	0	0	0	0	0	0	2	0	0	0	0	0	0	0	0	0	0	0	0	0	0	0	0	3	0	0
YEL011W	1418	756	226	2280	664	414	1124	873	968	1672	3403	4354	674	330	667	1422	2604	5381	2483	377	1021	3274	990	3285	343	424	525	524	3962	576	492	84	259	3727	857	1666
YEL012W	181	61	19	232	110	58	186	125	201	284	628	946	119	74	119	159	228	937	355	30	136	327	71	367	91	126	141	81	400	65	125	62	126	185	88	140
YEL013W	1936	1209	204	2380	1399	690	1427	1532	1428	1810	3896	4552	923	670	1546	1802	2715	6490	3476	665	1643	3461	1084	2829	825	1000	1387	706	3462	550	768	294	704	2173	865	1755
YEL014C	0	0	0	0	2	0	2	0	0	0	1	0	1	0	3	2	0	6	0	0	0	0	0	0	0	0	0	0	0	0	0	0	0	2	0	0
YEL015W	517	221	36	524	161	99	636	870	673	960	2720	3227	212	86	310	371	711	2012	787	129	528	640	274	746	221	181	183	371	1993	412	304	79	232	1500	597	898
YEL016C	141	84	16	293	238	125	286	307	226	589	1046	1309	120	59	165	214	553	1566	483	70	138	854	199	720	81	106	159	94	427	72	104	34	52	172	64	92
YEL017C-A	2167	1393	352	5585	4593	1843	1782	2060	1735	3632	5662	6431	2555	1594	1873	4872	8074	12726	8302	1346	2001	15858	2893	8945	1420	1288	1936	667	2742	514	669	275	481	934	365	574
YEL017W	729	453	134	2451	1377	634	835	778	679	2047	2385	3917	731	367	505	2063	3291	7082	2629	540	732	5100	1156	2160	270	389	468	362	1826	250	417	128	197	1232	510	784
YEL018C-A	0	0	0	2	0	0	1	1	0	0	5	0	0	0	3	10	6	16	0	0	0	0	0	0	0	0	0	1	0	0	0	0	0	0	0	0
YEL018W	25	16	6	152	54	33	120	104	131	203	353	286	32	23	40	75	171	390	72	19	41	172	73	181	33	43	43	57	230	47	51	5	49	126	89	123
YEL019C	13	17	10	32	14	7	61	66	75	109	242	232	18	10	12	56	108	326	80	11	53	66	21	59	0	18	13	34	127	29	22	5	14	138	42	68
YEL020C	463	288	61	729	225	108	304	296	316	693	998	1580	369	159	251	443	874	1943	911	168	351	1100	232	828	118	177	147	165	637	123	176	41	162	1188	408	541
YEL020C-B	6	0	5	43	14	13	1	4	1	3	3	8	8	0	3	20	25	29	4	2	7	22	14	36	0	1	4	2	13	0	0	1	0	4	0	3
YEL020W-A	415	153	29	1311	559	295	342	314	333	869	1183	1649	108	132	432	507	842	2548	534	81	367	1111	208	819	155	265	313	162	796	172	214	58	163	495	179	362
YEL021W	0	3	0	0	0	0	0	0	0	0	0	0	0	0	0	0	0	1	0	0	0	0	0	0	0	0	0	0	0	0	0	0	0	1	0	0
YEL022W	817	307	79	642	311	190	786	1073	896	886	3185	2437	160	145	323	313	522	1566	948	195	525	931	396	795	262	424	407	350	1628	353	315	145	236	1570	819	1231
YEL023C	40	11	2	61	34	28	62	93	80	121	366	273	13	11	31	73	185	496	85	10	2	237	65	257	22	23	23	20	103	26	10	2	22	50	11	40
YEL024W	864	518	112	843	389	169	344	261	379	491	765	1114	283	179	586	408	631	2355	1215	177	765	849	175	485	208	283	264	144	769	90	409	147	302	422	185	222
YEL025C	367	222	32	1042	345	195	391	536	491	859	1826	2200	184	112	334	421	855	2319	756	123	316	1467	372	1375	197	264	292	287	1069	209	267	91	165	951	371	508
YEL026W	397	304	136	525	946	462	2136	2612	1953	3107	12615	9994	341	220	588	907	1802	2844	1564	510	1316	1816	407	1041	836	1631	1621	503	2445	329	1188	479	719	469	167	491
YEL027W	6244	5131	1335	6353	5802	2694	8501	6999	7032	7899	13521	17305	4512	2583	6423	4459	7112	14457	10658	3545	9585	6138	1575	4715	4435	4271	6529	1648	6992	1321	3134	1081	2161	1105	447	675
YEL028W	33	5	2	137	60	17	31	6	21	29	108	153	37	12	15	81	216	556	53	6	18	161	39	89	8	28	12	8	32	10	15	1	4	56	16	18
YEL029C	248	152	20	492	240	125	284	276	229	525	1005	1404	117	93	269	289	400	1314	455	86	163	521	109	435	142	234	244	146	904	122	229	42	149	567	180	397
YEL030C-A	16	1	0	11	0	0	4	0	0	0	13	8	0	0	3	1	12	28	0	0	0	3	0	9	0	0	1	0	15	0	0	0	3	0	0	0
YEL030W	80	43	8	154	73	35	104	98	83	167	507	631	97	22	94	171	313	1083	157	29	40	293	101	210	29	52	27	20	157	9	32	3	26	90	36	10
YEL031W	5985	6823	1271	6293	3138	1552	8204	9739	7220	9448	27078	27433	7012	3518	6812	4235	8119	17053	16922	3887	7543	12919	3238	7563	2877	3307	4299	1961	8757	1491	1634	404	981	2219	689	1345
YEL032C-A	0	0	0	0	0	0	0	0	0	0	0	0	0	0	0	0	0	0	0	0	0	0	0	0	0	0	0	0	0	0	0	0	0	0	0	0
YEL032W	2231	1828	345	2914	1173	557	1775	1599	1331	2386	4497	5735	1625	766	1401	2082	2905	8176	5059	1068	1953	4339	1302	3292	511	749	845	703	3649	629	779	313	667	4714	2054	3346
YEL033W	13	4	1	14	4	0	21	12	12	20	24	45	0	23	11	0	36	75	20	0	0	18	2	13	54	52	42	17	46	11	38	9	44	51	27	22
YEL034C-A	21	6	1	104	28	12	16	11	3	1	11	17	11	4	14	61	117	135	23	4	1	82	31	53	0	0	7	0	0	2	1	0	2	3	13	15
YEL034W	9730	6587	2638	16489	9880	4615	11011	9663	8723	12575	22552	28212	10130	3741	8140	10690	19533	34529	27170	6436	9615	22447	4667	12445	5280	9311	8460	3727	14525	2367	6512	2082	4048	7007	3034	6593
YEL035C	4	0	1	82	13	8	9	6	2	3	10	17	12	3	8	64	88	137	27	7	6	58	30	40	3	2	4	0	0	1	1	1	0	8	0	18
YEL036C	861	568	120	1549	714	305	996	1042	884	1397	3832	3998	533	196	602	836	1611	3997	1655	351	516	1587	602	994	326	514	483	377	1365	319	221	28	109	379	126	203
YEL037C	1176	831	236	1511	833	344	1780	1922	1950	2880	6856	8244	838	592	1001	1646	3424	7417	3702	806	1884	3366	818	1792	522	721	861	367	1570	302	1026	322	582	1537	709	1175
YEL038W	1279	554	174	2943	1171	535	1274	944	887	3364	4095	6966	903	367	594	1205	1703	3219	1757	444	748	2243	862	1777	294	515	485	238	1369	208	502	195	321	807	329	642
YEL039C	123	4	4	185	22	18	28	22	47	65	96	104	30	13	39	43	149	360	47	2	23	41	14	20	3	20	13	14	68	9	37	14	42	92	59	57
YEL040W	6336	5895	889	9823	5210	2331	8075	8575	6878	14690	31353	44351	6854	2654	5403	7800	11385	23811	12236	3461	9489	12853	3584	13533	2288	2633	2945	1837	7887	1483	770	214	545	1447	456	877
YEL041W	95	62	11	269	103	40	192	153	132	382	511	741	37	30	67	156	250	798	134	22	92	387	63	249	55	41	30	37	133	32	84	20	61	230	73	149
YEL042W	1383	1294	311	1289	1010	516	1797	2195	1527	3653	7704	9314	1620	733	1462	2076	3660	8345	4034	974	2523	3913	751	2216	873	1172	1413	522	2312	412	357	151	241	621	272	422
YEL043W	344	136	28	711	292	150	553	810	691	691	3121	2164	110	88	262	448	908	1771	799	135	329	1052	347	619	86	204	202	186	723	130	87	37	67	176	74	178
YEL044W	437	241	35	2623	1334	539	442	352	326	1362	1752	2951	432	253	308	1886	2647	7202	1483	188	430	3439	1155	2801	257	275	394	222	942	158	274	101	379	795	300	381
YEL045C	262	177	30	478	235	119	148	110	117	134	376	557	214	25	67	319	566	1405	662	170	147	582	338	375	44	83	115	53	314	33	51	9	25	160	27	34
YEL046C	3389	3354	856	8970	3696	1636	5501	4448	3687	7086	13245	17899	6445	1746	3125	8749	13208	27681	12272	3774	5353	15233	6161	13246	2868	4430	4369	2688	13158	2010	3062	962	2017	11205	4477	6782
YEL047C	1749	1237	345	1672	666	282	3135	2316	2285	4616	7607	10921	1610	719	1075	796	1848	3186	4398	976	1831	2470	506	1473	847	1248	1429	373	2027	297	1419	563	824	1482	619	1221
YEL048C	20	11	2	56	53	21	61	75	52	211	405	584	17	7	19	73	54	283	124	25	68	169	10	130	50	53	61	20	144	28	19	14	18	78	34	62
YEL049W	16	0	0	4	4	1	3	5	2	0	25	61	8	6	0	30	24	71	12	2	0	22	6	20	0	8	0	0	0	3	9	0	9	12	5	4
YEL050C	720	491	129	1572	515	290	590	472	381	946	1656	2101	674	290	551	947	1489	4159	1588	285	922	1712	336	1203	248	379	321	392	2127	312	420	109	287	2924	1119	2028
YEL050W-A	0	0	0	0	1	0	0	0	0	0	0	0	0	0	0	1	0	0	0	0	0	3	0	0	0	0	0	0	0	0	0	0	0	0	0	0
YEL051W	2162	997	252	2187	1006	463	3554	4067	3764	7371	12845	17353	1016	771	2719	954	1814	4682	2242	469	2658	1864	560	1985	1708	1862	2541	751	4174	821	2515	729	1690	1783	639	1404
YEL052W	994	581	130	1275	870	422	846	831	725	1468	2710	3793	656	280	421	972	1944	4651	2099	450	1042	3218	681	1932	362	483	524	300	1357	262	361	123	265	702	268	394
YEL053C	165	139	35	461	203	124	368	379	334	430	1488	1404	152	61	160	320	484	1039	384	106	177	613	259	521	211	231	278	261	1299	265	261	55	91	892	420	720
YEL053W-A	1	0	0	0	0	0	1	4	0	0	0	8	4	5	6	10	31	47	0	0	0	5	0	0	0	0	0	1	3	0	2	0	0	0	1	0
YEL054C	4709	3850	755	6665	5207	2151	8992	9888	7988	16473	35217	41298	5423	2134	6648	7123	9566	27366	9389	3407	9747	11091	1855	8524	3783	4688	6502	1513	8661	1291	4045	1369	2713	2828	880	1732
YEL055C	536	340	54	420	339	151	1048	1484	1105	1028	3861	3001	238	175	357	368	476	1492	835	259	948	939	367	1114	449	510	643	484	2958	545	370	190	342	1574	687	1320
YEL056W	409	228	74	421	313	159	380	446	285	417	1631	1966	293	103	312	500	993	2521	1081	167	304	927	199	568	131	251	215	306	1176	204	268	107	156	990	429	880
YEL057C	3	2	1	15	4	6	23	39	17	35	96	132	1	4	11	16	97	105	13	4	0	10	2	3	0	7	0	2	0	4	1	1	0	9	3	0
YEL058W	3776	2880	463	5244	2322	1045	3176	2763	2363	6553	10204	15102	2313	909	2026	2931	4260	10002	6588	1687	2696	6640	2171	4641	1109	1481	1702	853	4484	665	1754	564	1217	4534	1659	2810
YEL059C-A	74	26	15	416	169	93	116	132	111	343	454	919	43	29	57	130	292	657	261	18	41	413	99	216	26	25	34	20	105	15	16	2	17	35	7	16
YEL059W	2	1	0	16	5	1	13	8	29	10	39	107	10	3	0	15	20	38	0	0	0	61	7	41	0	4	3	1	3	2	0	2	0	6	1	0
YEL060C	10652	6844	1444	20011	7077	3267	5668	4184	4696	7809	10273	19691	6938	2994	5148	8372	16375	37773	23741	3619	4547	29425	5081	15115	1009	1279	1508	1108	5811	805	2937	704	1945	6512	2713	4485
YEL061C	118	56	10	210	70	45	238	334	225	358	1227	778	57	37	50	143	222	482	153	37	156	307	197	295	48	133	55	84	351	93	74	33	61	675	368	683
YEL062W	217	91	27	408	278	137	237	271	261	462	1039	1387	132	62	143	365	713	1611	441	82	133	927	171	584	59	103	105	117	561	120	85	29	85	496	154	242
YEL063C	1282	1213	237	2106	1016	571	1322	1394	1200	2297	4505	5432	1356	744	997	1398	2420	6747	3256	661	1409	3585	795	1998	620	787	873	718	3442	585	347	76	253	1003	319	578
YEL064C	140	81	19	263	158	83	165	156	156	395	659	780	98	49	110	338	380	1347	253	31	67	487	83	249	20	102	93	159	629	100	54	5	25	189	58	72
YEL065W	1299	827	170	1415	644	384	956	1796	1330	1885	4855	4882	831	342	689	716	918	2810	5138	1174	2414	5464	1710	3897	199	290	565	362	1434	185	110	51	100	279	148	179
YEL066W	700	246	93	2303	636	296	877	669	651	2055	2524	4519	385	183	362	787	1185	1825	936	209	377	1659	765	1073	313	360	431	218	1001	148	436	123	308	639	245	430
YEL067C	6	10	2	65	28	19	20	13	16	37	135	161	2	2	12	41	90	340	32	7	46	164	35	111	16	7	5	16	59	6	4	0	8	15	6	2
YEL068C	166	92	23	740	491	187	145	161	127	255	564	807	129	64	97	294	549	1546	286	34	93	545	101	226	47	82	65	37	253	34	99	21	58	86	41	33
YEL069C	13	0	0	3	0	3	3	0	4	0	0	5	2	3	0	8	0	21	0	0	0	4	2	0	0	3	0	0	0	1	1	0	0	6	0	7
YEL070W	7	0	1	2	3	3	37	19	16	69	89	150	0	5	8	15	10	22	0	0	0	23	0	3	0	4	0	3	8	0	3	0	0	11	1	23
YEL071W	8617	5274	932	10694	4272	2101	12051	10614	10150	15518	28356	34508	4443	2291	5136	5817	9610	22859	15902	3148	7818	16903	3960	12541	3335	4788	5924	2525	11526	2144	4755	1128	2995	9875	3219	5183
YEL072W	8	10	0	66	37	22	31	34	35	93	254	202	3	7	11	31	51	164	50	11	14	104	44	52	33	33	42	24	56	21	16	9	4	37	22	29
YEL073C	92	32	11	574	221	105	64	81	76	122	252	378	31	25	62	83	195	414	100	9	40	299	93	368	36	43	49	51	129	30	31	13	11	120	42	61
YEL074W	0	2	1	2	0	0	0	2	0	0	5	20	0	0	0	0	2	4	0	1	0	4	2	0	2	0	0	0	5	0	0	0	0	2	0	0
YEL075C	0	0	0	0	0	0	0	0	0	0	0	0	0	0	0	0	0	0	0	0	0	0	0	0	0	0	0	0	0	0	0	0	0	0	0	0
YEL075W-A	0	0	0	0	0	0	0	0	0	0	0	0	0	0	0	0	0	0	0	0	0	0	0	0	0	0	0	0	0	0	0	0	0	0	0	0
YEL076C	0	0	0	0	0	0	0	0	0	0	0	0	0	0	0	0	0	0	0	0	0	0	0	0	0	0	0	0	0	0	0	0	0	0	0	0
YEL076C-A	0	0	0	0	0	0	0	0	0	0	0	0	0	0	0	0	0	0	0	0	0	0	0	0	0	0	0	0	0	0	0	0	0	0	0	0
YEL077C	0	2	0	10	3	1	3	4	3	8	24	14	7	5	10	23	45	73	19	3	1	46	22	21	4	0	2	1	10	1	0	0	0	7	3	0
YEL077W-A	0	0	0	0	2	0	0	0	0	0	0	6	0	1	0	4	17	13	0	0	0	2	0	0	0	0	0	0	0	1	0	0	0	0	0	0
YER001W	626	404	93	895	344	201	849	971	756	1160	2396	2322	476	252	535	513	869	2422	1335	236	689	1163	297	941	387	451	595	430	1969	414	195	110	157	524	182	343
YER002W	58	17	12	95	21	19	76	112	95	125	337	328	16	17	56	48	88	166	52	11	42	90	30	148	33	68	65	48	167	51	49	33	32	50	44	75
YER003C	2938	2567	522	1621	907	445	3962	3676	3534	4639	8683	12443	3045	1294	2514	1514	2205	5363	6260	1812	3219	3120	538	1641	1308	1722	2305	783	3983	618	2494	809	1558	1913	583	1636
YER004W	2282	730	235	6505	1728	808	1239	886	791	2388	3130	4998	1051	411	865	2472	4124	8115	4542	730	1245	6411	1869	3280	422	655	547	504	2684	286	638	211	342	1834	694	1656
YER005W	629	363	69	1229	622	338	863	820	770	1930	3073	4539	531	190	455	863	1487	4688	1479	218	633	2670	499	1875	303	478	464	453	1976	297	355	135	222	1208	496	701
YER006C-A	0	0	0	0	1	0	0	0	0	1	5	3	0	0	0	3	0	10	0	0	0	0	0	1	0	0	0	0	0	0	0	0	0	1	0	0
YER006W	736	921	100	503	584	253	1658	2069	1475	2375	6525	6038	597	473	1070	616	949	3164	2256	700	3170	1455	474	1667	767	761	911	594	2982	759	847	280	656	1694	711	1207
YER007C-A	346	231	67	914	485	275	640	693	521	1259	2408	2972	316	157	388	481	945	2295	731	169	639	1037	210	880	236	352	385	182	775	121	368	121	273	303	109	210
YER007W	78	25	8	144	53	31	126	146	151	390	687	754	58	28	135	138	254	804	113	27	107	189	51	128	63	98	84	85	483	84	57	22	78	411	135	230
YER008C	284	195	35	906	326	207	539	837	558	678	3058	2242	139	118	222	422	780	1732	797	115	305	1091	468	1108	189	272	245	213	1118	237	196	54	184	1001	408	610
YER009W	1929	1384	308	3108	2582	1403	3035	2786	2821	5200	10493	14529	1610	534	1422	2047	2719	6854	3323	724	2199	4349	541	2192	1205	1880	2063	873	3891	655	1337	499	1037	826	300	495
YER010C	596	335	83	2186	1224	569	439	367	332	866	1446	2271	365	190	546	899	1834	6813	1022	134	487	1926	278	917	131	166	277	157	609	94	244	94	173	535	201	387
YER011W	2	7	2	18	9	3	410	467	453	481	1317	1271	33	50	61	62	113	139	40	15	1	34	8	17	17	11	30	14	19	4	647	500	395	477	218	475
YER012W	546	394	159	1230	493	340	1028	1107	1046	1531	3774	3719	427	224	442	382	994	2848	1118	223	639	767	296	671	330	664	522	551	2416	344	589	200	400	683	234	596
YER013W	240	87	20	360	88	58	423	460	408	505	1305	1110	100	46	160	153	385	818	315	83	293	350	137	389	89	137	141	167	1095	182	170	28	160	1191	524	664
YER014C-A	0	0	0	0	0	0	0	0	0	0	0	0	0	1	0	2	5	13	0	0	0	1	0	4	0	0	0	0	0	0	0	0	0	0	0	0
YER014W	312	139	36	473	150	74	555	566	499	1149	2354	2929	155	69	308	289	682	1704	637	71	226	593	103	346	117	174	166	90	686	101	168	62	107	589	262	302
YER015W	223	135	32	391	116	86	269	264	288	396	1109	1299	88	71	112	228	350	922	409	75	101	627	155	341	101	147	181	102	624	101	163	28	76	579	199	282
YER016W	220	100	20	442	198	138	329	361	347	302	1223	1097	72	57	160	201	530	1170	340	60	189	354	204	403	69	137	148	106	420	92	178	46	118	224	110	182
YER017C	1275	1016	244	2594	1138	648	1127	1202	1030	1881	4077	5330	867	448	952	1614	2842	8115	3906	686	1248	4826	786	3140	483	626	652	374	1869	377	385	105	265	2145	728	1194
YER018C	385	166	42	2249	908	364	261	174	164	838	770	1724	312	172	227	943	1715	3316	1069	177	378	2896	1026	2582	100	155	147	163	526	84	136	49	79	454	247	473
YER019C-A	2485	1157	329	13828	5251	3559	2595	2136	2104	7584	10013	15946	2226	675	1691	3604	7071	16562	5292	690	1911	10061	3239	6819	1493	2099	2341	1162	4868	765	1586	349	967	1396	360	521
YER019W	2352	1400	224	4972	1985	921	1123	790	841	2693	3312	5510	1434	612	923	2772	3779	8644	4899	976	1329	6020	2144	4701	375	534	612	490	2441	362	652	176	410	2493	1045	1559
YER020W	991	378	138	4501	1045	535	680	635	610	1158	2555	3667	484	251	680	1816	3515	8668	2207	370	936	4595	1329	4647	295	464	451	355	2054	339	562	137	351	2293	707	1234
YER021W	3608	1399	377	4102	1798	1003	2801	3689	3213	5758	12558	13455	1194	880	2143	2020	3466	7841	4589	882	3023	3765	1297	3956	1100	1569	1838	1720	9013	1483	2031	592	1226	6179	2135	3583
YER022W	113	78	14	260	82	43	173	314	302	232	1080	833	32	30	60	88	188	361	146	28	57	230	114	314	55	108	144	111	586	144	93	20	75	326	127	220
YER023C-A	0	0	0	2	0	0	0	0	0	0	0	2	1	0	0	8	6	1	0	0	0	2	0	13	0	0	0	2	0	0	0	0	0	0	1	0
YER023W	7539	4308	1063	15893	5694	2361	5618	3728	4004	9760	10906	17465	4115	2251	3506	4431	6833	11880	10936	2646	4992	9214	3759	6706	2667	3328	3962	1288	6026	909	3278	1141	2332	2914	1472	3036
YER024W	151	74	21	311	138	53	221	253	163	324	800	966	126	63	135	253	445	1212	212	22	107	531	125	405	110	182	138	112	565	103	73	19	64	301	103	167
YER025W	2506	2941	456	1891	1222	577	3409	3698	2698	4646	10741	11380	2656	924	2154	1396	2830	7163	5637	1478	3567	2485	801	2504	1356	1813	1999	980	4720	816	2032	658	1493	2653	1165	2065
YER026C	8690	6111	919	9403	3520	2342	5063	4750	4647	9317	13036	23098	6711	2435	5776	5131	6355	18968	11117	2473	8442	6844	1617	6326	2271	2626	3434	2443	13647	2133	1090	325	798	3084	1172	1873
YER027C	1514	958	252	2126	903	476	1183	1035	1022	1946	4099	5198	1471	511	1198	1252	2850	6464	2375	632	1055	1953	608	1476	367	580	773	504	2945	381	931	232	527	1810	657	1143
YER028C	74	17	5	156	83	36	209	311	228	659	1114	1320	138	58	143	376	616	1225	247	43	230	555	118	491	43	71	90	82	351	88	35	12	14	193	71	101
YER029C	106	47	15	147	78	41	108	163	100	144	486	438	33	31	58	123	131	591	128	17	66	193	46	203	41	51	80	91	468	87	60	20	49	205	107	155
YER030W	27	8	6	138	22	13	43	63	92	75	240	244	28	13	12	7	86	218	54	9	48	61	31	70	13	38	74	22	95	16	49	17	34	45	21	60
YER031C	1041	542	162	1792	975	425	1242	1130	1066	2179	4332	5235	639	372	747	1089	1629	3770	2036	353	936	1781	397	1321	464	562	681	400	1834	281	807	251	550	876	356	653
YER032W	121	52	17	273	89	64	190	216	189	130	1068	689	68	26	60	171	205	571	222	60	55	330	90	316	20	76	39	77	253	65	48	36	50	424	204	433
YER033C	119	78	33	308	89	60	253	275	290	289	669	731	74	46	100	147	428	1160	321	37	92	396	135	306	31	53	84	69	364	62	125	38	69	438	156	245
YER034W	83	61	20	240	96	42	201	139	120	175	593	603	79	45	134	135	362	637	412	59	147	345	75	211	54	74	43	55	215	45	99	30	52	274	111	159
YER035W	894	424	153	4218	779	370	491	362	364	659	981	1530	806	326	531	1321	2601	7352	1711	285	518	2384	563	1736	182	233	306	315	1610	192	423	110	277	1651	602	893
YER036C	4114	4327	862	3439	2472	1063	5689	6840	5416	9073	20598	23552	3326	1495	3326	3245	5267	12898	10441	2657	6509	7731	1809	6330	2653	2870	3829	2047	10415	1925	3055	1213	2281	7329	2506	5118
YER037W	1007	365	102	2224	1087	564	820	1012	808	1875	3611	4368	268	393	769	1037	3109	5901	1702	247	667	3138	488	1750	251	286	340	187	959	252	683	260	579	1619	600	983
YER038C	56	14	9	56	42	19	97	148	100	215	432	473	19	13	32	96	192	335	104	17	36	183	52	183	69	32	79	38	127	37	44	18	40	99	48	70
YER038W-A	0	12	0	19	18	1	16	24	19	18	36	76	9	4	3	23	41	94	0	4	21	111	5	11	8	19	7	14	27	4	7	5	9	18	5	9
YER039C	101	48	13	681	336	189	58	21	47	110	117	320	131	47	52	396	646	1507	273	42	102	1187	235	674	65	105	116	97	382	54	178	22	45	320	52	84
YER039C-A	77	32	6	322	106	37	17	14	5	28	50	54	13	8	40	145	212	248	47	10	6	240	81	143	13	35	16	15	228	17	51	2	18	94	24	14
YER040W	108	38	16	181	71	58	180	260	218	186	801	668	32	52	89	169	368	604	189	36	162	392	153	219	55	131	96	195	1043	131	114	18	69	570	176	415
YER041W	135	54	13	187	103	78	152	200	197	324	748	769	56	35	84	124	238	770	193	27	100	363	146	405	61	61	88	63	321	49	69	30	64	156	78	115
YER042W	159	191	27	270	205	117	655	759	648	912	2876	3025	170	148	269	205	479	909	401	60	353	347	51	217	207	346	391	205	931	165	187	26	136	207	107	212
YER043C	24014	26435	6191	15615	7829	3648	24445	20711	19072	29132	62796	78356	28021	8463	16507	10854	18068	32936	42357	15409	21696	16774	6158	11453	10711	15791	16771	4939	22653	3599	17084	5283	10709	17435	6734	13723
YER044C	418	220	91	1182	433	286	729	584	581	1877	2358	4672	320	176	375	478	820	2166	663	156	137	873	153	482	218	272	376	141	758	85	478	128	255	697	188	254
YER044C-A	20	0	0	25	11	13	28	21	37	68	171	181	9	1	2	13	66	132	45	2	5	79	9	40	0	3	30	5	42	1	17	6	1	12	8	7
YER045C	120	66	19	579	285	132	420	376	300	533	1083	1270	124	63	100	266	838	1695	426	59	22	505	152	232	32	55	85	80	264	48	63	18	19	214	66	132
YER046W	57	33	8	180	68	29	34	53	44	118	211	430	28	13	12	85	131	452	94	10	39	178	23	124	38	56	45	49	207	21	44	10	25	143	41	100
YER046W-A	0	0	0	0	1	0	1	0	0	0	2	0	0	0	0	0	10	12	0	0	0	2	0	7	0	0	0	0	0	0	0	0	0	1	0	0
YER047C	116	53	24	211	67	51	232	285	258	238	793	663	80	40	151	150	429	934	178	52	115	350	109	221	76	152	131	141	589	113	142	40	85	497	202	295
YER048C	683	370	72	997	281	149	771	922	816	1107	2957	3212	264	166	436	265	484	1572	915	165	759	694	373	780	254	404	429	215	1060	185	459	226	287	467	197	358
YER048W-A	192	130	35	701	625	287	447	535	527	1057	2044	2700	196	86	234	742	918	2260	436	64	183	1416	217	557	201	245	486	196	792	194	207	75	116	418	97	280
YER049W	1383	1266	145	2285	1117	496	1825	2461	1826	2860	7582	7201	1347	695	1553	1303	1987	5108	2644	899	2609	2506	979	2809	969	1083	1174	939	4546	953	1338	501	1064	3415	1463	2535
YER050C	211	57	29	533	219	102	232	311	243	465	958	1047	39	70	196	263	424	1151	405	40	127	376	176	162	81	110	188	127	625	142	183	61	105	473	113	219
YER051W	135	64	11	456	229	91	163	174	144	386	721	933	76	47	164	351	572	1535	400	49	120	674	104	552	76	83	106	89	360	86	115	32	65	282	157	220
YER052C	1343	1622	275	1287	861	395	1604	1853	1481	2583	5590	5993	976	601	1166	1288	1964	4255	2515	857	1700	1893	611	1602	1238	1661	2204	1076	4442	728	1151	361	738	1853	818	1210
YER053C	1265	777	266	5493	2058	1221	990	1049	750	1896	3641	4027	725	616	897	2643	7026	11739	3743	602	1539	6268	1922	5541	480	614	717	365	1893	349	678	211	472	1019	375	939
YER053C-A	24	7	7	424	175	76	29	28	24	62	138	192	4	15	26	215	611	524	195	22	41	969	166	1034	15	23	24	11	20	12	34	2	5	41	7	11
YER054C	84	16	12	157	36	20	105	87	99	82	337	372	14	26	35	62	172	430	41	12	94	213	73	153	34	34	38	28	167	35	37	10	12	112	26	110
YER055C	6321	5411	1150	10925	6753	3132	6080	5567	4644	12046	21916	28010	5989	2025	3717	6615	7707	19486	9844	2360	5474	8845	1846	6876	2830	4205	4406	2287	10994	1861	2804	1083	2244	6561	2694	4699
YER056C	4123	3686	715	6563	2492	1296	4726	5905	4357	8517	17991	22325	3569	1184	2109	3409	4822	10317	10040	2223	4621	9497	1876	6718	3632	4052	5435	2712	14156	2540	1137	258	574	2605	820	1336
YER056C-A	3120	1403	470	4317	3170	1443	4049	4199	3932	6564	14059	14366	1980	897	2260	2242	3217	8773	4655	1169	3336	4682	1431	2862	2174	3273	3036	1072	4484	918	2929	978	1932	1213	455	1078
YER057C	762	498	235	1154	762	368	962	587	734	1775	3017	4797	969	275	630	539	1040	1900	2205	587	732	1154	226	559	406	727	682	242	881	182	658	216	349	181	56	181
YER058W	86	18	19	322	89	50	51	35	50	44	78	168	58	14	47	88	332	486	177	21	58	232	87	188	18	56	70	33	167	30	56	36	28	145	70	98
YER059W	109	60	22	268	99	73	196	203	215	412	914	1010	33	44	77	153	382	829	172	57	93	300	173	317	72	134	200	179	764	161	142	25	113	449	215	304
YER060W	514	398	113	2002	915	502	142	135	121	440	484	695	1115	503	726	2074	3636	7396	1384	262	591	2408	763	2279	259	367	422	274	810	171	148	76	96	521	146	304
YER060W-A	27	9	4	55	39	18	4	1	6	0	25	51	73	40	43	103	154	522	27	8	29	120	18	69	11	21	19	11	25	7	12	0	2	29	13	12
YER061C	477	324	63	1286	500	258	385	433	285	578	1616	1912	157	79	199	582	744	2460	837	167	317	1431	244	1048	247	453	426	356	1570	204	233	57	175	836	383	579
YER062C	4689	1994	612	9191	1950	1038	1682	1272	1446	3028	4599	9761	2321	1031	2216	1982	4400	8242	13498	2343	6180	8050	2011	8289	2453	3481	2864	1158	4599	982	5018	629	1472	2845	745	1419
YER063W	988	369	138	1159	527	296	910	966	770	2047	3682	5702	649	323	579	745	1753	4623	1890	320	1106	1845	366	1488	353	495	460	194	889	192	705	208	399	753	274	592
YER064C	422	313	86	868	272	180	487	546	475	999	2246	2608	354	191	269	662	874	2661	1626	226	477	1394	294	875	365	595	623	706	2745	496	433	128	205	1423	690	1083
YER065C	180	120	10	432	155	83	131	115	133	281	544	846	140	66	141	322	565	1331	502	63	61	767	135	624	41	86	120	66	425	54	92	20	33	393	142	171
YER066C-A	0	2	0	8	1	0	0	1	0	6	2	14	0	1	3	1	1	9	0	0	0	1	0	9	0	1	0	0	0	0	0	0	0	3	0	1
YER066W	28	12	5	81	49	20	43	29	30	55	180	184	15	1	30	52	104	298	87	6	17	131	38	132	16	31	5	20	51	18	27	6	7	84	23	32
YER067C-A	0	2	0	6	4	1	3	4	0	0	6	0	0	0	0	6	1	6	0	0	0	13	2	14	0	0	1	0	0	0	9	0	0	0	0	0
YER067W	686	167	80	2335	378	270	568	422	437	1175	1815	2485	233	234	312	775	1944	3710	818	82	312	1401	332	1167	84	142	218	174	840	174	281	69	211	742	285	562
YER068C-A	5	0	0	1	0	0	0	1	0	0	0	2	0	0	0	0	0	0	17	0	0	1	3	5	0	0	0	0	7	0	0	0	0	0	0	0
YER068W	329	328	84	345	158	73	467	560	404	625	1808	1710	313	138	298	338	616	1889	668	202	173	549	160	302	133	197	199	395	1914	295	254	70	183	2585	801	1316
YER069W	1587	1750	290	1094	680	348	530	443	348	779	1912	2136	1094	523	909	1069	1614	3713	2334	431	1328	1792	396	1251	752	1694	1355	1013	3416	587	562	115	452	1471	721	974
YER070W	3364	3383	556	2200	1185	645	4951	5208	4472	6159	12519	16295	3915	1634	3272	3905	4801	11213	8308	2129	3295	5115	1129	2796	1435	1878	2760	1854	11868	1850	3805	1221	3001	27888	13002	17894
YER071C	68	44	17	321	102	76	151	295	234	699	1098	2186	39	31	95	182	259	806	167	11	137	337	50	311	27	48	89	34	123	31	70	13	65	154	52	64
YER072W	749	443	172	1753	1380	556	1203	1176	1148	2403	4684	6243	868	411	699	1233	1854	4230	2249	370	1097	3167	429	2814	511	630	818	376	1918	274	458	192	368	432	132	361
YER073W	1062	830	161	1609	1116	504	1584	1826	1339	2788	5838	7055	983	452	1136	2164	3448	9255	2745	710	1728	3735	1142	2845	1171	2277	2005	1736	8226	1201	1042	271	582	3684	1593	1880
YER074W	3636	1865	702	7926	4611	2052	3127	3226	2916	9372	13361	21882	1826	1094	3418	3185	4651	17917	5664	940	3777	8432	1538	5652	2226	2543	4250	1195	5584	985	1885	876	1219	1247	516	1030
YER074W-A	308	99	39	1092	454	279	325	354	341	985	1686	1952	173	82	223	451	766	1490	627	53	159	1062	325	796	194	278	276	210	994	160	229	98	166	374	101	284
YER075C	156	117	24	449	162	64	413	515	473	610	1904	1709	79	41	111	271	375	1260	358	71	143	548	225	422	135	195	189	203	1120	192	182	35	74	752	251	390
YER076C	185	54	22	606	187	81	155	114	107	250	572	907	98	24	79	218	486	1340	334	33	99	581	102	536	11	65	64	48	273	21	66	7	35	173	54	82
YER076W-A	1	0	0	19	12	4	5	5	2	24	35	20	0	1	2	8	11	56	17	0	0	60	12	15	0	0	0	2	0	3	0	0	2	3	1	0
YER077C	120	23	11	129	54	35	198	275	225	220	754	708	90	55	98	164	157	624	163	38	85	171	86	276	90	118	113	172	668	155	106	36	53	366	172	242
YER078C	326	195	53	578	321	143	492	483	431	659	1802	2063	186	145	333	485	722	2101	622	118	452	813	174	590	178	206	239	202	1383	216	170	40	122	597	189	286
YER078W-A	0	0	0	24	4	3	1	1	3	0	13	17	0	0	6	3	17	32	7	0	0	15	0	11	0	0	0	0	16	0	2	0	0	0	0	0
YER079C-A	0	4	0	8	1	0	0	0	0	0	0	0	0	0	0	4	0	5	0	0	0	4	5	0	0	5	0	0	0	0	0	0	0	0	0	0
YER079W	180	95	34	808	174	86	133	141	154	241	646	593	63	26	125	183	397	1210	345	61	145	368	139	259	40	86	58	48	295	54	96	19	68	198	53	252
YER080W	834	283	84	967	303	174	704	913	766	810	2726	2197	180	142	362	192	581	1477	682	163	582	690	269	600	271	466	420	335	1293	284	361	94	272	699	272	516
YER081W	1256	976	163	1144	765	329	1720	1637	1361	2296	4233	5056	875	369	670	1210	2403	4611	1284	357	815	1993	395	1470	596	721	855	456	1823	317	378	168	248	494	202	220
YER082C	241	204	38	355	131	71	484	702	495	538	2368	1895	160	80	293	260	489	1104	613	184	476	492	242	574	258	302	280	290	1749	403	273	87	229	1215	516	990
YER083C	803	497	179	2051	812	380	911	725	698	1763	3336	5190	911	243	376	1075	1828	3422	1887	449	574	2050	642	988	167	288	394	415	1777	294	279	92	211	1065	282	537
YER084W	0	0	0	8	5	2	0	0	0	13	14	17	0	0	7	6	16	25	11	0	0	26	1	2	0	0	2	0	0	0	0	0	0	0	0	0
YER084W-A	0	0	0	0	1	0	0	0	0	0	0	0	0	0	0	0	0	0	0	0	0	2	0	0	0	0	0	0	0	1	3	0	0	0	0	5
YER085C	1	0	0	1	3	0	3	0	5	0	2	1	0	1	0	0	5	14	0	0	0	3	0	3	0	0	0	2	1	0	0	0	0	0	0	0
YER086W	3969	4242	822	3063	1982	906	4093	4371	3459	6096	13348	14067	3822	1473	3104	2433	3852	8522	8095	2665	5357	5315	1766	3950	1918	2110	2369	1262	4349	817	1295	319	706	1631	590	1251
YER087C-A	11	0	0	16	7	2	12	27	17	62	131	165	0	2	7	9	56	108	14	0	1	26	13	17	15	21	38	20	14	20	15	3	5	3	1	5
YER087C-B	203	114	51	565	492	230	420	436	394	834	2493	2741	225	195	304	555	984	2103	443	115	345	641	194	467	150	242	315	105	381	67	220	107	160	124	64	100
YER087W	150	85	19	282	108	57	142	204	129	316	740	655	93	69	138	133	280	829	211	42	154	283	71	326	95	115	102	167	822	122	118	51	77	470	181	272
YER088C	409	329	104	1175	776	325	404	584	484	730	3161	2645	305	293	361	1041	3412	4333	2832	384	747	6332	1232	2224	136	264	356	265	1151	220	342	181	189	979	389	617
YER088C-A	94	90	16	262	150	54	136	147	93	398	606	1054	127	65	99	287	503	1078	592	116	52	723	267	312	33	63	76	22	185	22	31	11	8	114	62	85
YER088W-B	0	2	2	97	24	10	3	3	5	2	4	20	0	12	1	15	2	31	60	7	3	55	18	50	2	2	1	2	1	0	6	0	1	6	1	1
YER089C	1611	1081	313	3246	1824	755	1691	1371	1192	3967	6274	9414	1304	794	970	2938	5551	9847	5041	1013	1892	8493	2153	5078	661	921	913	481	2259	338	784	309	556	2262	1219	1946
YER090C-A	0	0	0	0	0	0	0	0	0	0	0	0	0	0	0	0	0	0	0	0	0	0	0	0	0	0	0	0	0	0	0	0	0	0	0	0
YER090W	1884	1881	385	1129	656	329	2241	2131	1874	2523	5965	6932	1769	766	1681	699	1517	3608	2974	899	2172	1368	395	923	940	1405	1515	760	3104	521	1491	536	1047	1565	640	1328
YER091C	19642	23577	2965	9233	7310	3019	30506	29064	25074	16845	42952	48359	18081	8826	17199	8678	14963	30095	37261	11067	21833	18765	4866	12116	10469	13775	16976	5931	27861	4453	10921	3442	7536	13314	5779	10360
YER091C-A	0	0	0	12	3	3	2	0	0	0	0	1	0	0	0	4	29	6	0	0	0	6	0	10	0	0	0	0	0	0	1	0	0	1	0	0
YER092W	370	121	54	1096	336	179	197	204	165	478	733	907	225	82	153	381	759	1935	500	72	130	922	257	746	112	192	311	175	980	148	203	61	138	576	189	306
YER093C	186	73	20	304	100	57	332	411	289	366	1334	975	93	61	124	149	418	942	351	55	174	454	191	417	83	123	109	140	698	134	114	51	92	778	381	596
YER093C-A	132	49	29	515	213	121	131	97	94	207	472	698	148	46	110	401	636	1788	420	71	245	590	123	649	59	104	121	97	556	78	105	18	39	252	79	100
YER094C	3911	2128	410	6243	2701	1254	3013	2452	2733	5633	8674	14216	2095	1163	2134	2849	5086	9792	5991	1224	3727	6495	1444	4579	1124	1513	1784	692	3714	627	1471	369	896	2091	806	1744
YER095W	2260	1196	255	3059	1052	539	1201	854	921	2012	2015	3758	975	557	700	1530	1869	4495	2790	624	1367	3271	1319	2875	797	908	810	705	2960	478	513	212	427	2613	1350	1869
YER096W	42	13	7	77	48	30	24	42	44	36	91	188	2	31	29	60	199	266	126	13	56	140	12	80	23	23	28	21	17	14	24	2	13	48	17	21
YER097W	20	29	1	56	19	11	11	14	15	43	62	49	2	15	2	27	35	85	21	3	4	56	15	45	7	11	8	14	39	6	16	4	4	27	8	22
YER098W	135	40	9	231	75	31	187	221	177	126	743	656	29	9	74	87	215	464	112	27	49	241	63	178	41	37	72	55	299	51	74	48	52	284	86	163
YER099C	420	356	62	823	341	201	595	648	564	1069	2427	2986	308	154	363	524	758	2455	953	221	880	1203	330	1243	256	304	457	338	1865	324	326	149	304	728	449	629
YER100W	433	258	67	490	190	98	462	496	411	776	1639	2123	240	133	329	201	587	1421	798	156	411	494	163	364	130	250	298	205	892	120	304	90	185	366	128	298
YER101C	69	94	28	172	63	32	125	126	95	173	512	478	103	52	123	136	264	994	378	58	274	285	68	383	85	82	111	91	573	64	136	63	97	307	187	255
YER102W	7969	5249	1017	15138	6821	3577	6681	5761	4509	11235	17427	23526	6448	2614	5732	5112	8200	16885	8268	2885	5314	9343	2889	6834	3267	5185	5727	1577	9343	1683	4747	1171	2852	4189	1259	2700
YER103W	4256	625	396	9095	1279	818	2043	875	1272	3445	3072	5383	1802	1245	2217	3094	8423	22707	4259	480	1049	8154	1684	3226	706	1031	1224	525	3099	443	1871	271	953	2694	842	1971
YER104W	24	47	14	225	87	61	86	125	123	219	373	533	23	32	73	131	312	882	180	32	101	169	40	250	33	48	58	77	352	69	60	8	51	323	125	151
YER105C	1151	736	154	1188	642	295	1659	2032	1783	2466	5948	5694	548	366	1051	990	1648	5082	2025	396	1335	2126	609	1958	526	603	839	766	4005	804	852	254	582	4175	1679	2917
YER106W	0	0	0	4	2	3	1	6	7	4	14	40	0	0	0	2	4	12	3	0	0	5	5	3	0	2	0	1	0	2	5	0	0	2	4	0
YER107C	1457	867	130	1579	866	325	944	787	842	2102	3392	5506	960	378	714	1366	2033	5634	2582	528	1418	3461	542	2920	613	675	841	561	3327	467	491	191	244	2460	884	1592
YER107W-A	0	0	1	0	0	0	0	0	0	0	0	0	0	0	0	0	0	0	0	0	0	0	0	0	0	0	0	0	0	0	0	0	0	0	0	0
YER109C	193	141	24	418	197	98	250	283	197	302	1138	1236	126	56	186	318	781	2328	468	77	248	1104	273	526	53	114	76	104	332	71	169	31	112	390	161	215
YER110C	5529	8278	923	2695	2493	1021	8932	9821	7704	6064	20063	17254	7810	3201	6681	2766	4553	11638	13328	4264	9236	6894	2042	5042	4169	4725	6579	1969	10098	1725	5157	1803	3895	6007	2866	4909
YER111C	159	35	13	227	65	34	185	227	214	115	721	521	63	42	64	89	197	399	245	44	54	259	105	260	33	68	75	87	436	63	43	23	52	414	167	287
YER112W	153	68	23	396	166	117	394	391	364	518	1357	1281	69	53	130	146	405	691	249	51	106	279	157	199	85	200	199	180	981	164	184	37	98	296	135	308
YER113C	224	174	31	582	308	151	419	556	516	930	1954	2313	243	123	397	508	966	3033	822	119	358	1364	315	910	180	239	326	204	986	155	80	26	58	248	99	164
YER114C	511	313	67	526	275	134	739	1026	801	759	3207	2772	397	203	427	490	870	2767	1173	275	493	1248	313	803	212	311	256	210	1004	242	396	160	260	1544	752	1211
YER115C	125	49	16	350	238	117	106	139	96	237	519	883	117	65	177	327	879	2479	443	60	81	1064	200	853	29	68	48	41	170	20	68	10	41	152	50	89
YER116C	79	34	10	324	224	102	149	129	88	146	488	508	44	23	73	355	581	1713	192	22	62	715	132	351	39	22	9	47	218	44	49	7	15	191	63	158
YER117W	9728	4427	1470	20344	10267	4471	8372	5415	5842	23095	33090	40631	7077	3696	7518	8388	11211	14703	15493	3949	8142	12595	5305	11517	4959	6383	6377	1683	7593	1159	3976	2005	2947	2239	895	1770
YER118C	126	101	27	417	190	109	197	274	292	405	983	1036	94	68	95	280	379	658	379	54	93	331	126	181	87	83	88	89	495	82	53	20	33	138	39	50
YER119C	1813	847	326	4716	1445	646	887	680	667	2020	2799	5320	967	432	690	1626	2980	5614	2958	539	684	4384	1387	2638	267	502	417	257	1247	166	175	55	107	486	135	249
YER119C-A	0	0	2	17	9	5	1	2	1	2	9	23	34	20	0	51	113	377	2	1	0	40	1	6	0	0	0	0	0	0	0	1	0	0	0	0
YER120W	2273	1256	700	5368	2376	1175	3193	2959	2384	6974	11224	16218	1982	816	1317	2840	5663	8646	8195	1651	3081	8558	2237	4845	1128	1693	1723	720	3039	459	1833	513	1115	2130	1031	2099
YER121W	107	12	12	245	54	45	24	4	24	40	72	190	11	26	39	56	127	576	115	8	11	216	21	70	10	23	44	12	36	5	21	6	15	29	1	4
YER122C	1090	526	94	1402	555	297	1285	1642	1293	1706	4987	5310	454	239	703	708	1179	3258	1541	371	954	1394	515	1018	437	671	773	703	4588	778	861	246	536	2327	1003	2119
YER123W	43	48	15	342	116	65	157	248	162	251	822	722	38	49	53	152	254	564	324	30	104	381	127	397	83	87	97	151	546	120	69	27	58	319	151	212
YER124C	1285	596	145	1850	706	420	1922	2718	2338	3444	8026	8744	538	338	819	1069	1789	4837	1757	403	1184	2203	698	1970	1018	1024	1397	1503	6885	1649	986	480	825	4772	2603	4310
YER125W	2790	1989	366	2805	1547	685	3050	3427	3150	2213	5253	6051	2072	971	2828	2134	4253	13161	5101	1116	2504	4961	1338	2919	912	1359	1290	1051	4827	891	1222	312	793	3440	1361	2091
YER126C	333	189	44	287	127	85	618	863	620	654	2122	1829	206	83	232	183	331	894	569	152	625	327	133	430	311	366	367	325	1605	336	341	140	260	944	469	1081
YER127W	60	38	14	233	87	43	326	367	266	404	1362	1171	107	49	122	188	344	1031	258	40	143	202	104	229	108	152	103	154	1034	191	127	39	101	685	461	839
YER128W	36	27	8	151	50	30	21	42	20	42	84	126	44	12	89	36	117	331	23	23	48	90	28	54	32	29	28	24	126	27	40	3	33	92	30	42
YER129W	309	123	38	424	189	91	626	828	678	992	3052	2751	145	62	263	369	747	2015	686	127	312	953	398	1026	117	238	190	190	615	166	242	102	178	628	263	471
YER130C	799	487	107	2162	1145	590	819	1158	895	1427	3583	3682	361	283	657	1327	3105	6846	2185	444	878	3811	1394	2805	268	301	483	414	2077	436	636	241	563	2475	981	1599
YER131W	2773	2054	725	8811	6141	3071	4333	4513	3228	5564	15274	15890	3303	790	2446	3611	7759	18694	6162	1742	3870	7272	2449	4692	1423	3401	2920	1463	6247	1061	2767	688	1719	1490	532	1069
YER132C	257	160	23	444	193	98	394	604	496	540	1697	1373	202	81	221	390	746	2208	577	121	372	1107	338	794	117	122	157	172	643	132	149	57	122	645	284	413
YER133W	1655	846	207	3965	1474	1029	1562	1653	1653	2596	6303	6799	711	760	1382	1568	2500	5298	1949	447	1425	3063	935	3069	1068	969	1370	686	3357	728	1080	496	1040	2504	978	1773
YER133W-A	0	0	0	0	0	1	0	0	0	0	0	0	0	0	0	0	0	0	0	0	0	0	0	0	0	0	0	0	0	0	0	0	0	0	0	0
YER134C	357	129	55	1182	330	148	279	203	201	480	886	1119	111	46	195	283	552	1458	610	93	323	771	198	624	104	227	175	118	734	94	324	78	189	330	125	332
YER135C	0	0	0	5	4	0	5	0	1	0	3	8	0	0	0	9	16	12	0	1	2	4	0	0	0	0	7	0	3	0	0	0	0	0	0	0
YER136W	1800	917	212	1887	879	450	1819	2059	1932	2389	6038	6987	983	524	1187	1305	1893	4839	3100	566	1563	2420	729	1878	749	1022	1112	625	3188	573	1091	350	716	2780	1093	1546
YER137C	11	12	4	42	12	6	34	14	25	36	126	224	8	8	16	26	24	134	10	7	4	60	15	81	24	17	36	18	142	15	22	6	32	27	18	49
YER137C-A	0	0	0	0	0	0	0	0	0	0	0	0	0	0	0	0	0	0	0	0	0	0	0	0	0	0	0	0	0	0	0	0	0	0	0	0
YER137W-A	0	0	0	0	0	0	0	0	0	0	0	0	0	0	0	0	4	0	0	0	0	3	0	0	3	0	0	0	0	0	0	0	0	0	0	0
YER138C	0	0	0	0	0	0	0	0	0	0	0	0	0	0	0	0	0	0	0	0	0	0	0	0	0	0	0	0	0	0	0	0	0	0	0	0
YER138W-A	0	0	0	0	0	0	0	0	0	0	0	0	0	0	0	0	0	0	0	0	0	0	0	0	0	0	0	0	0	0	0	0	0	0	0	0
YER139C	100	18	10	124	48	40	66	103	71	147	272	289	13	18	32	93	44	467	67	9	33	112	29	64	30	56	50	57	378	40	76	17	52	349	89	212
YER140W	176	82	16	214	132	55	224	277	232	387	1135	1254	84	42	131	235	323	1289	151	63	169	402	109	335	90	128	136	138	578	132	83	25	42	237	92	164
YER141W	1830	1140	291	2585	951	498	1327	1071	1148	2068	3057	4276	1278	731	1254	1562	2481	6425	3128	738	1566	3652	838	3149	724	926	1184	570	2812	482	730	210	475	3008	1116	1958
YER142C	96	25	17	256	102	44	162	133	114	226	768	697	40	27	113	115	337	774	237	18	84	265	49	285	60	86	88	74	260	65	63	34	55	162	59	106
YER143W	787	524	115	854	304	192	717	513	646	1598	2335	4002	537	187	544	582	1022	3254	1474	270	503	1224	153	759	170	251	286	173	1142	177	297	63	246	1288	457	618
YER144C	203	150	35	1269	420	218	300	378	321	577	1394	1507	146	82	128	480	1091	2300	740	81	272	1579	454	890	87	185	176	209	652	151	220	80	151	961	271	491
YER145C	9975	2150	767	19278	3218	2232	2985	4447	3128	7260	14671	19106	4529	1626	3367	7562	7890	20059	18948	4835	7947	21920	10892	17175	1253	1705	2413	1179	6756	776	954	412	872	2311	1547	1864
YER145C-A	0	0	0	44	7	3	2	3	0	0	9	13	0	4	6	12	37	37	0	0	0	27	11	8	0	0	0	7	3	1	3	0	0	3	1	0
YER146W	654	206	116	3564	1213	547	401	331	252	787	1394	1555	371	147	213	1089	1581	3139	1313	130	322	2260	606	1910	171	351	300	146	823	118	414	156	224	507	190	336
YER147C	430	198	30	683	243	113	320	343	252	407	840	1301	321	117	201	473	722	2053	683	163	312	1057	279	831	188	238	240	228	994	179	135	61	172	1119	493	783
YER147C-A	0	0	0	1	0	0	1	0	7	0	0	0	0	0	0	0	11	7	0	0	0	0	0	0	0	0	0	0	0	0	0	0	0	0	0	0
YER148W	354	240	47	598	439	200	692	820	664	1196	3346	3530	126	143	349	502	937	3072	636	145	536	952	297	987	259	318	334	193	879	190	321	90	264	354	150	321
YER148W-A	11	0	0	1	1	0	4	7	2	7	28	37	0	0	3	6	0	21	11	0	0	2	0	1	0	0	5	2	14	3	3	7	0	13	2	9
YER149C	215	151	46	426	145	79	376	455	293	405	1900	1939	106	60	168	261	541	1557	367	68	256	418	114	443	89	207	176	164	926	135	276	53	138	667	245	500
YER150W	4672	1958	1039	15556	3898	2364	2163	1125	1327	3277	4476	8219	3062	1147	2415	4155	15014	24607	9532	2502	2745	10602	2774	6135	495	1071	776	481	1883	352	1381	166	586	865	144	417
YER151C	407	251	47	714	279	136	549	770	622	623	2538	2030	219	115	310	520	1113	2890	1107	248	430	1280	468	953	175	292	182	346	1345	329	371	118	244	1587	543	1081
YER152C	1211	626	139	4415	1736	713	679	647	594	2571	3034	5143	783	372	570	1899	2884	5428	4216	580	1297	7923	2670	5862	322	429	638	401	1574	262	519	226	331	1863	719	1127
YER152W-A	0	2	0	9	3	4	1	0	1	0	6	6	0	0	2	14	14	52	10	0	0	15	0	14	0	1	0	0	10	2	0	0	0	3	0	0
YER153C	141	47	7	437	194	51	53	61	31	185	203	241	74	37	72	250	551	599	393	54	79	1009	310	793	46	49	71	38	193	23	53	29	30	237	149	181
YER154W	533	381	155	2158	1300	619	637	663	538	1228	2920	3705	755	222	395	1802	4054	7392	2575	490	582	5143	1178	1977	126	311	295	251	830	126	197	53	113	573	245	362
YER155C	1017	599	136	1961	780	446	1783	2457	1754	1831	7122	5344	396	298	565	886	1956	3891	2085	474	819	3329	1260	2407	584	712	700	789	3990	790	577	164	416	3344	1326	2316
YER156C	1620	1677	220	1523	1135	474	2032	2002	1661	3702	7247	9887	1430	825	1602	1601	2081	3919	4265	1252	2314	2264	927	2204	1113	1105	1324	743	3393	704	987	374	843	2139	1052	1679
YER157W	276	119	37	489	227	127	548	632	531	779	2247	2033	115	90	240	282	427	1322	512	88	278	716	197	605	156	241	268	219	1007	239	210	100	214	1187	573	1010
YER158C	260	93	47	439	249	130	297	326	297	401	958	1126	160	100	114	450	1237	2779	754	122	247	1689	221	508	88	130	107	107	567	94	234	95	131	1256	355	613
YER158W-A	3	3	0	21	5	9	0	0	0	0	0	6	0	0	4	25	16	47	1	0	3	39	15	6	0	0	0	1	0	1	1	1	0	3	1	0
YER159C	123	45	33	322	122	86	126	133	119	286	835	864	64	53	88	186	508	1598	362	60	227	706	278	819	39	87	69	82	283	64	124	17	85	456	180	370
YER159C-A	0	0	0	0	0	0	0	0	0	0	0	0	0	0	0	0	0	0	0	0	0	0	0	0	0	0	0	0	0	0	0	0	0	0	0	0
YER160C	0	0	0	0	0	0	0	0	0	0	0	0	0	0	0	0	0	0	0	0	0	0	0	0	0	0	0	0	0	0	0	0	0	0	0	0
YER161C	134	70	27	160	64	36	281	405	277	416	987	990	27	56	138	112	346	941	257	37	261	224	85	301	83	133	140	72	361	76	103	52	117	191	106	239
YER162C	105	38	13	285	86	51	130	98	118	152	450	476	21	24	61	112	215	673	186	25	97	274	119	370	49	86	49	105	422	94	57	28	49	344	154	342
YER163C	849	394	114	2702	1306	653	943	708	847	2815	3741	7276	826	371	608	1591	1995	5471	2210	315	1038	3553	716	2795	325	429	444	265	1176	195	371	119	257	919	372	739
YER164W	697	341	55	629	263	132	699	834	693	617	2448	1914	626	336	859	883	1993	5369	983	266	545	1192	443	1160	206	332	424	317	2007	361	458	182	323	2108	1194	1773
YER165C-A	0	0	0	0	0	0	0	0	0	0	0	0	0	0	0	0	0	0	0	0	0	0	0	0	0	0	0	0	0	0	0	0	0	0	0	0
YER165W	6075	5949	1347	5333	3472	1652	3106	3837	2808	4739	13707	13399	6132	3303	6258	4828	10009	21888	19890	4690	11626	15883	3090	10952	3693	5133	5975	1860	8068	1429	5936	2423	3887	4276	2329	4708
YER166W	1534	982	193	1407	529	320	1374	1753	1351	1640	4294	3817	965	608	1263	1243	1960	5701	2791	661	1334	2398	807	1910	537	795	864	548	2506	512	436	151	370	970	388	567
YER167W	339	166	21	544	196	99	352	320	297	400	1156	1002	83	55	167	356	619	1138	458	111	210	746	255	490	100	179	213	256	1076	165	218	56	83	876	298	577
YER168C	712	374	64	656	341	147	634	708	593	1487	2866	3398	485	132	437	578	752	2105	1195	301	440	901	204	708	307	422	524	333	2176	318	508	123	331	2461	800	1389
YER169W	342	159	36	746	321	174	489	469	525	697	1919	2000	171	79	233	418	665	2544	654	108	271	1149	285	810	176	157	188	240	1519	263	194	42	162	995	324	622
YER170W	127	70	16	579	179	93	118	98	91	276	441	612	219	75	143	228	473	1426	479	64	117	429	117	315	48	92	109	76	582	106	70	49	82	585	279	363
YER171W	416	152	29	329	220	93	503	651	591	896	2053	2022	203	134	320	346	522	1488	349	94	332	627	217	555	261	359	299	283	1240	273	322	92	216	968	408	783
YER172C	573	363	51	608	301	168	786	1073	862	842	2771	2328	219	184	384	454	1084	2028	917	212	735	1290	439	1392	343	364	364	344	1431	334	423	172	363	1318	677	1054
YER172C-A	2	0	0	0	0	0	0	0	0	0	0	0	0	0	0	0	0	0	0	0	0	0	0	0	0	0	0	0	0	0	0	0	0	3	0	0
YER173W	55	60	18	313	81	62	141	186	144	268	680	743	88	35	73	175	431	904	218	32	114	396	86	302	58	58	100	63	289	86	122	42	56	266	120	137
YER174C	269	111	34	539	286	175	294	254	270	784	874	1309	190	79	225	243	576	1494	378	64	140	543	167	491	156	188	257	106	605	98	169	62	121	456	172	267
YER175C	365	139	32	534	198	123	182	225	169	304	839	960	151	99	165	318	505	1636	764	119	369	847	155	691	163	295	352	194	1099	177	196	24	122	519	179	384
YER175W-A	1	3	0	0	6	2	1	2	1	0	15	17	4	1	4	11	13	21	6	1	3	23	2	6	0	35	0	3	0	3	1	0	0	2	3	0
YER176W	444	218	51	948	362	192	666	923	701	1350	3159	3221	325	186	325	694	1361	2956	714	176	410	1641	506	1308	190	287	273	230	1191	277	241	104	189	1153	532	732
YER177W	19185	11430	2739	24418	10854	4968	12532	9677	9471	28927	40629	69506	14918	6600	10147	11175	19124	36943	35786	7839	12426	30419	7702	19504	4339	5269	6421	2273	10849	1738	10546	3085	7077	8347	3362	5935
YER178W	9850	8615	2875	13230	7976	3402	13315	10916	10594	23262	42823	63617	10305	5237	6662	8327	15104	30885	41828	9617	20628	31841	8072	18962	4919	6264	7375	2302	11309	1801	7840	2763	4697	8609	3734	8016
YER179W	40	16	9	90	38	25	63	51	22	161	143	229	10	6	40	36	79	244	63	12	39	74	33	39	19	23	45	16	57	13	28	11	13	37	11	30
YER180C	87	23	3	144	34	18	97	204	158	247	671	746	46	23	20	57	156	589	131	17	34	148	37	283	30	70	70	44	243	50	77	17	54	225	112	155
YER180C-A	5	14	13	177	54	32	44	32	46	158	200	187	10	8	24	48	78	157	81	11	4	104	58	84	15	38	32	32	112	16	51	5	32	109	50	51
YER181C	0	3	0	4	3	0	1	0	0	0	0	10	3	0	0	3	0	6	3	0	0	6	0	13	0	0	0	1	20	0	0	0	0	0	2	0
YER182W	212	130	24	593	275	134	271	275	209	419	851	1071	79	82	172	374	596	1583	612	73	185	662	179	596	120	121	166	186	879	163	151	64	123	480	173	237
YER183C	527	153	47	990	372	200	479	500	398	1112	1831	2794	235	167	362	651	925	2342	796	117	572	800	162	986	249	304	328	257	1201	190	278	107	256	542	268	435
YER184C	110	53	21	252	153	69	149	170	118	236	580	755	57	48	66	222	566	1400	268	27	111	534	96	457	54	138	110	118	581	88	141	34	111	307	106	169
YER185W	19	5	4	63	40	15	29	28	20	119	107	183	12	11	29	69	89	312	105	4	29	147	19	208	27	44	45	20	52	24	14	16	10	30	11	7
YER186C	400	217	26	856	523	246	386	381	281	1142	1724	2882	213	141	227	956	1602	5717	787	89	555	2408	370	3182	193	334	265	136	594	108	249	36	174	451	150	222
YER187W	47	12	2	55	12	8	28	14	11	33	114	132	7	7	21	97	169	525	62	16	7	43	22	146	38	41	28	21	67	17	17	3	14	95	45	25
YER188C-A	0	1	0	2	0	0	0	0	0	0	0	6	0	1	0	0	7	0	0	0	0	0	0	0	0	0	0	0	0	0	0	0	0	0	0	0
YER188W	86	35	3	157	62	24	55	41	50	116	165	337	152	34	85	187	394	823	89	15	32	91	71	123	23	47	35	20	106	22	63	10	42	133	22	26
YER189W	0	0	0	0	0	0	0	0	0	0	0	0	1	0	0	0	0	0	0	0	0	0	0	0	0	0	0	0	0	0	0	0	0	0	0	0
YER190C-A	0	0	0	0	0	0	0	0	0	0	0	0	0	0	0	0	0	0	0	0	0	0	0	0	0	0	0	0	0	0	0	0	0	0	0	0
YER190C-B	0	0	0	0	0	0	0	0	0	0	0	0	0	0	0	0	0	0	0	0	0	0	0	0	0	0	0	0	0	0	0	0	0	0	0	0
YER190W	0	0	0	6	0	2	1	0	0	0	4	1	0	1	5	2	0	11	0	0	0	3	4	1	0	0	2	0	0	1	1	0	1	4	3	0
YFL001W	198	136	30	374	204	99	144	252	142	263	736	901	174	83	176	341	623	1719	424	65	263	614	156	478	104	159	116	207	1119	214	143	56	119	1081	511	596
YFL002C	186	185	44	729	338	189	225	254	187	370	849	817	211	116	200	319	557	1423	735	187	668	762	440	889	200	231	290	171	948	181	243	82	202	850	337	632
YFL002W-A	0	0	0	0	0	0	0	0	0	0	0	0	0	0	0	0	0	0	0	0	0	0	0	0	0	0	0	0	0	0	0	0	0	0	0	0
YFL002W-B	0	0	0	0	0	0	0	0	0	0	0	0	0	0	0	0	0	0	0	0	0	0	0	0	0	0	0	0	0	0	0	0	0	0	0	0
YFL003C	9	1	1	28	10	0	5	22	12	36	75	86	4	5	3	10	31	71	20	1	11	31	14	21	0	8	10	3	52	17	13	0	17	26	5	20
YFL004W	574	409	86	1042	588	278	608	702	698	691	2001	2127	346	224	603	562	1145	2862	1326	267	910	1407	543	1245	485	685	790	519	2750	469	656	296	486	1426	620	1370
YFL005W	2333	1167	226	2563	1174	662	948	899	800	1720	2512	3480	1721	587	1817	1315	2149	6100	2756	591	1749	2624	537	2247	1042	1502	1539	594	3196	471	1150	492	1000	1603	732	1105
YFL007W	2648	2031	294	2206	1322	649	1134	1510	1178	1385	4055	3701	1714	1143	2269	2309	3704	9388	5029	1058	2551	5449	1464	4519	1038	1248	1488	1179	5491	1181	1206	375	818	6060	2851	3853
YFL008W	187	129	27	453	118	50	122	184	159	265	660	464	108	72	104	222	343	948	342	87	223	359	221	398	101	154	131	182	760	181	113	59	133	1264	639	1147
YFL009W	784	545	92	871	551	281	298	343	322	438	1062	1273	532	293	667	844	1536	4213	1697	288	721	1734	429	1179	217	289	375	186	1389	230	333	125	258	1239	409	683
YFL010C	2452	1196	286	1813	1090	436	1095	700	876	1598	1587	3074	1604	847	1751	978	1872	3626	4079	1152	1646	2244	578	1409	592	732	846	341	1315	219	1253	369	798	752	334	666
YFL010W-A	1	3	1	17	7	1	0	0	0	0	0	0	0	2	1	20	35	28	0	1	0	10	2	34	0	4	0	0	0	1	1	0	0	0	5	3
YFL011W	0	1	3	23	13	1	5	4	9	0	12	57	9	6	11	26	44	107	4	1	3	23	8	8	4	6	6	2	13	1	5	0	7	5	4	4
YFL012W	1	0	0	5	0	1	1	0	3	0	7	22	0	0	1	4	13	6	0	1	0	0	0	0	0	2	5	4	0	0	0	0	0	1	0	0
YFL012W-A	0	0	0	0	0	0	0	0	0	0	0	2	0	0	0	0	0	0	0	0	0	3	0	0	0	0	0	0	0	0	0	0	0	0	0	0
YFL013C	146	80	25	222	97	48	60	101	63	53	229	213	47	39	104	113	343	653	323	50	154	299	100	350	89	149	162	142	1024	193	160	59	76	584	189	293
YFL013W-A	0	1	0	3	0	0	0	0	0	0	0	0	0	0	0	3	16	2	0	0	0	3	0	0	0	0	0	0	0	0	0	0	0	0	0	0
YFL014W	5930	413	612	11341	857	778	93	18	67	160	84	435	659	575	1553	664	2042	7254	10715	532	2076	9446	663	2772	136	199	99	33	248	56	647	152	344	300	85	257
YFL015C	0	0	4	15	2	0	0	0	0	0	0	0	0	0	0	1	6	22	0	0	0	7	0	0	0	0	0	1	0	0	0	0	0	0	0	0
YFL015W-A	0	0	0	0	0	0	0	0	0	0	0	0	0	0	0	3	3	19	0	0	0	3	0	3	0	1	0	0	0	0	1	0	1	0	1	0
YFL016C	1787	852	198	6373	1542	663	673	581	441	893	1560	1925	1320	563	1209	2169	6496	15286	3712	626	837	5775	2014	2980	317	575	493	658	3570	545	929	200	398	4070	1191	2201
YFL017C	194	138	43	1134	545	218	110	81	95	207	373	507	112	136	174	351	913	3091	649	43	311	949	144	998	103	94	173	76	534	77	174	44	134	217	122	241
YFL017W-A	109	77	24	1096	478	189	110	54	81	288	426	488	124	57	87	308	581	788	419	68	165	462	226	611	68	166	135	97	463	66	121	40	75	163	46	102
YFL018C	4457	3210	690	3750	1482	777	1501	1443	1361	2318	4944	5934	3572	1532	3091	2049	4301	8889	8685	1723	3153	4105	854	2325	1236	1768	1892	732	3509	578	2917	951	1828	2833	1226	2268
YFL019C	0	0	0	1	0	0	0	2	4	0	18	0	0	0	9	3	26	28	0	0	0	2	3	4	0	0	0	0	1	2	5	0	4	0	0	0
YFL020C	0	0	0	5	2	4	9	2	3	0	15	20	8	2	3	4	21	39	0	2	0	14	0	1	0	3	0	0	0	0	28	12	8	10	4	2
YFL021C-A	3	0	9	57	11	13	1	4	2	11	5	36	30	13	32	73	130	399	0	2	0	78	12	66	7	4	5	2	13	1	5	0	1	24	4	0
YFL021W	130	104	38	509	268	132	108	164	167	247	612	632	107	136	139	365	1012	1630	873	110	131	1165	229	328	29	96	168	66	274	48	93	54	61	314	132	184
YFL022C	1482	1497	385	1855	1341	586	1614	1644	1495	2868	6820	7528	1601	1010	1408	2380	4243	6967	6004	1842	2725	5272	1169	2658	819	1468	1409	767	3558	517	1791	472	875	2188	934	1678
YFL023W	82	41	8	169	75	46	105	116	90	127	359	382	31	42	83	95	255	533	224	41	142	227	138	310	71	83	111	62	294	125	77	40	68	345	153	257
YFL024C	182	56	11	340	106	67	110	123	139	114	475	397	118	81	149	362	779	1721	345	41	106	605	210	657	45	69	121	109	507	104	109	31	60	776	342	615
YFL025C	373	158	32	532	221	139	242	261	223	375	773	909	240	111	425	503	731	2391	762	123	411	920	210	675	197	245	266	199	938	175	132	45	76	321	86	158
YFL026W	5343	4386	860	9017	6174	3129	1710	2032	1891	3505	6884	9240	3364	1532	3748	5859	9335	29365	9932	1891	3534	12221	2462	6715	1990	2355	3004	2409	11224	2247	724	226	449	1646	553	945
YFL027C	138	52	17	319	151	74	146	247	158	421	758	874	69	48	90	187	403	1178	277	26	83	415	140	368	65	172	164	180	732	149	80	51	67	491	212	453
YFL028C	865	391	81	801	274	186	267	296	209	618	734	1052	332	200	524	532	835	1575	768	207	701	1088	136	987	400	457	672	272	1061	232	268	139	247	528	310	401
YFL029C	220	128	21	442	175	97	189	177	197	468	684	959	200	114	265	348	662	2177	503	77	305	694	149	734	169	142	218	122	734	141	175	74	163	410	189	287
YFL030W	321	163	48	1607	580	275	73	73	21	368	315	739	289	151	351	1007	1781	4594	829	105	225	2249	475	1497	102	121	155	79	254	50	132	43	69	320	137	216
YFL031C-A	0	0	0	0	0	0	0	0	0	0	0	0	0	0	0	0	0	0	0	0	0	0	0	0	0	0	0	0	0	0	0	0	0	0	0	0
YFL031W	34888	14340	3131	53358	19360	8567	8721	6845	6929	15499	17543	38949	23211	10838	15678	29993	42967	70646	60247	13362	25694	77954	32820	97225	10755	15504	17247	5576	25171	3893	9505	2293	6367	34258	12256	14068
YFL032W	68	34	19	176	93	55	14	9	3	4	32	69	106	22	13	84	268	231	153	64	83	303	97	217	39	60	38	24	226	12	49	11	50	236	69	59
YFL033C	482	342	77	1218	471	197	268	368	303	316	1013	989	281	225	446	690	1528	3471	1316	215	475	2142	670	1484	185	300	275	266	1315	262	313	57	200	1355	555	897
YFL034C-A	622	229	98	1303	557	317	289	406	314	1066	1975	2498	232	153	276	738	1060	1973	662	173	372	1590	316	731	380	549	734	420	1756	332	435	177	273	821	354	781
YFL034C-B	107	52	27	146	91	43	84	150	99	188	669	554	94	58	132	108	281	488	359	66	116	202	51	157	21	81	81	124	345	87	100	45	47	353	192	243
YFL034W	372	144	53	568	253	138	157	244	149	177	555	552	149	94	282	329	883	1850	683	130	480	877	270	681	100	208	169	155	696	137	229	67	181	576	373	394
YFL036W	1302	923	158	1083	530	304	780	766	698	903	1787	1857	788	451	1034	1043	1805	4490	2563	489	1361	2619	593	1806	625	703	736	477	2310	475	930	258	631	4455	1923	2902
YFL037W	6983	7202	1087	11365	4510	2263	4073	3411	4038	5064	11454	14886	6152	3607	5248	5191	9131	19735	13039	3352	11487	13158	4199	12717	3216	3505	4646	1671	8438	1449	4776	1591	3240	4049	2008	4054
YFL038C	3348	2025	601	8854	2295	1245	1258	1020	817	1769	3957	4944	2859	703	1642	2567	4613	10606	7410	1309	2468	5306	1329	3865	939	1323	1405	710	3553	617	2124	636	1316	2984	1125	2077
YFL039C	30545	32207	10469	16661	11531	5103	15694	10999	10717	17676	31924	47058	32596	14480	21419	14634	27461	50706	84202	25589	40609	28937	8915	19349	12112	16294	18119	5732	22151	3672	22411	6478	13553	10126	4149	8577
[truncated: 4,676 more rows]

## Sheet: EAP1
name	genes	logFC	logCPM	LR	PValue	FDR
RCL1	YOL010W	2.29587	7.31498	221.212	4.91966e-50	2.45939e-48
NOT3	YIL038C	1.93544	7.54957	195.974	1.57898e-44	6.2584e-43
POL2	YNL262W	1.88291	7.54527	188.795	5.8255e-43	2.21409e-41
LPX1	YOR084W	2.22147	7.09248	185.77	2.66529e-42	9.7945e-41
HO	YDL227C	2.00981	8.53352	176.707	2.5373e-40	8.4816e-39
MTO1	YGL236C	1.80712	7.28991	159.328	1.58656e-36	4.44638e-35
SKI3	YPR189W	1.7727	8.73261	153.37	3.18023e-35	8.60835e-34
PKP1	YIL042C	1.96396	6.7637	139.596	3.26231e-32	7.87068e-31
NUP170	YBL079W	1.56123	8.11798	138.643	5.27065e-32	1.26064e-30
GIS3	YLR094C	1.72263	6.96686	136.476	1.57003e-31	3.72312e-30
OPI1	YHL020C	1.74604	7.40938	134.355	4.57014e-31	1.05227e-29
MOT2	YER068W	1.70171	7.14984	132.049	1.45936e-30	3.26532e-29
DUS1	YML080W	2.20678	6.12721	131.361	2.06463e-30	4.5644e-29
IMH1	YLR309C	1.97308	6.47951	129.024	6.70048e-30	1.44112e-28
MLP2	YIL149C	1.94154	6.65815	127.548	1.4098e-29	2.99731e-28
PRP19	YLL036C	1.55397	7.37406	126.451	2.44982e-29	5.12984e-28
CYM1	YDR430C	1.48956	8.12679	126.19	2.79425e-29	5.80723e-28
MTF2	YDL044C	2.42057	5.7879	125.918	3.20504e-29	6.6361e-28
MYO1	YHR023W	1.78014	7.17717	124.871	5.43016e-29	1.11188e-27
CBK1	YNL161W	1.66455	6.96388	124.617	6.17328e-29	1.25939e-27
PRK1	YIL095W	1.90956	6.37488	121.176	3.49722e-28	6.98061e-27
SMC1	YFL008W	1.80568	6.61528	119.973	6.41411e-28	1.25766e-26
KIP2	YPL155C	1.72212	6.90807	119.94	6.52184e-28	1.27428e-26
ABF1	YKL112W	1.5268	7.29307	119.221	9.36673e-28	1.81734e-26
SOK2	YMR016C	2.13353	6.20166	117.969	1.76086e-27	3.38098e-26
SMC5	YOL034W	2.14387	6.14714	116.656	3.41502e-27	6.48971e-26
HOS3	YPL116W	1.69225	6.66724	115.397	6.4412e-27	1.20344e-25
THP2	YHR167W	2.16896	5.98879	113.014	2.14225e-26	3.94928e-25
SGV1	YPR161C	1.72773	6.66575	111.288	5.11673e-26	9.33972e-25
RML2	YEL050C	1.43782	7.61385	109.576	1.21345e-25	2.16508e-24
NUP100	YKL068W	1.4449	7.49435	109.206	1.46294e-25	2.59356e-24
YGR031W	YGR031W	1.63704	6.71883	108.921	1.68892e-25	2.95641e-24
YPL247C	YPL247C	1.41434	7.71073	108.816	1.78062e-25	3.10712e-24
NUP192	YJL039C	1.33646	8.45282	107.709	3.11255e-25	5.39736e-24
APL3	YBL037W	1.61334	6.80645	106.497	5.73898e-25	9.85933e-24
YNR040W	YNR040W	1.72617	6.44389	106.326	6.25522e-25	1.0713e-23
UTP10	YJL109C	1.35197	9.10056	105.024	1.20669e-24	2.04769e-23
GAL11	YOL051W	1.47044	7.09068	104.305	1.73428e-24	2.90741e-23
VIK1	YPL253C	2.57158	5.15288	104.232	1.79967e-24	3.00795e-23
UTP22	YGR090W	1.32084	8.16053	104.01	2.01323e-24	3.35478e-23
MRM1	YOR201C	1.43457	7.88192	102.925	3.48126e-24	5.74926e-23
LSB5	YCL034W	1.31055	8.12983	102.623	4.05446e-24	6.67602e-23
WHI5	YOR083W	1.76898	6.3771	101.502	7.13807e-24	1.15816e-22
DBP7	YKR024C	1.5851	6.67651	100.995	9.2239e-24	1.48789e-22
TOP2	YNL088W	1.34506	7.57424	100.537	1.16179e-23	1.85785e-22
CTR9	YOL145C	1.36127	7.71603	100.457	1.20983e-23	1.9236e-22
RNR1	YER070W	1.41638	10.8982	100.385	1.25457e-23	1.98903e-22
SLH1	YGR271W	1.31581	8.01694	100.134	1.42446e-23	2.25194e-22
DCP2	YNL118C	1.3993	7.19651	97.5762	5.18225e-23	7.94373e-22
NAB6	YML117W	1.35413	7.66877	97.3535	5.79908e-23	8.86477e-22
BRE1	YDL074C	1.50047	6.88366	97.338	5.84467e-23	8.90991e-22
SNF5	YBR289W	1.69036	6.756	95.5155	1.46734e-22	2.20062e-21
MCM7	YBR202W	1.27443	8.04011	95.2941	1.64098e-22	2.45439e-21
GLC3	YEL011W	1.42468	7.55318	94.3826	2.60071e-22	3.869e-21
SOF1	YLL011W	1.6813	6.59627	93.45	4.16596e-22	6.11559e-21
YLR419W	YLR419W	1.34886	7.23673	93.2488	4.61176e-22	6.75216e-21
CDC39	YCR093W	1.31428	8.93999	90.5327	1.81944e-21	2.62235e-20
NUP116	YMR047C	1.23729	8.59701	89.8737	2.53862e-21	3.63999e-20
YIR016W	YIR016W	1.57354	6.79097	89.6034	2.91027e-21	4.16213e-20
UTP4	YDR324C	1.28268	7.3971	89.3484	3.31052e-21	4.72238e-20
CDC14	YFR028C	1.27783	7.44947	88.9443	4.06091e-21	5.76317e-20
UTP15	YMR093W	1.23985	7.93742	88.87	4.21626e-21	5.96837e-20
SMC3	YJL074C	1.69916	6.24734	87.8628	7.01543e-21	9.85534e-20
BCS1	YDR375C	1.34191	7.02076	87.4176	8.78645e-21	1.23121e-19
DCC1	YCL016C	1.66493	6.24935	86.7675	1.22059e-20	1.70606e-19
EBP2	YKL172W	1.55781	6.42799	85.988	1.81028e-20	2.49881e-19
MSS51	YLR203C	1.24125	7.60813	85.2279	2.65884e-20	3.62504e-19
SMY2	YBR172C	1.54248	6.43675	84.6564	3.54994e-20	4.82809e-19
FAR1	YJL157C	1.26722	7.75948	84.0082	4.92727e-20	6.6516e-19
YAK1	YJL141C	1.27817	7.57235	83.7185	5.70483e-20	7.6464e-19
RUP1	YOR138C	1.29746	7.39758	83.4485	6.53988e-20	8.68177e-19
MRPL7	YDR237W	1.22062	7.65239	83.2267	7.31637e-20	9.66632e-19
PDC2	YDR081C	1.67034	6.28783	82.7742	9.19837e-20	1.20666e-18
RSA4	YCR072C	1.30595	7.291	82.7336	9.38914e-20	1.22878e-18
HIR1	YBL008W	1.4215	6.68452	82.5256	1.04309e-19	1.3619e-18
KEL1	YHR158C	1.25386	7.5408	82.2039	1.22747e-19	1.5877e-18
EEB1	YPL095C	1.27228	10.3824	82.1501	1.26133e-19	1.6277e-18
ARP7	YPR034W	1.29943	7.27339	81.9935	1.36532e-19	1.75374e-18
STU2	YLR045C	1.32859	6.94312	81.5858	1.67817e-19	2.15062e-18
CIN8	YEL061C	1.84186	5.80245	81.3287	1.91134e-19	2.44378e-18
GFD2	YCL036W	1.51564	6.42503	80.0255	3.69617e-19	4.6508e-18
GYP1	YOR070C	1.3632	6.75104	79.7772	4.19098e-19	5.24961e-18
PRT1	YOR361C	1.24358	10.2336	79.5728	4.64771e-19	5.80859e-18
SPB1	YCL054W	1.434	6.93462	78.7973	6.88217e-19	8.48648e-18
ECM16	YMR128W	1.18342	7.51951	77.9565	1.05334e-18	1.27899e-17
RTT10	YPL183C	1.20714	7.78865	77.7039	1.19703e-18	1.44085e-17
RPB2	YOR151C	1.22139	9.79377	77.3541	1.42899e-18	1.71633e-17
SMC4	YLR086W	1.60046	6.17779	77.3296	1.44682e-18	1.734e-17
SIF2	YBR103W	1.33877	6.82269	77.1486	1.58565e-18	1.88411e-17
GIN4	YDR507C	1.28596	7.2575	75.9814	2.86347e-18	3.34514e-17
YDR089W	YDR089W	1.35565	7.04035	75.9104	2.9684e-18	3.46043e-17
ORC3	YLL004W	1.87414	5.71516	75.8898	2.99947e-18	3.48933e-17
SKS1	YPL026C	1.57364	6.40874	75.3957	3.85227e-18	4.44413e-17
GDE1	YPL110C	1.59368	6.47028	75.3916	3.8603e-18	4.44415e-17
SNF2	YOR290C	1.1714	7.54987	75.2564	4.13394e-18	4.74932e-17
KIP3	YGL216W	1.33788	6.71449	75.1769	4.30365e-18	4.93408e-17
MCM6	YGL201C	1.15532	7.50939	75.0927	4.49119e-18	5.1279e-17
RMD9	YGL107C	1.3127	6.79673	75.039	4.61511e-18	5.25858e-17
TBF1	YPL128C	1.28255	7.27408	74.3353	6.59129e-18	7.4491e-17
MLP1	YKR095W	1.26777	6.96292	73.5562	9.7811e-18	1.09426e-16
RKR1	YMR247C	1.13754	7.68795	73.5495	9.81422e-18	1.09576e-16
SBE2	YDR351W	1.48547	6.30973	73.3934	1.06218e-17	1.17646e-16
PBS2	YJL128C	1.19478	7.32388	73.3417	1.09041e-17	1.20532e-16
UBS1	YBR165W	1.7738	5.79312	73.0964	1.23468e-17	1.354e-16
BEM2	YER155C	1.1292	7.90095	72.4527	1.71081e-17	1.86509e-16
YTA6	YPL074W	1.68409	6.01285	72.4078	1.75021e-17	1.90429e-16
HST1	YOL068C	1.23367	7.10354	71.8144	2.3642e-17	2.56731e-16
TAH18	YPR048W	1.30441	6.91003	71.2766	3.10491e-17	3.35851e-16
PAC1	YOR269W	1.58827	6.45185	70.8741	3.80765e-17	4.11064e-16
CAC2	YML102W	1.26255	7.32205	70.8355	3.88297e-17	4.1838e-16
SDS23	YGL056C	1.23838	7.05875	70.7559	4.04276e-17	4.33912e-16
OSH3	YHR073W	1.10882	7.58676	70.7354	4.08503e-17	4.37603e-16
CAT8	YMR280C	2.58592	4.57899	69.8935	6.25947e-17	6.66676e-16
MET12	YPL023C	1.10891	7.72903	69.8692	6.33699e-17	6.73639e-16
STH1	YIL126W	1.10124	8.19815	69.7062	6.88293e-17	7.30275e-16
CTK2	YJL006C	1.90296	5.26018	69.1891	8.94596e-17	9.47349e-16
YHP1	YDR451C	1.54488	6.49272	69.0409	9.64435e-17	1.01936e-15
BDF1	YLR399C	1.04706	8.28416	68.7803	1.10067e-16	1.15674e-15
YSH1	YLR277C	1.28639	6.6923	68.6643	1.16734e-16	1.21988e-15
CUE3	YGL110C	1.65501	5.98701	68.6506	1.17551e-16	1.22611e-15
MYO3	YKL129C	1.16999	7.33385	68.5083	1.26343e-16	1.31534e-15
MON2	YNL297C	1.08277	7.94522	68.2294	1.45537e-16	1.50669e-15
RAD50	YNL250W	1.89511	5.55486	67.9201	1.70256e-16	1.75278e-15
SEC16	YPL085W	1.08624	8.25522	67.9058	1.71499e-16	1.76231e-15
MSI1	YBR195C	1.38496	6.58911	67.7256	1.87903e-16	1.92021e-15
ECM25	YJL201W	1.60441	5.9437	67.4945	2.11272e-16	2.1511e-15
SEC8	YPR055W	1.36537	6.44928	67.3265	2.30067e-16	2.33817e-15
MET30	YIL046W	1.11029	7.51219	67.3073	2.32318e-16	2.35673e-15
SRB8	YCR081W	1.6214	5.91485	67.2418	2.40173e-16	2.43197e-15
SLA2	YNL243W	1.08361	9.38596	66.9845	2.73655e-16	2.76596e-15
POL3	YDL102W	1.10355	7.46988	66.4871	3.52187e-16	3.53397e-15
COQ2	YNR041C	1.2575	7.25669	66.3514	3.77296e-16	3.76549e-15
YLR177W	YLR177W	1.06564	8.25338	66.1611	4.15528e-16	4.1248e-15
TFC4	YGR047C	1.45736	6.49645	66.1156	4.25241e-16	4.20617e-15
MTG2	YHR168W	1.77344	5.52612	65.0813	7.18707e-16	7.03369e-15
EPL1	YFL024C	1.65439	5.80571	64.5886	9.22864e-16	8.98416e-15
KIN2	YLR096W	1.07483	7.53453	64.4667	9.81762e-16	9.5408e-15
YOR093C	YOR093C	1.41968	6.37875	64.3308	1.05189e-15	1.01689e-14
EIS1	YMR031C	1.13544	7.18667	64.1441	1.15643e-15	1.11601e-14
PAM1	YDR251W	1.17108	6.93624	63.9881	1.25172e-15	1.20587e-14
YMR111C	YMR111C	2.47715	4.83127	63.9228	1.29391e-15	1.24435e-14
PCL1	YNL289W	1.40366	6.34797	63.8214	1.36225e-15	1.3078e-14
SPA2	YLL021W	1.17493	7.05964	63.6642	1.47539e-15	1.41398e-14
DBP10	YDL031W	1.09651	7.31995	63.6423	1.49188e-15	1.42731e-14
XDJ1	YLR090W	1.12219	7.16392	63.5742	1.54439e-15	1.47501e-14
CFT1	YDR301W	1.04117	7.75694	63.1558	1.90983e-15	1.81466e-14
SRO77	YBL106C	1.17224	7.26967	63.0386	2.02696e-15	1.92267e-14
SRO7	YPR032W	1.19911	7.00373	62.9295	2.14241e-15	2.02525e-14
FMP48	YGR052W	1.19417	8.7337	62.7092	2.39599e-15	2.25728e-14
ADA2	YDR448W	1.7984	5.44294	62.6628	2.45303e-15	2.30319e-14
CLB3	YDL155W	1.33164	6.35248	62.6203	2.50658e-15	2.3495e-14
RRP4	YHR069C	1.12491	7.18201	62.6059	2.52499e-15	2.36276e-14
OXP1	YKL215C	1.09498	7.66033	62.5922	2.54256e-15	2.37519e-14
MCM3	YEL032W	1.01085	8.48299	62.5052	2.65736e-15	2.47827e-14
IQG1	YPL242C	1.201	6.84687	62.1064	3.25397e-15	3.0245e-14
CYK3	YDL117W	1.22979	6.77335	61.9508	3.52154e-15	3.25684e-14
WHI4	YDL224C	1.2067	6.71121	61.8096	3.78321e-15	3.47567e-14
HSF1	YGL073W	1.61386	5.84251	61.397	4.66512e-15	4.25782e-14
LAA1	YJL207C	1.04928	7.45937	61.3324	4.8207e-15	4.39246e-14
FMP43	YGR243W	1.18539	7.47735	61.1978	5.16189e-15	4.69563e-14
PUF3	YLL013C	1.19201	6.85837	60.9269	5.92342e-15	5.37955e-14
CWC22	YGR278W	1.88147	5.18305	60.496	7.3727e-15	6.65221e-14
CYT2	YKL087C	1.28511	6.54693	60.4687	7.47567e-15	6.73417e-14
PUF4	YGL014W	1.10448	7.19308	60.4109	7.69837e-15	6.92354e-14
ASK1	YKL052C	1.43379	6.49667	60.2512	8.34921e-15	7.49673e-14
LOS1	YKL205W	1.09986	7.14186	60.1753	8.6776e-15	7.76645e-14
MRPL3	YMR024W	1.16301	6.77272	60.0944	9.04162e-15	8.07922e-14
ILV5	YLR355C	1.13745	11.4002	60.0524	9.2364e-15	8.24e-14
YOR062C	YOR062C	1.19481	7.07585	59.6968	1.10659e-14	9.8338e-14
RIO1	YOR119C	1.51728	5.9557	59.6479	1.13442e-14	1.00557e-13
FAP1	YNL023C	1.10134	7.18314	59.6387	1.13973e-14	1.00867e-13
TAF1	YGR274C	1.43227	6.42368	59.6058	1.15891e-14	1.02313e-13
MSY1	YPL097W	1.57004	5.76767	59.4781	1.23662e-14	1.08748e-13
SET2	YJL168C	1.45142	6.25365	59.3251	1.33658e-14	1.17352e-13
YPL272C	YPL272C	1.01347	8.1973	59.111	1.49025e-14	1.30432e-13
RIB1	YBL033C	1.01483	7.67268	58.564	1.9678e-14	1.70881e-13
TRL1	YJL087C	1.4798	6.08914	58.4615	2.07312e-14	1.79466e-13
INP52	YNL106C	1.28463	6.61175	57.9795	2.64869e-14	2.27165e-13
AVO1	YOL078W	1.53203	5.82507	57.9384	2.7045e-14	2.31594e-13
BUL1	YMR275C	1.2191	6.50908	57.904	2.75229e-14	2.35323e-13
MSG5	YNL053W	1.20295	6.60396	57.8755	2.7925e-14	2.38394e-13
MSB1	YOR188W	1.30526	6.41375	57.7332	3.00189e-14	2.55876e-13
SWI5	YDR146C	1.25429	6.46101	57.5758	3.25202e-14	2.76347e-13
PRP22	YER013W	1.41076	6.32363	57.5617	3.27546e-14	2.77913e-13
HOS2	YGL194C	1.3701	6.447	57.4542	3.45938e-14	2.93071e-13
PRP6	YBR055C	1.20288	6.59715	57.0219	4.30977e-14	3.62897e-13
SEC10	YLR166C	1.16009	6.91777	56.7853	4.86097e-14	4.08071e-13
YLL032C	YLL032C	1.54358	5.84411	56.5237	5.55247e-14	4.64016e-13
RSM25	YIL093C	1.15673	6.73743	56.4189	5.85633e-14	4.87598e-13
NMA111	YNL123W	1.00284	8.0732	56.386	5.95516e-14	4.93949e-13
POL1	YNL102W	1.04585	7.53052	56.181	6.60965e-14	5.44977e-13
TIF4632	YGL049C	1.01245	7.3639	56.1365	6.76091e-14	5.56622e-13
RSM7	YJR113C	0.997676	7.52155	56.1151	6.83493e-14	5.61051e-13
TBS1	YBR150C	1.63469	5.60393	55.9227	7.53767e-14	6.17821e-13
RPA190	YOR341W	1.05515	10.5589	55.8335	7.88778e-14	6.43666e-13
ROX3	YBL093C	1.25023	6.5525	55.7867	8.07759e-14	6.58187e-13
NBP35	YGL091C	1.04412	7.23482	55.5396	9.15958e-14	7.41993e-13
UBP8	YMR223W	1.56055	5.99185	55.3043	1.03241e-13	8.33891e-13
NAM8	YHR086W	1.11678	6.94866	55.1077	1.14101e-13	9.17607e-13
DIG1	YPL049C	1.08987	7.03532	54.9914	1.21057e-13	9.70729e-13
UPC2	YDR213W	0.964377	8.32717	54.7763	1.35062e-13	1.08147e-12
ALY2	YJL084C	1.24251	6.37379	54.7459	1.37169e-13	1.09676e-12
IVY1	YDR229W	1.23017	6.45263	54.4093	1.62789e-13	1.2923e-12
SNX4	YJL036W	1.45245	6.10541	54.1826	1.82698e-13	1.4462e-12
MYO5	YMR109W	0.942302	8.27213	54.0823	1.92269e-13	1.5198e-12
BLM10	YFL007W	0.960105	8.84344	54.029	1.97553e-13	1.55935e-12
CDC16	YKL022C	1.19618	6.56888	53.9427	2.06425e-13	1.62706e-12
PGD1	YGL025C	1.54915	5.61312	53.4942	2.59364e-13	2.02991e-12
HSP42	YDR171W	1.4065	10.7367	53.471	2.62442e-13	2.05112e-12
PRP45	YAL032C	1.20706	6.58479	53.3767	2.75346e-13	2.14894e-12
CDC55	YGL190C	1.14251	6.60712	52.9295	3.45735e-13	2.67945e-12
NUP145	YGL092W	0.922587	8.46723	52.7901	3.71172e-13	2.87257e-12
PDE2	YOR360C	1.07943	7.27701	52.7663	3.75695e-13	2.90353e-12
USA1	YML029W	1.0653	6.96725	52.5413	4.2129e-13	3.24236e-12
MRPS35	YGR165W	1.08481	6.93464	52.5063	4.2888e-13	3.2962e-12
YDL156W	YDL156W	1.47826	5.66561	52.3244	4.70482e-13	3.61093e-12
ZDS2	YML109W	1.42014	5.9386	51.9504	5.69195e-13	4.3565e-12
NCS6	YGL211W	1.15188	6.60279	51.9465	5.70332e-13	4.35919e-12
RIM101	YHL027W	0.922687	8.08611	51.6847	6.51675e-13	4.95362e-12
CDC5	YMR001C	1.21537	6.59743	51.6675	6.57407e-13	4.99036e-12
RPO41	YFL036W	0.911429	8.38911	51.4852	7.21396e-13	5.46115e-12
DEG1	YFL001W	1.29927	6.23424	51.4401	7.38155e-13	5.58041e-12
RSE1	YML049C	1.07681	7.08372	51.3717	7.64324e-13	5.77039e-12
YSP2	YDR326C	1.02651	7.23644	51.3652	7.66863e-13	5.78169e-12
NUP157	YER105C	0.905517	8.29615	51.1019	8.76947e-13	6.59374e-12
LCP5	YER127W	1.43964	6.10285	51.0613	8.95249e-13	6.72224e-12
ATP11	YNL315C	0.968277	7.32744	51.041	9.04553e-13	6.78293e-12
YMR265C	YMR265C	1.08085	6.93016	51.0194	9.14574e-13	6.84882e-12
HCM1	YCR065W	1.11062	6.72297	50.9222	9.60993e-13	7.17705e-12
UFD1	YGR048W	0.931627	7.66213	50.8311	1.00668e-12	7.48801e-12
PSK1	YAL017W	0.912408	8.20499	50.4612	1.21543e-12	8.99258e-12
TRS120	YDR407C	1.0982	6.82486	50.207	1.38353e-12	1.01685e-11
CIK1	YMR198W	1.80179	5.1868	49.9593	1.56972e-12	1.14761e-11
MIG2	YGL209W	1.38043	6.04439	49.9468	1.57974e-12	1.15342e-11
TOP3	YLR234W	1.87478	4.91581	49.94	1.58516e-12	1.15585e-11
SRP72	YPL210C	0.946346	7.88878	49.8959	1.62125e-12	1.18062e-11
KIP1	YBL063W	1.55946	5.31599	49.6341	1.85262e-12	1.34382e-11
IRR1	YIL026C	1.22642	6.22763	49.3392	2.15312e-12	1.55366e-11
HST4	YDR191W	1.46251	5.54828	49.3171	2.17757e-12	1.56926e-11
VPS71	YML041C	2.10665	5.36947	49.0503	2.49479e-12	1.79321e-11
DSS1	YMR287C	1.77223	5.29865	49.0377	2.51089e-12	1.80245e-11
DSL1	YNL258C	1.13123	6.67876	48.9954	2.56569e-12	1.83703e-11
CBP2	YHL038C	1.48167	5.58543	48.7757	2.86977e-12	2.04947e-11
MRPL11	YDL202W	1.45671	5.59906	48.6956	2.98937e-12	2.13213e-11
DBF2	YGR092W	1.03769	6.91581	47.9534	4.36473e-12	3.0775e-11
YAP1802	YGR241C	1.06693	6.7077	47.9389	4.3972e-12	3.09646e-11
BNI4	YNL233W	1.36026	5.94793	47.9358	4.40407e-12	3.09737e-11
SWD3	YBR175W	1.02622	6.80023	47.8533	4.59323e-12	3.22223e-11
DOP1	YDR141C	0.945462	7.43078	47.8337	4.63953e-12	3.2465e-11
YLL007C	YLL007C	1.64574	5.44029	47.7889	4.74681e-12	3.31739e-11
MGR3	YMR115W	1.45719	5.66439	47.6396	5.12225e-12	3.57078e-11
RSM26	YJR101W	1.05689	7.18743	47.5893	5.25557e-12	3.65912e-11
SNF6	YHL025W	0.973452	7.13557	47.4674	5.59277e-12	3.87929e-11
MCM2	YBL023C	1.08155	7.32623	47.4413	5.66772e-12	3.92636e-11
ADE4	YMR300C	0.946123	8.7656	47.4343	5.68774e-12	3.93532e-11
YCG1	YDR325W	1.46534	6.05619	47.393	5.8091e-12	4.01428e-11
APM1	YPL259C	1.07683	6.72138	47.3868	5.8275e-12	4.01699e-11
MDH2	YOL126C	0.927964	9.22486	47.2507	6.24626e-12	4.30031e-11
CAF120	YNL278W	1.04692	6.90717	47.1904	6.44141e-12	4.42369e-11
CDC53	YDL132W	0.902279	7.57171	47.1374	6.61817e-12	4.53946e-11
BAS1	YKR099W	1.36245	5.82438	46.7803	7.9409e-12	5.41993e-11
CPA2	YJR109C	0.956712	10.1198	46.6528	8.47439e-12	5.77695e-11
MET4	YNL103W	1.43129	6.09784	46.4447	9.42392e-12	6.39283e-11
TEA1	YOR337W	1.24512	6.22159	46.3201	1.00427e-11	6.80424e-11
AXL1	YPR122W	1.11592	6.75831	46.2844	1.02274e-11	6.91254e-11
AFG2	YLR397C	0.900796	8.03571	46.2806	1.02471e-11	6.91743e-11
XKS1	YGR194C	0.989583	7.03588	46.1888	1.07387e-11	7.24048e-11
TID3	YIL144W	1.69669	5.32584	46.1283	1.10758e-11	7.45872e-11
SCC4	YER147C	1.21383	6.37953	46.1122	1.11672e-11	7.50204e-11
ATG2	YNL242W	1.03604	6.73489	46.0785	1.1361e-11	7.62303e-11
VPS33	YLR396C	1.13394	6.37915	46.0249	1.16762e-11	7.82506e-11
SKT5	YBL061C	1.16632	6.48921	46.0143	1.17391e-11	7.85769e-11
RSM10	YDR041W	0.993737	6.92615	45.9909	1.18806e-11	7.94285e-11
ORC5	YNL261W	1.5031	5.54327	45.9109	1.23753e-11	8.25366e-11
CDH1	YGL003C	1.21186	6.28998	45.8745	1.26077e-11	8.39859e-11
RPM2	YML091C	1.3464	6.04129	45.8169	1.29839e-11	8.63883e-11
CLP1	YOR250C	1.07909	6.67302	45.767	1.33188e-11	8.85104e-11
COX18	YGR062C	1.19875	6.17697	45.691	1.38461e-11	9.19042e-11
POS5	YPL188W	1.19892	6.26973	45.6606	1.40624e-11	9.32285e-11
SEC2	YNL272C	1.09606	6.56323	45.5661	1.47572e-11	9.77181e-11
YBL095W	YBL095W	1.31415	6.27751	45.5534	1.48535e-11	9.82383e-11
NOG2	YNR053C	0.937465	8.4791	45.5222	1.50917e-11	9.96954e-11
RET1	YOR207C	0.869716	7.97554	45.3768	1.62552e-11	1.07126e-10
AFG3	YER017C	0.941579	7.15673	44.8462	2.13136e-11	1.39468e-10
HAT1	YPL001W	1.44073	5.72414	44.7569	2.23075e-11	1.458e-10
SMC2	YFR031C	1.48734	5.33338	44.6944	2.30312e-11	1.50176e-10
PHO81	YGR233C	1.31995	5.88731	44.5689	2.45567e-11	1.59748e-10
YDR444W	YDR444W	1.16409	6.27607	44.4552	2.60251e-11	1.69102e-10
CDC27	YBL084C	1.36338	5.5772	44.2579	2.87843e-11	1.86594e-10
CHD1	YER164W	0.919968	7.57278	43.8023	3.63277e-11	2.34671e-10
RIB2	YOL066C	1.17143	6.22544	43.6841	3.85893e-11	2.48702e-10
PRP8	YHR165C	0.857206	8.18134	43.6784	3.87025e-11	2.49142e-10
HST3	YOR025W	1.23731	6.03139	43.6144	3.99889e-11	2.56827e-10
SMP1	YBR182C	1.33348	6.13913	43.6095	4.00882e-11	2.57167e-10
BUL2	YML111W	1.34121	6.42217	43.5551	4.12197e-11	2.6412e-10
VHS3	YOR054C	1.21856	6.21701	43.3029	4.68883e-11	2.99061e-10
AAT1	YKL106W	0.966761	6.91786	43.2744	4.75756e-11	3.03097e-10
HPR1	YDR138W	1.32714	5.622	43.2695	4.76956e-11	3.03513e-10
ICT1	YLR099C	0.910111	7.19505	43.2211	4.88917e-11	3.10768e-10
AMD1	YML035C	0.853934	7.76775	43.1192	5.15045e-11	3.26627e-10
KIN4	YOR233W	1.04412	6.66006	42.7107	6.34656e-11	4.01563e-10
NOP53	YPL146C	1.34019	5.60486	42.7018	6.37533e-11	4.02924e-10
FIG4	YNL325C	1.38007	5.67671	42.671	6.47646e-11	4.08849e-10
MRPL15	YLR312W-A	1.02958	6.58131	42.6097	6.68259e-11	4.21383e-10
MRS4	YKR052C	0.951682	6.91771	42.6037	6.70311e-11	4.22197e-10
MRPL8	YJL063C	0.960266	7.02878	42.584	6.77104e-11	4.25992e-10
TSC11	YER093C	1.26196	5.93493	42.5726	6.81085e-11	4.28011e-10
PAF1	YBR279W	1.17704	6.25494	42.5324	6.95201e-11	4.35895e-10
UTP18	YJL069C	1.08574	6.6046	42.4889	7.10836e-11	4.45195e-10
DIP2	YLR129W	0.856329	7.61877	42.4163	7.37715e-11	4.61508e-10
CYC8	YBR112C	0.978093	6.87112	42.3635	7.57913e-11	4.73611e-10
VPS36	YLR417W	1.50249	5.7669	42.2995	7.83128e-11	4.88267e-10
UTP25	YIL091C	1.1727	6.13407	42.292	7.86129e-11	4.89588e-10
IRS4	YKR019C	1.30456	5.82882	42.1127	8.61598e-11	5.35987e-10
NOP14	YDL148C	1.33695	5.68419	42.0715	8.79978e-11	5.46197e-10
RAD51	YER095W	0.851449	7.78091	41.9747	9.24634e-11	5.72633e-10
NAT2	YGR147C	0.919132	7.13795	41.9061	9.57636e-11	5.92411e-10
UBP1	YDL122W	0.97052	6.79095	41.8986	9.6129e-11	5.94009e-10
SSF1	YHR066W	1.08	6.43653	41.8299	9.9569e-11	6.13898e-10
NST1	YNL091W	1.08449	6.58449	41.7798	1.02152e-10	6.29126e-10
INP53	YOR109W	0.918969	7.50898	41.738	1.04362e-10	6.42024e-10
HDA2	YDR295C	1.43043	5.46169	41.6149	1.11143e-10	6.80721e-10
MDJ1	YFL016C	0.84474	8.02722	41.5859	1.12806e-10	6.90142e-10
NUP84	YDL116W	0.890978	7.25956	41.5171	1.16847e-10	7.14078e-10
CBF1	YJR060W	1.11981	6.35611	41.5084	1.17365e-10	7.16456e-10
SKP2	YNL311C	1.57869	5.24431	41.4516	1.20824e-10	7.35949e-10
DSE1	YER124C	0.82999	8.79209	41.4206	1.22757e-10	7.46905e-10
ROD1	YOR018W	1.08597	6.3576	41.4084	1.23528e-10	7.50772e-10
RTG1	YOL067C	1.26359	5.84674	41.3251	1.28901e-10	7.82576e-10
PPM2	YOL141W	1.30328	5.57854	41.2963	1.30815e-10	7.93328e-10
TOP1	YOL006C	1.14612	6.33837	41.2267	1.35555e-10	8.20278e-10
YGR079W	YGR079W	1.34717	5.80633	41.198	1.37562e-10	8.31518e-10
UTP21	YLR409C	0.879515	8.23083	41.1902	1.38116e-10	8.33957e-10
NUP159	YIL115C	0.862085	7.91828	41.1766	1.39078e-10	8.38851e-10
SWH1	YAR042W	0.993298	6.80098	41.096	1.44932e-10	8.73212e-10
YMR166C	YMR166C	1.44906	5.28533	41.0837	1.45845e-10	8.77758e-10
MCM4	YPR019W	0.867308	7.64924	41.0753	1.46479e-10	8.80617e-10
MCD1	YDL003W	1.41158	5.43087	41.0575	1.47817e-10	8.87701e-10
SSD1	YDR293C	0.845772	9.21991	40.7029	1.77221e-10	1.05856e-09
NUP133	YKR082W	0.853012	7.89642	40.5903	1.87738e-10	1.11897e-09
PKC1	YBL105C	0.902769	7.01553	40.4328	2.03491e-10	1.20699e-09
CYR1	YJL005W	0.81627	8.08165	40.4319	2.03594e-10	1.20699e-09
SQS1	YNL224C	1.1488	6.29952	40.423	2.04514e-10	1.21115e-09
PEX15	YOL044W	1.25723	5.77423	40.2857	2.19409e-10	1.29659e-09
DIS3	YOL021C	0.833637	8.67334	40.025	2.50729e-10	1.47696e-09
OSH2	YDL019C	0.868444	7.93734	39.9707	2.57795e-10	1.51376e-09
TRM3	YDL112W	0.826921	7.95552	39.9018	2.67053e-10	1.56481e-09
SKY1	YMR216C	0.837475	7.47002	39.8614	2.72632e-10	1.59246e-09
RPI1	YIL119C	1.49716	5.36163	39.5977	3.12047e-10	1.81504e-09
RAD18	YCR066W	1.67803	4.73833	39.5849	3.14103e-10	1.82509e-09
RSC1	YGR056W	1.01346	6.53931	39.5565	3.18706e-10	1.8499e-09
SRP68	YPL243W	0.810272	8.37363	39.445	3.37436e-10	1.95249e-09
RIF1	YBR275C	1.23171	6.07156	39.3475	3.54714e-10	2.04819e-09
DUS4	YLR405W	1.20008	6.37882	39.142	3.9407e-10	2.266e-09
CDC13	YDL220C	1.28392	5.57052	39.1343	3.95641e-10	2.27033e-09
FAA3	YIL009W	0.958723	7.10195	39.1069	4.01222e-10	2.29998e-09
ARK1	YNL020C	1.16102	6.27681	39.0874	4.05253e-10	2.32069e-09
HOF1	YMR032W	1.27313	5.99542	38.9439	4.36156e-10	2.48483e-09
MUP3	YHL036W	1.09471	6.19796	38.9411	4.36778e-10	2.48582e-09
SIR3	YLR442C	1.36878	5.45207	38.9009	4.45864e-10	2.53494e-09
INO2	YDR123C	1.56274	5.11117	38.8988	4.46365e-10	2.53519e-09
SPT14	YPL175W	1.37185	5.56779	38.7125	4.91043e-10	2.7691e-09
SUV3	YPL029W	1.31185	5.64298	38.6474	5.0772e-10	2.85693e-09
MRPS9	YBR146W	0.991969	6.67161	38.6382	5.10101e-10	2.86493e-09
THP1	YOL072W	1.28509	5.67686	38.5871	5.23641e-10	2.93504e-09
PEP3	YLR148W	1.118	6.26351	38.4495	5.61894e-10	3.14627e-09
GCD10	YNL062C	0.917076	6.87409	38.1915	6.41303e-10	3.57288e-09
GLE2	YER107C	0.87806	7.46511	38.1571	6.5273e-10	3.622e-09
TOR1	YJR066W	0.804578	7.94037	38.0997	6.7222e-10	3.7227e-09
MBP1	YDL056W	1.30169	5.55634	38.0779	6.79744e-10	3.76062e-09
MCM5	YLR274W	0.90271	6.94915	38.0405	6.92921e-10	3.82589e-09
PRP16	YKR086W	1.38418	5.27885	38.0196	7.00365e-10	3.86315e-09
NTH2	YBR001C	0.910847	6.82114	37.9357	7.31143e-10	4.01694e-09
MSC6	YOR354C	0.856583	7.34523	37.7697	7.96092e-10	4.36513e-09
TOM1	YDR457W	0.795786	9.13717	37.7476	8.05177e-10	4.41059e-09
MAC1	YMR021C	1.11644	6.3364	37.745	8.06218e-10	4.41194e-09
RAD5	YLR032W	0.99044	6.52177	37.6839	8.31896e-10	4.54797e-09
ENT4	YLL038C	1.14227	6.1806	37.5508	8.9065e-10	4.85007e-09
NAM9	YNL137C	0.921835	6.81383	37.507	9.10839e-10	4.95514e-09
DSF2	YBR007C	1.64645	4.99902	37.4569	9.34543e-10	5.07912e-09
NUD1	YOR373W	1.16905	5.98042	37.421	9.51918e-10	5.16848e-09
RPD3	YNL330C	0.804779	7.51337	37.3913	9.66538e-10	5.24274e-09
FIR1	YER032W	1.39272	5.18874	37.2819	1.02228e-09	5.52887e-09
BRN1	YBL097W	1.72659	4.54272	37.2269	1.05156e-09	5.67615e-09
ESA1	YOR244W	1.61869	4.79205	37.1445	1.09694e-09	5.90964e-09
LUC7	YDL087C	1.48462	5.48237	37.0346	1.16049e-09	6.24593e-09
YPR097W	YPR097W	0.982831	6.52546	37.0116	1.17431e-09	6.30754e-09
MRPL6	YHR147C	0.911179	6.77974	36.9707	1.19918e-09	6.4292e-09
USO1	YDL058W	0.9442	7.27914	36.95	1.21195e-09	6.49141e-09
TAF5	YBR198C	0.841157	7.22376	36.9392	1.2187e-09	6.52129e-09
URB2	YJR041C	1.09592	6.72661	36.919	1.23138e-09	6.5828e-09
MSS4	YDR208W	0.825975	7.31206	36.6865	1.38736e-09	7.38814e-09
YAP1	YML007W	0.780149	7.79687	36.6768	1.39428e-09	7.4179e-09
ECM29	YHL030W	0.801925	8.55452	36.5085	1.51999e-09	8.07894e-09
SDS24	YBR214W	0.864408	7.05433	36.4547	1.56257e-09	8.29735e-09
NOB1	YOR056C	1.04471	6.46175	36.4139	1.59559e-09	8.45645e-09
SSQ1	YLR369W	0.994144	6.48668	36.4026	1.60489e-09	8.48431e-09
PAN1	YIR006C	0.859602	8.52937	36.3217	1.67291e-09	8.82413e-09
MHR1	YDR296W	0.804668	7.55416	36.305	1.68727e-09	8.883e-09
RAD54	YGL163C	1.15892	5.95782	36.2752	1.71334e-09	9.01167e-09
MSP1	YGR028W	1.01208	6.59682	36.2496	1.73594e-09	9.11329e-09
MSK1	YNL073W	0.784749	7.5705	36.2141	1.76787e-09	9.26962e-09
CTK1	YKL139W	1.29861	5.33179	36.2128	1.76906e-09	9.26962e-09
TAO3	YIL129C	0.788388	7.56974	36.0505	1.92271e-09	1.00368e-08
RLM1	YPL089C	1.23664	5.72606	36.0182	1.95486e-09	1.0195e-08
SKI2	YLR398C	0.783471	7.69314	35.9946	1.9787e-09	1.03097e-08
SSY5	YJL156C	1.1095	6.09688	35.923	2.05271e-09	1.06853e-08
SIP5	YMR140W	0.919095	6.65937	35.8828	2.09545e-09	1.08975e-08
YKR075C	YKR075C	1.69823	4.65508	35.8136	2.17124e-09	1.12811e-08
STO1	YMR125W	0.795345	7.90829	35.7546	2.23802e-09	1.15854e-08
VID30	YGL227W	1.284	5.69268	35.7545	2.23816e-09	1.15854e-08
YMR262W	YMR262W	0.906863	6.7118	35.6964	2.3059e-09	1.19138e-08
ZRT2	YLR130C	0.989175	7.34253	35.5921	2.43272e-09	1.25574e-08
YPL014W	YPL014W	0.999845	7.16906	35.5583	2.4753e-09	1.27534e-08
DIA4	YHR011W	1.33623	5.29893	35.5182	2.52681e-09	1.29954e-08
SPC110	YDR356W	1.26314	5.43262	35.5181	2.52695e-09	1.29954e-08
PIG2	YIL045W	1.23781	5.52901	35.4558	2.60902e-09	1.3405e-08
ZIM17	YNL310C	1.09432	6.08285	35.4497	2.61719e-09	1.34346e-08
LTE1	YAL024C	1.33346	5.18616	35.4029	2.68088e-09	1.37488e-08
PEX7	YDR142C	1.24912	5.76026	35.3253	2.78977e-09	1.42809e-08
SNU66	YOR308C	1.80127	4.39362	35.259	2.88639e-09	1.47482e-08
ATE1	YGL017W	0.853055	7.18676	35.2186	2.94691e-09	1.50436e-08
HAL5	YJL165C	0.763554	7.61264	35.1536	3.04704e-09	1.55405e-08
YJR030C	YJR030C	1.47366	5.4003	34.97	3.34832e-09	1.70457e-08
GEA2	YEL022W	0.868037	7.09399	34.9635	3.35943e-09	1.70866e-08
UFD2	YDL190C	0.756977	7.74661	34.8643	3.53512e-09	1.79637e-08
ASM4	YDL088C	0.964339	6.4615	34.8457	3.56902e-09	1.81194e-08
FRA1	YLL029W	0.799556	8.09376	34.7712	3.70827e-09	1.88091e-08
JJJ2	YJL162C	2.33297	3.696	34.7622	3.72539e-09	1.88787e-08
YBL029W	YBL029W	2.04157	4.1053	34.7367	3.77443e-09	1.91098e-08
ATG11	YPR049C	1.12868	5.9663	34.7189	3.80912e-09	1.92678e-08
ARG80	YMR042W	1.39127	5.22886	34.6479	3.95071e-09	1.99477e-08
ENT5	YDR153C	0.84312	6.97101	34.5488	4.15699e-09	2.09511e-08
RRP5	YMR229C	0.771031	9.24107	34.4998	4.26299e-09	2.14658e-08
YJL181W	YJL181W	1.2663	5.31565	34.4171	4.44807e-09	2.23168e-08
PTA1	YAL043C	0.782987	7.5717	34.2883	4.75233e-09	2.38217e-08
ESC1	YMR219W	1.1018	6.23967	34.2818	4.76809e-09	2.38792e-08
KAP114	YGL241W	1.04423	6.1708	34.2591	4.82419e-09	2.41384e-08
CCA1	YER168C	0.801807	7.38458	34.2124	4.94132e-09	2.46799e-08
PTK2	YJR059W	0.751263	8.07986	34.1702	5.04969e-09	2.51759e-08
BUD4	YJR092W	0.858845	6.99318	34.1052	5.22107e-09	2.60069e-08
LRG1	YDL240W	1.21985	6.13402	34.1022	5.22916e-09	2.60239e-08
GPA1	YHR005C	0.920159	6.57876	34.081	5.28657e-09	2.6286e-08
UTP23	YOR004W	1.16105	5.91116	34.0582	5.34885e-09	2.65719e-08
HSL7	YBR133C	0.936141	6.53314	34.0528	5.36366e-09	2.66216e-08
THO2	YNL139C	0.917219	6.94479	34.0193	5.45695e-09	2.70604e-08
RGD1	YBR260C	0.901419	6.66372	33.9956	5.5237e-09	2.7367e-08
MAD1	YGL086W	1.45733	5.18356	33.9646	5.61254e-09	2.77823e-08
CLB2	YPR119W	1.14362	5.87689	33.9347	5.69922e-09	2.81862e-08
SIP1	YDR422C	0.945425	6.47184	33.9183	5.74752e-09	2.83745e-08
HDA3	YPR179C	1.39092	5.11778	33.8879	5.83806e-09	2.87959e-08
YMR102C	YMR102C	0.791876	7.28845	33.8798	5.86233e-09	2.88899e-08
SNF12	YNR023W	1.16302	6.01345	33.8684	5.89696e-09	2.90348e-08
DPB2	YPR175W	0.942628	6.54785	33.8128	6.06783e-09	2.98496e-08
RNH201	YNL072W	1.27958	5.66481	33.7844	6.15704e-09	3.02349e-08
SPO14	YKR031C	0.939293	6.49589	33.7578	6.24174e-09	3.05966e-08
POP2	YNR052C	0.798583	7.40121	33.7164	6.37611e-09	3.12002e-08
AIM44	YPL158C	1.15231	5.68789	33.6434	6.61994e-09	3.23363e-08
STP2	YHR006W	0.909883	6.5715	33.6098	6.73541e-09	3.28714e-08
ESC8	YOL017W	1.33663	5.184	33.6063	6.74737e-09	3.29008e-08
CDC6	YJL194W	1.51088	4.92734	33.5304	7.01585e-09	3.415e-08
STE7	YDL159W	1.16663	5.92128	33.4523	7.30318e-09	3.54552e-08
MSH3	YCR092C	1.15273	5.99587	33.3983	7.50905e-09	3.63593e-08
COG3	YER157W	0.883889	6.69563	33.2872	7.95047e-09	3.83961e-08
PIH1	YHR034C	0.977568	6.31698	33.2668	8.03409e-09	3.87662e-08
NIC96	YFR002W	0.768437	7.82598	33.1592	8.49138e-09	4.09372e-08
MRS1	YIR021W	0.990051	6.31671	32.89	9.75256e-09	4.66928e-08
PDS5	YMR076C	1.09005	6.14131	32.8038	1.01946e-08	4.86832e-08
YEL020C	YEL020C	1.05386	6.20807	32.7283	1.05981e-08	5.05231e-08
NAN1	YPL126W	0.746423	7.7882	32.6536	1.10135e-08	5.24585e-08
BUD6	YLR319C	0.916464	6.78745	32.6149	1.12348e-08	5.34666e-08
UBR1	YGR184C	0.741459	7.99342	32.5965	1.13419e-08	5.393e-08
STE4	YOR212W	0.740875	7.61134	32.5781	1.14497e-08	5.43959e-08
SEN15	YMR059W	1.77262	4.2623	32.5367	1.16962e-08	5.55194e-08
CST6	YIL036W	0.861783	6.83528	32.5201	1.17965e-08	5.59476e-08
SHQ1	YIL104C	1.22774	5.41829	32.5028	1.1902e-08	5.63998e-08
MDN1	YLR106C	0.766563	9.52818	32.494	1.19559e-08	5.66071e-08
YMR259C	YMR259C	0.949357	6.48927	32.465	1.21357e-08	5.73604e-08
PRP40	YKL012W	1.29797	5.36513	32.4015	1.25388e-08	5.91646e-08
THI3	YDL080C	0.911963	6.49446	32.3821	1.26646e-08	5.9657e-08
MRF1	YGL143C	0.925088	6.47603	32.3659	1.2771e-08	6.0107e-08
FKH2	YNL068C	1.12565	5.99446	32.3522	1.28614e-08	6.04303e-08
CHS2	YBR038W	0.83315	6.84291	32.3126	1.31259e-08	6.15684e-08
AVO2	YMR068W	1.36732	5.23742	32.2783	1.33599e-08	6.26133e-08
RAD53	YPL153C	1.2926	5.24969	32.2716	1.3406e-08	6.27232e-08
JIP4	YDR475C	0.729142	7.65811	32.2385	1.36361e-08	6.37464e-08
SIN4	YNL236W	0.890067	7.1059	32.0546	1.49899e-08	6.98397e-08
YMR310C	YMR310C	1.25857	5.52633	32.0467	1.50513e-08	7.00668e-08
EKI1	YDR147W	0.99528	6.2063	32.0085	1.53496e-08	7.13957e-08
VPS64	YDR200C	1.36849	5.07988	31.9828	1.5554e-08	7.21649e-08
MRPL20	YKR085C	0.852382	6.90641	31.9589	1.57465e-08	7.29361e-08
COX10	YPL172C	1.14594	6.0102	31.8706	1.64796e-08	7.62045e-08
HSH155	YMR288W	0.926498	6.45383	31.7872	1.72026e-08	7.94152e-08
ASG1	YIL130W	0.993499	6.20877	31.7207	1.78011e-08	8.21101e-08
YJR056C	YJR056C	1.29818	5.07727	31.647	1.84896e-08	8.52147e-08
MET18	YIL128W	0.966926	6.67386	31.5776	1.91628e-08	8.82445e-08
ROM2	YLR371W	0.930839	6.42747	31.5475	1.94625e-08	8.94285e-08
HRK1	YOR267C	0.796928	7.06731	31.5469	1.94683e-08	8.94285e-08
EDC3	YEL015W	0.8421	6.78566	31.507	1.98719e-08	9.11318e-08
HIR2	YOR038C	0.96838	6.52619	31.425	2.07299e-08	9.49094e-08
RTG3	YBL103C	1.3395	5.13348	31.4043	2.09514e-08	9.58446e-08
RTT107	YHR154W	1.24931	5.67949	31.3862	2.11484e-08	9.66659e-08
ISW2	YOR304W	0.940461	6.39912	31.2555	2.26206e-08	1.03225e-07
RIM15	YFL033C	0.93548	6.66981	31.2374	2.28321e-08	1.04105e-07
PET127	YOR017W	1.39453	4.96113	31.159	2.37729e-08	1.07951e-07
TRS85	YDR108W	1.11729	5.90407	31.1286	2.41488e-08	1.09568e-07
VTS1	YOR359W	1.464	4.80818	31.1243	2.42021e-08	1.0972e-07
YBL104C	YBL104C	0.916046	6.43457	31.0584	2.50378e-08	1.13416e-07
CAF40	YNL288W	0.862361	6.64733	31.0358	2.53317e-08	1.14654e-07
GRR1	YJR090C	0.960519	6.49522	30.9951	2.58675e-08	1.16984e-07
SAF1	YBR280C	0.909671	6.416	30.9438	2.65611e-08	1.20023e-07
AME1	YBR211C	1.1924	5.56907	30.9355	2.66742e-08	1.20435e-07
CEX1	YOR112W	0.92433	6.92172	30.9119	2.70004e-08	1.21809e-07
YBR225W	YBR225W	0.953613	6.33079	30.8687	2.76085e-08	1.2425e-07
AST1	YBL069W	0.948118	6.36058	30.8171	2.83522e-08	1.2739e-07
NRD1	YNL251C	1.01602	6.56173	30.7589	2.92157e-08	1.31163e-07
UTP20	YBL004W	0.703497	8.34407	30.7485	2.93733e-08	1.31764e-07
VPS41	YDR080W	1.19315	5.37818	30.6937	3.02142e-08	1.35427e-07
MRPS5	YBR251W	0.907541	6.63079	30.6854	3.03437e-08	1.35898e-07
CCR4	YAL021C	0.696335	8.50381	30.6495	3.09099e-08	1.38322e-07
SAC7	YDR389W	0.930523	6.37366	30.6404	3.10563e-08	1.38865e-07
SNU56	YDR240C	1.11831	5.57498	30.4498	3.42614e-08	1.53073e-07
MIP1	YOR330C	0.841785	6.70001	30.4097	3.4978e-08	1.56149e-07
TOF1	YNL273W	0.994826	6.20965	30.373	3.56452e-08	1.58872e-07
SET4	YJL105W	1.62316	4.33991	30.3254	3.65315e-08	1.62691e-07
ATC1	YDR184C	1.38419	6.02639	30.2909	3.71874e-08	1.65347e-07
PRI1	YIR008C	0.960325	6.36208	30.2357	3.82608e-08	1.69983e-07
SPT7	YBR081C	0.894466	6.45546	30.2126	3.87193e-08	1.71883e-07
RGA2	YDR379W	1.08531	5.77537	30.2102	3.87665e-08	1.71955e-07
PET309	YLR067C	1.39347	5.01707	30.1802	3.937e-08	1.74492e-07
NFI1	YOR156C	1.34207	5.03341	30.1058	4.09105e-08	1.80886e-07
MDS3	YGL197W	0.757223	7.18849	30.0645	4.17919e-08	1.84636e-07
IPI1	YHR085W	1.1075	5.67253	30.0199	4.27645e-08	1.88633e-07
YPR089W	YPR089W	0.859062	6.55659	29.9731	4.3808e-08	1.92929e-07
CDC15	YAR019C	1.08737	5.70059	29.9414	4.45299e-08	1.95797e-07
PIL1	YGR086C	0.752094	10.3628	29.8959	4.55875e-08	2.00289e-07
KCC4	YCL024W	1.08157	5.80219	29.8923	4.56726e-08	2.00504e-07
RIO2	YNL207W	0.797004	7.05356	29.8851	4.58423e-08	2.01063e-07
UBX6	YJL048C	0.849463	6.83433	29.8838	4.58724e-08	2.01063e-07
RSC2	YLR357W	0.957054	7.02013	29.882	4.59154e-08	2.01093e-07
SLF1	YDR515W	1.70195	4.53677	29.8184	4.74478e-08	2.0764e-07
MRP13	YGR084C	1.0125	6.04444	29.8147	4.75368e-08	2.07866e-07
GEM1	YAL048C	0.99359	6.09274	29.7861	4.82442e-08	2.10793e-07
REI1	YBR267W	0.959003	6.41458	29.7661	4.87435e-08	2.12807e-07
SFP1	YLR403W	0.858221	6.53097	29.7525	4.90878e-08	2.14142e-07
PDR1	YGL013C	0.789897	7.05157	29.7507	4.91326e-08	2.14169e-07
FAR11	YNL127W	0.916407	6.60162	29.6268	5.23751e-08	2.27945e-07
SST2	YLR452C	0.954722	6.30241	29.5161	5.54527e-08	2.40961e-07
BMS1	YPL217C	0.756295	7.11013	29.4689	5.6822e-08	2.46332e-07
SYH1	YPL105C	0.809745	7.02191	29.3968	5.8974e-08	2.55263e-07
SYF1	YDR416W	1.22302	5.20321	29.3731	5.97e-08	2.58203e-07
HAP1	YLR256W	0.69047	8.45175	29.3683	5.98477e-08	2.58641e-07
AHC1	YOR023C	1.22272	5.38444	29.3517	6.03639e-08	2.60669e-07
SPO71	YDR104C	1.29535	5.05623	29.3111	6.16426e-08	2.65777e-07
TIM44	YIL022W	0.698715	7.62893	29.2815	6.2591e-08	2.69656e-07
PEX5	YDR244W	0.925727	6.40419	29.2697	6.29737e-08	2.71095e-07
SCO1	YBR037C	1.0147	6.06912	29.2595	6.33035e-08	2.71777e-07
GIP4	YAL031C	1.05452	5.96362	29.2588	6.33282e-08	2.71777e-07
HFI1	YPL254W	1.10763	6.25209	29.2315	6.42257e-08	2.75203e-07
FAR8	YMR029C	0.910431	6.42556	29.0455	7.06988e-08	3.02007e-07
PMS1	YNL082W	1.2095	5.22251	29.0077	7.20898e-08	3.07712e-07
SSN3	YPL042C	0.920019	6.38527	28.9944	7.25867e-08	3.09503e-07
SEC5	YDR166C	0.965516	6.15988	28.9652	7.36889e-08	3.13814e-07
RRD1	YIL153W	0.771284	7.0915	28.9033	7.60831e-08	3.23762e-07
CAF130	YGR134W	0.894864	6.37259	28.898	7.62919e-08	3.24401e-07
RIX1	YHR197W	0.807911	6.80404	28.8931	7.6486e-08	3.24978e-07
STT4	YLR305C	0.690784	8.05595	28.7581	8.20052e-08	3.47895e-07
YIA6	YIL006W	1.22113	5.18637	28.692	8.48526e-08	3.597e-07
DSE3	YOR264W	0.866475	6.44885	28.663	8.61353e-08	3.64859e-07
YLR278C	YLR278C	0.856071	6.48919	28.5449	9.15486e-08	3.86877e-07
PBY1	YBR094W	0.79088	6.83445	28.5436	9.16124e-08	3.86877e-07
NMD5	YJR132W	0.729147	7.93643	28.4755	9.48928e-08	4.00426e-07
URB1	YKL014C	0.725189	7.49029	28.4603	9.56399e-08	4.03272e-07
URN1	YPR152C	1.18518	5.2224	28.4402	9.66392e-08	4.07176e-07
STE11	YLR362W	1.0674	5.78474	28.4112	9.80947e-08	4.12995e-07
PDR16	YNL231C	0.772759	6.88929	28.3854	9.94123e-08	4.17908e-07
SWI1	YPL016W	0.951536	6.43494	28.2704	1.05499e-07	4.42823e-07
VPS15	YBR097W	0.948566	6.46827	28.2498	1.06624e-07	4.47207e-07
PIP2	YOR363C	1.14196	5.79324	28.1003	1.1519e-07	4.82042e-07
MRPL49	YJL096W	1.08031	5.85313	27.9058	1.27368e-07	5.31403e-07
GAT2	YMR136W	1.14496	5.88903	27.751	1.37977e-07	5.73937e-07
RAX1	YOR301W	0.918846	6.36344	27.7373	1.38959e-07	5.77589e-07
ROX1	YPR065W	1.50069	5.61434	27.7076	1.4111e-07	5.85653e-07
RPR2	YIR015W	1.45559	4.54042	27.7039	1.41376e-07	5.86318e-07
YAP5	YIR018W	1.20166	5.12582	27.6084	1.48529e-07	6.14605e-07
MRPS12	YNR036C	0.672435	7.84529	27.5818	1.50589e-07	6.22667e-07
TRA1	YHR099W	0.66881	8.58676	27.5469	1.53335e-07	6.33547e-07
GSH1	YJL101C	0.678364	7.62865	27.5364	1.54165e-07	6.36504e-07
SFH1	YLR321C	0.825175	6.59726	27.4862	1.58216e-07	6.51774e-07
YGK3	YOL128C	1.12797	5.40025	27.4612	1.60281e-07	6.59793e-07
ZAP1	YJL056C	0.847386	6.67628	27.4258	1.63238e-07	6.70473e-07
PCL8	YPL219W	1.06729	5.60673	27.3092	1.73381e-07	7.10031e-07
YAP1801	YHR161C	0.707864	7.45196	27.2575	1.78084e-07	7.28214e-07
CLB1	YGR108W	0.702125	7.48889	27.1385	1.89393e-07	7.7275e-07
KIN3	YAR018C	1.22404	5.07786	27.1286	1.90362e-07	7.75779e-07
POP3	YNL282W	1.43798	4.50753	27.1281	1.90415e-07	7.75779e-07
POL12	YBL035C	1.0432	5.80249	27.0657	1.96653e-07	8.00608e-07
PEP7	YDR323C	1.4523	4.58787	27.0411	1.99173e-07	8.09799e-07
MRP49	YKL167C	1.03967	5.71898	27.0408	1.99203e-07	8.09799e-07
BOI1	YBL085W	1.0922	6.0568	26.9984	2.03622e-07	8.2595e-07
CCZ1	YBR131W	1.23819	5.53636	26.9728	2.06335e-07	8.36344e-07
RIA1	YNL163C	0.694375	7.58209	26.9123	2.12901e-07	8.61697e-07
BRF1	YGR246C	1.17391	5.53325	26.833	2.21814e-07	8.9712e-07
SCC2	YDR180W	1.02282	6.11648	26.8259	2.22638e-07	8.99796e-07
MSH2	YOL090W	0.704109	7.52117	26.8018	2.25422e-07	9.10383e-07
MRPL4	YLR439W	1.42062	5.82381	26.7932	2.26436e-07	9.13815e-07
BRL1	YHR036W	1.63125	4.47373	26.706	2.36879e-07	9.55262e-07
VPS35	YJL154C	0.733911	7.27225	26.6969	2.38003e-07	9.59097e-07
SEC23	YPR181C	0.702942	9.68415	26.6893	2.38941e-07	9.62179e-07
SWI4	YER111C	1.33985	4.87978	26.6439	2.44618e-07	9.83614e-07
RKM2	YDR198C	1.46126	4.48369	26.6353	2.45719e-07	9.87324e-07
MRPL16	YBL038W	0.971823	6.08865	26.5288	2.59637e-07	1.04174e-06
DCD1	YHR144C	0.987908	5.9061	26.5066	2.62636e-07	1.05149e-06
BUD3	YCL014W	0.840189	6.49698	26.4699	2.67673e-07	1.07088e-06
MSC3	YLR219W	0.81382	6.70242	26.3783	2.8068e-07	1.11969e-06
ACF2	YLR144C	0.824822	6.66686	26.2488	3.00137e-07	1.19645e-06
VPS5	YOR069W	0.760307	6.84373	26.1978	3.08177e-07	1.22762e-06
HSL1	YKL101W	0.966028	6.10672	26.1858	3.10096e-07	1.23349e-06
STU1	YBL034C	1.0149	5.67649	26.0614	3.30722e-07	1.31272e-06
ART5	YGR068C	1.12457	5.61603	26.0546	3.31896e-07	1.31643e-06
YJL147C	YJL147C	1.51086	4.85272	25.9721	3.46391e-07	1.37099e-06
HAL9	YOL089C	0.98198	6.33313	25.9481	3.50715e-07	1.38672e-06
DBF20	YPR111W	1.26698	5.01641	25.8703	3.65147e-07	1.44111e-06
UTP6	YDR449C	1.14568	5.67071	25.8406	3.70814e-07	1.46243e-06
YJL206C	YJL206C	1.29394	4.80044	25.8282	3.73196e-07	1.47078e-06
ABZ1	YNR033W	0.679492	7.64228	25.7388	3.90881e-07	1.53612e-06
YMR210W	YMR210W	0.691488	7.28531	25.7219	3.94336e-07	1.5486e-06
MIF2	YKL089W	1.61781	4.18346	25.6051	4.18924e-07	1.64158e-06
CEF1	YMR213W	1.21846	4.9918	25.5669	4.27318e-07	1.67169e-06
ALY1	YKR021W	1.12707	5.45684	25.5661	4.27487e-07	1.67169e-06
RAV1	YJR033C	0.712932	7.11056	25.5556	4.29827e-07	1.67966e-06
YLR422W	YLR422W	0.682063	7.31969	25.5316	4.35193e-07	1.69823e-06
IRC20	YLR247C	0.75015	6.78785	25.502	4.41924e-07	1.72329e-06
PFS2	YNL317W	0.912762	6.26141	25.3351	4.81863e-07	1.87508e-06
INP54	YOL065C	1.09805	5.60093	25.2742	4.97304e-07	1.93381e-06
MET31	YPL038W	1.36103	4.67494	25.2311	5.08561e-07	1.97481e-06
RDH54	YBR073W	0.705637	7.23991	25.1593	5.27836e-07	2.04536e-06
APJ1	YNL077W	0.835306	7.67207	25.145	5.31769e-07	2.05891e-06
SPC105	YGL093W	0.940865	6.30945	25.1439	5.32074e-07	2.05891e-06
YLR455W	YLR455W	1.03069	5.75332	25.1	5.44317e-07	2.10482e-06
SAP185	YJL098W	0.851746	6.3714	25.0946	5.45842e-07	2.10924e-06
KSS1	YGR040W	1.04787	5.9633	25.0505	5.58482e-07	2.15659e-06
NUP49	YGL172W	0.644395	7.61026	25.0436	5.60486e-07	2.16282e-06
REG1	YDR028C	0.782095	7.03824	25.0262	5.65557e-07	2.17988e-06
VAM7	YGL212W	1.20351	5.08488	25.0258	5.65691e-07	2.17988e-06
AIM39	YOL053W	1.0962	5.379	24.9383	5.91957e-07	2.27635e-06
TRS130	YMR218C	1.09073	5.37002	24.9091	6.00975e-07	2.30942e-06
NET1	YJL076W	0.683019	7.81079	24.772	6.45284e-07	2.47456e-06
IXR1	YKL032C	1.21256	5.29517	24.6853	6.74962e-07	2.58123e-06
NGG1	YDR176W	0.981253	5.77908	24.6532	6.86311e-07	2.62282e-06
KCS1	YDR017C	0.818904	6.39354	24.6341	6.93135e-07	2.64526e-06
YEL007W	YEL007W	0.882885	6.23619	24.6068	7.03039e-07	2.68121e-06
SAW1	YAL027W	1.66854	3.97746	24.5833	7.11673e-07	2.70485e-06
ATG21	YPL100W	1.00205	5.66374	24.5347	7.29831e-07	2.7711e-06
CTF19	YPL018W	1.55118	4.19569	24.5288	7.32073e-07	2.77667e-06
XBP1	YIL101C	1.77968	3.66474	24.4621	7.57864e-07	2.87253e-06
CNM67	YNL225C	1.19712	5.03062	24.4405	7.66407e-07	2.90119e-06
TIS11	YLR136C	0.933511	6.40481	24.4403	7.66471e-07	2.90119e-06
BOR1	YNL275W	1.15023	5.4669	24.4317	7.69913e-07	2.91223e-06
YLR108C	YLR108C	0.761721	6.61918	24.4075	7.79642e-07	2.94702e-06
COY1	YKL179C	1.04701	5.87191	24.3445	8.05562e-07	3.04086e-06
GPD2	YOL059W	0.635578	8.39896	24.33	8.11671e-07	3.05976e-06
YKR096W	YKR096W	0.991746	5.73312	24.2315	8.54235e-07	3.21366e-06
APL2	YKL135C	0.699725	7.00587	24.1961	8.70097e-07	3.26815e-06
ACE2	YLR131C	0.985066	5.84344	24.1952	8.70486e-07	3.26815e-06
SLM1	YIL105C	0.840564	6.64781	24.0923	9.18269e-07	3.44289e-06
PCL2	YDL127W	1.28821	4.84977	24.0669	9.30452e-07	3.48621e-06
TRM5	YHR070W	0.672645	7.21721	24.056	9.35735e-07	3.50364e-06
TFB1	YDR311W	1.04047	5.29256	23.9021	1.01361e-06	3.78756e-06
SKN7	YHR206W	0.74343	6.77367	23.8928	1.0185e-06	3.80325e-06
DBP9	YLR276C	0.827314	6.40759	23.8672	1.03216e-06	3.84651e-06
AIM36	YMR157C	0.87401	6.24394	23.8185	1.05858e-06	3.93618e-06
SGM1	YJR134C	1.29758	4.75674	23.8177	1.05906e-06	3.93618e-06
PRP31	YGR091W	1.20347	4.95279	23.8135	1.06137e-06	3.94212e-06
MRPL9	YGR220C	0.807977	6.49299	23.7772	1.08158e-06	4.01184e-06
YPL236C	YPL236C	0.982535	5.69218	23.773	1.08391e-06	4.01778e-06
PTC6	YCR079W	0.817395	6.41271	23.7702	1.08548e-06	4.02092e-06
MRPL19	YNL185C	0.722739	7.15202	23.7597	1.09143e-06	4.04026e-06
MGM1	YOR211C	0.972577	5.73306	23.7263	1.11053e-06	4.10821e-06
REC107	YJR021C	1.09035	5.14871	23.6395	1.16176e-06	4.29486e-06
BFR2	YDR299W	0.909221	6.02285	23.6203	1.17344e-06	4.32938e-06
COX15	YER141W	0.623651	7.85466	23.601	1.18525e-06	4.36718e-06
ARG8	YOL140W	0.689492	7.04715	23.5892	1.19256e-06	4.38536e-06
NGL1	YOL042W	0.992692	5.50883	23.5688	1.20524e-06	4.42907e-06
SAP30	YMR263W	0.982922	5.58031	23.5393	1.22386e-06	4.49452e-06
IBA57	YJR122W	0.965788	5.72883	23.5086	1.2436e-06	4.56397e-06
BUD14	YAR014C	0.786519	6.47679	23.4849	1.25899e-06	4.61434e-06
GIS1	YDR096W	0.977655	5.65573	23.4423	1.28716e-06	4.71137e-06
PET123	YOR158W	0.964738	5.91069	23.3512	1.34957e-06	4.93331e-06
SRL3	YKR091W	0.81839	6.28678	23.2582	1.41642e-06	5.17428e-06
PYK2	YOR347C	0.634433	7.82425	23.2378	1.43153e-06	5.2226e-06
HPT1	YDR399W	0.623928	8.02658	23.2162	1.44771e-06	5.27813e-06
NIS1	YNL078W	1.01204	5.92997	23.1732	1.48047e-06	5.39051e-06
MRPL1	YDR116C	0.853582	6.18078	23.1344	1.51061e-06	5.49305e-06
CLN1	YMR199W	0.994148	5.89049	23.1303	1.51385e-06	5.5012e-06
LGE1	YPL055C	1.23711	4.99483	23.0865	1.54872e-06	5.62055e-06
ECM2	YBR065C	1.20746	5.33921	23.0583	1.57166e-06	5.70008e-06
RPS9A	YPL081W	0.61484	8.23798	23.0359	1.59007e-06	5.76308e-06
SNM1	YDR478W	3.64128	2.15097	23.0114	1.61042e-06	5.83303e-06
PTI1	YGR156W	1.04079	5.42123	23.0073	1.61387e-06	5.84171e-06
AVT4	YNL101W	0.818443	6.30774	22.881	1.72349e-06	6.23039e-06
DAM1	YGR113W	0.981768	5.63987	22.7857	1.8111e-06	6.54284e-06
FRT1	YOR324C	0.841827	6.16833	22.7616	1.8339e-06	6.62089e-06
YOX1	YML027W	1.40941	4.9678	22.6868	1.90677e-06	6.87504e-06
CIN5	YOR028C	1.32278	4.59873	22.6772	1.91627e-06	6.90479e-06
HOT1	YMR172W	1.01398	5.63195	22.6129	1.98152e-06	7.13529e-06
RGR1	YLR071C	0.755497	6.68769	22.5829	2.01268e-06	7.23341e-06
FKH1	YIL131C	0.744906	6.61265	22.5796	2.01611e-06	7.24101e-06
DPH1	YIL103W	0.981595	6.07969	22.5752	2.02075e-06	7.253e-06
RPN4	YDL020C	0.680171	7.39285	22.5221	2.07742e-06	7.45157e-06
RPO21	YDL140C	0.720775	10.0871	22.4631	2.14217e-06	7.67151e-06
OAF1	YAL051W	0.811181	6.2452	22.4625	2.14288e-06	7.67151e-06
CFT2	YLR115W	0.780835	6.41498	22.4583	2.14751e-06	7.68313e-06
KIC1	YHR102W	0.794868	6.61282	22.3835	2.23288e-06	7.98176e-06
AIM17	YHL021C	0.631939	7.93802	22.3826	2.23386e-06	7.98176e-06
YJR111C	YJR111C	1.30297	4.681	22.3351	2.28981e-06	8.16591e-06
MTM1	YGR257C	0.733874	6.75174	22.3121	2.3174e-06	8.25331e-06
LST8	YNL006W	0.697919	8.06767	22.311	2.31878e-06	8.25331e-06
ECM21	YBL101C	0.906405	6.72563	22.2378	2.40888e-06	8.56851e-06
BPH1	YCR032W	0.901768	5.97985	22.2247	2.4254e-06	8.62174e-06
CRZ1	YNL027W	0.89417	6.04313	22.2112	2.44245e-06	8.67553e-06
TAX4	YJL083W	0.974094	5.85606	22.1718	2.49304e-06	8.8339e-06
MIA40	YKL195W	0.733401	6.69981	22.1662	2.50037e-06	8.85423e-06
HSE1	YHL002W	0.712845	6.83398	22.1373	2.53835e-06	8.97725e-06
MAK10	YEL053C	0.988472	6.21322	22.1054	2.58087e-06	9.12182e-06
YLR072W	YLR072W	0.681142	6.87071	22.101	2.58672e-06	9.13418e-06
IPL1	YPL209C	1.71857	3.69757	22.078	2.61792e-06	9.22927e-06
GEP3	YOR205C	1.20511	4.92512	22.0051	2.71928e-06	9.55623e-06
RPG1	YBR079C	0.623246	9.31403	22.0017	2.72416e-06	9.5673e-06
PHR1	YOR386W	0.936949	5.81815	21.9962	2.73197e-06	9.5887e-06
YPR011C	YPR011C	0.864162	6.03583	21.9562	2.78943e-06	9.78417e-06
ATG19	YOL082W	0.727619	6.90093	21.9545	2.79193e-06	9.78674e-06
CET1	YPL228W	0.775503	6.37728	21.8549	2.9407e-06	1.02952e-05
LOT5	YKL183W	0.949076	6.2382	21.8449	2.95606e-06	1.0336e-05
SSH4	YKL124W	1.62184	4.55072	21.7665	3.07935e-06	1.07603e-05
KAP120	YPL125W	0.724436	7.08791	21.6991	3.18948e-06	1.11311e-05
NUP120	YKL057C	0.713125	7.35526	21.6913	3.20249e-06	1.11695e-05
UTP7	YER082C	0.725451	6.6938	21.6342	3.29924e-06	1.14925e-05
CDC24	YAL041W	0.755888	6.51739	21.6233	3.31789e-06	1.15502e-05
SET1	YHR119W	0.859911	6.03975	21.621	3.32195e-06	1.1557e-05
ISC1	YER019W	0.601381	7.63527	21.6129	3.33595e-06	1.15985e-05
YKR017C	YKR017C	0.93642	5.87142	21.509	3.52173e-06	1.22138e-05
SKN1	YGR143W	0.709978	6.81301	21.499	3.54021e-06	1.22702e-05
SKG3	YLR187W	0.860912	5.99168	21.4741	3.58634e-06	1.24223e-05
YKL162C	YKL162C	1.50905	4.14063	21.449	3.63375e-06	1.25599e-05
VID22	YLR373C	0.771833	6.44488	21.4489	3.63382e-06	1.25599e-05
MRH4	YGL064C	1.14503	5.04408	21.4471	3.63722e-06	1.25599e-05
RGP1	YDR137W	1.00781	5.82353	21.447	3.63736e-06	1.25599e-05
EFG1	YGR271C-A	1.3814	4.49209	21.419	3.69105e-06	1.27373e-05
YBP1	YBR216C	0.926616	5.84231	21.3844	3.75822e-06	1.29611e-05
FZO1	YBR179C	0.871965	6.00908	21.3351	3.85611e-06	1.32772e-05
TAP42	YMR028W	1.05224	5.16741	21.3056	3.91581e-06	1.34627e-05
GLN3	YER040W	1.0978	5.30453	21.2484	4.03443e-06	1.38277e-05
HDA1	YNL021W	0.730637	6.87446	21.2197	4.09539e-06	1.4028e-05
RIB7	YBR153W	1.00763	5.31393	21.1686	4.20609e-06	1.43894e-05
GSY1	YFR015C	0.606419	8.06278	21.125	4.30285e-06	1.47113e-05
ADK2	YER170W	1.05932	5.47724	21.1084	4.34017e-06	1.48298e-05
YDR338C	YDR338C	0.952357	5.54182	21.1055	4.34679e-06	1.48433e-05
SAN1	YDR143C	0.69188	6.75398	21.0592	4.4532e-06	1.51973e-05
CTR86	YCR054C	0.927214	5.72578	21.0436	4.48943e-06	1.53115e-05
SGF73	YGL066W	1.51609	4.58244	21.0286	4.5248e-06	1.54227e-05
PHO23	YNL097C	0.918109	5.61889	20.9953	4.60408e-06	1.56833e-05
PHO4	YFR034C	0.872746	5.93683	20.9865	4.62543e-06	1.57463e-05
ATG20	YDL113C	1.00602	5.31288	20.9672	4.67216e-06	1.58957e-05
SNU71	YGR013W	0.915557	5.87972	20.9268	4.77171e-06	1.62244e-05
AEP2	YMR282C	0.973518	5.37812	20.8992	4.84085e-06	1.64393e-05
SFL1	YOR140W	0.966054	5.38074	20.8882	4.86886e-06	1.65243e-05
RSM24	YDR175C	0.773372	6.28264	20.8646	4.92923e-06	1.66986e-05
CLA4	YNL298W	0.829724	6.2308	20.8078	5.07754e-06	1.718e-05
RRP45	YDR280W	0.749256	6.44527	20.7394	5.26234e-06	1.7762e-05
GIC1	YHR061C	1.4983	4.43402	20.7257	5.3001e-06	1.78786e-05
YPL150W	YPL150W	0.879753	5.83957	20.7218	5.31073e-06	1.79035e-05
TMA64	YDR117C	0.931275	5.81102	20.597	5.66845e-06	1.90516e-05
SLX5	YDL013W	0.939256	5.56727	20.5608	5.77667e-06	1.94036e-05
THI80	YOR143C	1.03943	5.10109	20.5539	5.79751e-06	1.94618e-05
PET112	YBL080C	0.973439	5.64445	20.538	5.84605e-06	1.96129e-05
POP1	YNL221C	0.65213	6.99117	20.5204	5.89984e-06	1.97814e-05
CYC2	YOR037W	1.03992	5.15045	20.4849	6.01027e-06	2.01395e-05
RTC1	YOL138C	0.922262	5.54489	20.4821	6.01909e-06	2.01569e-05
VHS2	YIL135C	0.91012	5.75168	20.4411	6.14963e-06	2.05692e-05
DNM1	YLL001W	0.573631	7.97507	20.2451	6.8126e-06	2.27456e-05
APL1	YJR005W	0.754496	6.52838	20.2317	6.86067e-06	2.28923e-05
HRR25	YPL204W	0.660105	7.27217	20.2221	6.89525e-06	2.298e-05
MGM101	YJR144W	0.57279	7.69102	20.2026	6.96565e-06	2.31868e-05
FBP26	YJL155C	0.88574	6.13938	20.1891	7.01524e-06	2.33379e-05
SAM50	YNL026W	0.7492	6.74857	20.1579	7.1304e-06	2.36642e-05
SPC42	YKL042W	0.972503	5.32921	20.1501	7.15948e-06	2.37465e-05
NUP82	YJL061W	0.791997	6.21807	20.1216	7.26704e-06	2.40745e-05
RRP9	YPR137W	0.925578	6.04383	20.1178	7.28171e-06	2.41087e-05
MRPL38	YKL170W	0.831729	6.49597	20.1142	7.29532e-06	2.41394e-05
SEC9	YGR009C	0.755717	6.43465	20.0764	7.44085e-06	2.46062e-05
PNS1	YOR161C	0.644619	8.61977	20.0307	7.62106e-06	2.51722e-05
R0020C	R0020C	0.569686	8.63671	20.0174	7.6741e-06	2.53323e-05
ASE1	YOR058C	1.05085	5.23454	20.0075	7.71393e-06	2.54486e-05
ATF2	YGR177C	0.56851	8.76159	20.0047	7.72515e-06	2.54705e-05
MSB3	YNL293W	0.801284	6.21444	19.9646	7.88886e-06	2.59948e-05
NCA2	YPR155C	0.990174	5.70809	19.9491	7.95323e-06	2.61914e-05
MLH1	YMR167W	1.01226	5.87353	19.8994	8.16262e-06	2.6865e-05
SWC3	YAL011W	1.41306	4.33673	19.8966	8.17448e-06	2.68881e-05
CDC20	YGL116W	0.887666	5.84068	19.8683	8.29668e-06	2.72577e-05
GIS4	YML006C	0.854853	5.86137	19.8401	8.41975e-06	2.76457e-05
GYP8	YFL027C	0.948815	5.40371	19.8219	8.50039e-06	2.78939e-05
NUP188	YML103C	0.63201	7.73311	19.8114	8.54715e-06	2.80143e-05
DPB11	YJL090C	1.16532	4.65593	19.7974	8.60981e-06	2.8203e-05
MSR1	YHR091C	0.92612	5.8337	19.7743	8.71479e-06	2.853e-05
YML6	YML025C	0.843966	6.33749	19.7688	8.73984e-06	2.85895e-05
YDR061W	YDR061W	0.76148	6.36136	19.744	8.85399e-06	2.89345e-05
KKQ8	YKL168C	0.790597	6.22301	19.7425	8.86099e-06	2.89403e-05
COG8	YML071C	1.14549	4.83905	19.7261	8.93713e-06	2.91718e-05
CAD1	YDR423C	0.819264	6.15122	19.7202	8.96472e-06	2.92447e-05
OCT1	YKL134C	0.971397	5.23	19.7065	9.02954e-06	2.94389e-05
HUL5	YGL141W	0.663559	6.77253	19.6928	9.09419e-06	2.96322e-05
UTP9	YHR196W	0.790363	6.25936	19.6652	9.22684e-06	3.00468e-05
RAD4	YER162C	1.08081	4.90971	19.6403	9.34747e-06	3.04218e-05
RSC58	YLR033W	0.872908	5.94436	19.6374	9.36175e-06	3.04504e-05
RHO5	YNL180C	0.834301	5.95985	19.5732	9.68177e-06	3.14544e-05
DUO1	YGL061C	1.39195	4.19961	19.5383	9.8605e-06	3.19976e-05
DAS1	YJL149W	0.979063	5.29981	19.5195	9.95799e-06	3.22951e-05
AZF1	YOR113W	0.939112	5.53362	19.4946	1.00887e-05	3.26427e-05
ISA1	YLL027W	0.614319	7.08306	19.487	1.01288e-05	3.27344e-05
TSC10	YBR265W	0.663064	6.93173	19.487	1.01289e-05	3.27344e-05
KEM1	YGL173C	0.594953	10.0047	19.473	1.02034e-05	3.29561e-05
YMR258C	YMR258C	0.717243	6.58699	19.4594	1.02763e-05	3.31723e-05
YPL039W	YPL039W	0.974819	5.15797	19.4526	1.03126e-05	3.32701e-05
TFB4	YPR056W	0.919036	5.57693	19.4511	1.03206e-05	3.32765e-05
HCS1	YKL017C	0.983651	5.23713	19.3934	1.06376e-05	3.4259e-05
DBP1	YPL119C	1.11247	4.87758	19.3685	1.07769e-05	3.46727e-05
AKR2	YOR034C	0.750763	6.50485	19.3682	1.07786e-05	3.46727e-05
HER2	YMR293C	0.923472	5.44392	19.3171	1.10711e-05	3.55519e-05
SEC3	YER008C	0.781016	6.24703	19.3085	1.1121e-05	3.56736e-05
NDD1	YOR372C	0.84971	5.80963	19.2566	1.14276e-05	3.66329e-05
RMD8	YFR048W	0.887142	6.464	19.202	1.17587e-05	3.76292e-05
CTM1	YHR109W	1.05284	5.01179	19.1656	1.19851e-05	3.83096e-05
ADR1	YDR216W	0.738547	6.29865	19.1572	1.20384e-05	3.84578e-05
SNT309	YPR101W	1.0223	5.05959	19.1332	1.21903e-05	3.89205e-05
YLR253W	YLR253W	0.658415	6.67256	19.1288	1.22184e-05	3.89878e-05
SSF2	YDR312W	0.894834	5.59625	19.1019	1.23922e-05	3.95196e-05
BCK2	YER167W	0.846944	5.98651	19.0775	1.25513e-05	3.99813e-05
MOB1	YIL106W	0.722036	6.94999	19.0598	1.26688e-05	4.03322e-05
UBR2	YLR024C	0.833043	5.98196	19.0142	1.29746e-05	4.12586e-05
THI2	YBR240C	1.37045	4.17052	18.9809	1.32035e-05	4.19624e-05
DUR1,2	YBR208C	0.594296	7.24261	18.9705	1.32755e-05	4.21438e-05
TRM12	YML005W	0.980562	5.13529	18.9467	1.34422e-05	4.26477e-05
CHS1	YNL192W	0.596194	8.33203	18.93	1.35604e-05	4.29736e-05
NUP57	YGR119C	0.617111	7.04958	18.9261	1.35881e-05	4.30367e-05
MRPL36	YBR122C	0.679833	6.61816	18.919	1.36388e-05	4.31727e-05
IPT1	YDR072C	0.654349	7.70678	18.873	1.3972e-05	4.41769e-05
NRM1	YNR009W	1.11598	4.75153	18.8662	1.40215e-05	4.43083e-05
NUP1	YOR098C	0.604157	7.74387	18.8275	1.4309e-05	4.51911e-05
MDR1	YGR100W	0.645314	6.78469	18.7489	1.49112e-05	4.69859e-05
GPB1	YOR371C	0.810595	6.47512	18.7183	1.51518e-05	4.77171e-05
MED2	YDL005C	0.982634	5.14668	18.6976	1.53179e-05	4.81854e-05
INN1	YNL152W	0.89987	5.78437	18.6569	1.5648e-05	4.91279e-05
YLR143W	YLR143W	0.801255	6.20907	18.5985	1.61344e-05	5.05531e-05
MRP4	YHL004W	0.670625	7.05188	18.5613	1.64531e-05	5.14936e-05
KSP1	YHR082C	0.628974	7.2964	18.5554	1.65039e-05	5.15946e-05
NPL4	YBR170C	0.602221	7.13608	18.5204	1.68093e-05	5.25196e-05
PDE1	YGL248W	0.685861	6.62493	18.4969	1.70185e-05	5.31133e-05
SMY1	YKL079W	0.861487	5.70741	18.4835	1.71384e-05	5.34574e-05
RAD52	YML032C	0.720638	6.52836	18.482	1.71515e-05	5.34685e-05
YGR237C	YGR237C	0.680505	6.58442	18.4416	1.75194e-05	5.45846e-05
BTN2	YGR142W	0.942825	9.32242	18.434	1.75894e-05	5.47719e-05
MKS1	YNL076W	0.868902	5.53723	18.4324	1.76036e-05	5.47854e-05
YDR348C	YDR348C	0.71128	6.47989	18.4105	1.78079e-05	5.5359e-05
MYO4	YAL029C	0.638605	7.51175	18.3997	1.79084e-05	5.56403e-05
FMP30	YPL103C	0.887378	5.42053	18.3861	1.80366e-05	5.60073e-05
RGT1	YKL038W	0.746078	6.31692	18.307	1.88016e-05	5.82525e-05
BUD23	YCR047C	0.700788	6.57577	18.3037	1.88343e-05	5.82886e-05
RPH1	YER169W	0.839347	6.1257	18.2766	1.91039e-05	5.90427e-05
ARX1	YDR101C	0.57089	7.74622	18.276	1.91099e-05	5.90427e-05
RPP1	YHR062C	0.839994	5.94045	18.194	1.99504e-05	6.1571e-05
PUF2	YPR042C	0.638186	6.94782	18.157	2.0342e-05	6.27448e-05
CDC123	YLR215C	0.802437	5.93979	18.1522	2.0393e-05	6.2832e-05
MSM1	YGR171C	1.22597	4.77914	18.1487	2.04306e-05	6.29132e-05
VAM6	YDL077C	0.8649	5.90537	18.1417	2.05059e-05	6.30751e-05
IBD2	YNL164C	1.13505	4.71452	18.1046	2.09094e-05	6.42095e-05
SWI6	YLR182W	0.810599	5.93508	18.0355	2.16821e-05	6.65084e-05
PTP3	YER075C	0.864813	5.65332	18.0325	2.17166e-05	6.65454e-05
SSK1	YLR006C	0.596489	7.029	18.0037	2.20478e-05	6.75182e-05
BUD2	YKL092C	0.786118	6.05415	17.99	2.22063e-05	6.79661e-05
MSS116	YDR194C	0.724776	6.85152	17.9446	2.27432e-05	6.9571e-05
RTT101	YJL047C	0.969107	5.10469	17.9176	2.30674e-05	7.05241e-05
UBP3	YER151C	0.608651	6.93062	17.8727	2.3619e-05	7.21706e-05
SYP1	YCR030C	0.670098	7.37332	17.8425	2.3996e-05	7.32823e-05
YML020W	YML020W	1.0176	5.00245	17.755	2.51254e-05	7.6647e-05
KAR4	YCL055W	0.861147	6.04553	17.7158	2.5649e-05	7.81583e-05
QRI7	YDL104C	1.09016	4.8082	17.6853	2.60628e-05	7.93757e-05
PEX10	YDR265W	0.727634	6.27345	17.6698	2.62762e-05	7.99817e-05
PKH1	YDR490C	0.689422	6.67195	17.6623	2.63808e-05	8.02121e-05
SHE4	YOR035C	0.629806	6.73025	17.5772	2.75878e-05	8.37903e-05
ATS1	YAL020C	0.819684	5.94152	17.5662	2.77476e-05	8.42295e-05
BOI2	YER114C	0.601841	7.12423	17.5368	2.81803e-05	8.5496e-05
HAP4	YKL109W	0.659739	6.55686	17.4983	2.87563e-05	8.71959e-05
MOT1	YPL082C	0.575879	7.60759	17.4607	2.93306e-05	8.88889e-05
CTK3	YML112W	1.04054	4.90376	17.4214	2.99438e-05	9.06483e-05
STE5	YDR103W	0.66753	6.50212	17.4012	3.02638e-05	9.15669e-05
SPC34	YKR037C	0.829313	5.68824	17.2997	3.19238e-05	9.64319e-05
SUP35	YDR172W	0.545106	9.32156	17.2876	3.21273e-05	9.69937e-05
MRPL28	YDR462W	1.06217	5.80195	17.1781	3.40334e-05	0.000102637
MTQ1	YNL063W	0.770785	6.0236	17.1421	3.46842e-05	0.000104486
RAS1	YOR101W	0.823349	5.73051	17.1339	3.4835e-05	0.000104712
BDP1	YNL039W	1.02666	5.18878	17.1068	3.53364e-05	0.000106162
YJR011C	YJR011C	0.960085	5.21189	17.0827	3.57859e-05	0.000107445
YGR073C	YGR073C	1.76048	3.46372	17.0819	3.5802e-05	0.000107445
MDV1	YJL112W	0.671568	6.51178	17.0759	3.59146e-05	0.000107724
SIR4	YDR227W	1.03424	4.81448	16.9921	3.75362e-05	0.000112406
MMS1	YPR164W	0.6904	6.63174	16.8543	4.0361e-05	0.000120605
RPT3	YDR394W	0.524513	8.63249	16.8287	4.09105e-05	0.000122181
MSS11	YMR164C	1.12246	4.44083	16.8018	4.1494e-05	0.000123791
PET494	YNR045W	0.81503	5.68986	16.789	4.17746e-05	0.000124561
GEA1	YJR031C	0.719531	6.26406	16.78	4.19723e-05	0.000125016
OXR1	YPL196W	0.714429	6.25619	16.772	4.21511e-05	0.000125481
SLX9	YGR081C	1.01179	4.85156	16.751	4.26201e-05	0.000126809
VID27	YNL212W	0.559482	7.20937	16.732	4.30488e-05	0.000127947
PSY2	YNL201C	0.816205	5.95628	16.6832	4.41697e-05	0.000131139
YHL018W	YHL018W	1.76694	3.20316	16.6809	4.4223e-05	0.000131226
SKI7	YOR076C	0.982235	5.45182	16.6795	4.42568e-05	0.000131257
RXT2	YBR095C	0.85328	5.75368	16.6609	4.46919e-05	0.000132406
YDR370C	YDR370C	1.12458	4.67259	16.635	4.53071e-05	0.000134013
VPS52	YDR484W	0.865777	5.34656	16.6093	4.59264e-05	0.000135773
HFA1	YMR207C	0.841255	5.7778	16.5508	4.7363e-05	0.000139722
ESP1	YGR098C	0.841011	6.08733	16.5473	4.74518e-05	0.000139905
SRC1	YML034W	0.784913	5.86452	16.5463	4.74753e-05	0.000139905
FOL1	YNL256W	0.57274	7.23096	16.5352	4.77545e-05	0.000140653
SOK1	YDR006C	0.580791	7.01181	16.5093	4.84109e-05	0.00014251
CHS6	YJL099W	0.792624	5.84935	16.4971	4.87247e-05	0.000143282
KEL2	YGR238C	0.930263	5.57934	16.4757	4.92783e-05	0.000144833
UTP14	YML093W	0.75413	6.15119	16.4261	5.05849e-05	0.000148438
LCD1	YDR499W	1.16518	4.32892	16.4243	5.06323e-05	0.000148498
MRPL35	YDR322W	0.77201	6.01367	16.3905	5.15429e-05	0.000151089
ECM32	YER176W	0.664854	6.55895	16.3677	5.21663e-05	0.000152755
MYO2	YOR326W	0.51649	8.09122	16.3504	5.26457e-05	0.000154078
LEU3	YLR451W	0.917562	5.59383	16.3483	5.27036e-05	0.000154084
FLX1	YIL134W	0.853392	5.43825	16.3379	5.29942e-05	0.000154852
HGH1	YGR187C	0.789371	5.73953	16.3114	5.3739e-05	0.000156946
PUS2	YGL063W	0.821278	5.69232	16.299	5.40913e-05	0.000157892
UBA4	YHR111W	0.787842	5.90409	16.2906	5.43317e-05	0.00015851
SIR2	YDL042C	0.871015	5.40866	16.2625	5.51436e-05	0.000160795
LDB19	YOR322C	0.561499	7.25452	16.2589	5.52484e-05	0.000161015
YPT11	YNL304W	0.933679	5.11969	16.2431	5.57135e-05	0.000162286
OKP1	YGR179C	1.16052	4.53957	16.2351	5.59475e-05	0.000162796
TES1	YJR019C	0.632617	6.52592	16.1815	5.75545e-05	0.000167385
REV1	YOR346W	0.906821	5.20165	16.1084	5.98166e-05	0.000173872
DMA2	YNL116W	0.807195	5.67028	16.1036	5.99714e-05	0.000174231
HRQ1	YDR291W	0.72069	6.3179	16.1019	6.0024e-05	0.000174293
MRC1	YCL061C	0.967426	5.0947	16.0685	6.10919e-05	0.000177208
PEX6	YNL329C	0.601364	6.79259	16.048	6.17555e-05	0.000179039
ACM1	YPL267W	1.80075	3.46115	16.0409	6.19882e-05	0.00017962
ELM1	YKL048C	1.38916	4.19766	16.0138	6.28832e-05	0.000182118
YJL016W	YJL016W	0.647684	6.7553	16.0071	6.31062e-05	0.000182669
RAD9	YDR217C	0.926111	5.16123	15.9464	6.51609e-05	0.000188322
NIP1	YMR309C	0.531204	9.52615	15.9269	6.58377e-05	0.000189784
SET3	YKR029C	0.956138	5.18556	15.905	6.66036e-05	0.000191892
HAP3	YBL021C	1.02834	4.76126	15.8881	6.7201e-05	0.000193512
KOG1	YHR186C	0.626739	6.60492	15.8752	6.76581e-05	0.000194627
IOC2	YLR095C	0.819184	6.16161	15.8735	6.77202e-05	0.000194704
YHR159W	YHR159W	0.857947	5.33088	15.8668	6.79622e-05	0.000195215
RDR1	YOR380W	0.960949	5.26689	15.8666	6.79683e-05	0.000195215
MTC6	YHR151C	0.859572	5.41223	15.8567	6.83227e-05	0.000196132
SWP82	YFL049W	1.0371	5.00448	15.847	6.86736e-05	0.000197037
YBL008W-A	YBL008W-A	4.63183	1.11754	15.8451	6.87458e-05	0.000197142
MDM20	YOL076W	0.629975	6.64348	15.8118	6.9963e-05	0.00020051
SGD1	YLR336C	0.703262	6.27364	15.8111	6.99924e-05	0.00020051
RIX7	YLL034C	0.583601	6.95547	15.791	7.07385e-05	0.000202438
YGR117C	YGR117C	0.773445	5.90479	15.7679	7.16081e-05	0.000204821
YPP1	YGR198W	0.668709	6.32824	15.7148	7.36456e-05	0.000210432
TAF2	YCR042C	0.635335	6.55028	15.7065	7.39699e-05	0.00021125
PEX13	YLR191W	0.918263	5.07339	15.6732	7.52842e-05	0.000214893
SEF1	YBL066C	0.807104	5.59	15.6528	7.61e-05	0.000216998
NMD3	YHR170W	0.502839	7.97829	15.6417	7.65476e-05	0.000218163
SBE22	YHR103W	0.566328	7.06262	15.6245	7.72475e-05	0.000220044
AIM23	YJL131C	1.01806	4.8598	15.5919	7.8591e-05	0.000223756
DNL4	YOR005C	0.918618	5.04107	15.5896	7.86864e-05	0.000223913
SIZ1	YDR409W	1.21413	5.09809	15.5833	7.89505e-05	0.00022455
MPT5	YGL178W	0.704796	6.10474	15.5816	7.90215e-05	0.000224636
YNL295W	YNL295W	0.958567	5.11978	15.5447	8.05775e-05	0.000228708
APT2	YDR441C	0.963949	5.05332	15.5412	8.07268e-05	0.000229015
CTF4	YPR135W	0.683188	6.29667	15.5367	8.09201e-05	0.000229446
MRP1	YDR347W	0.537249	7.335	15.4295	8.56419e-05	0.000242463
YER064C	YER064C	0.633961	6.97958	15.3932	8.73034e-05	0.000247041
SPT21	YMR179W	0.976652	4.87698	15.3751	8.81421e-05	0.00024916
BUB1	YGR188C	1.22008	4.20372	15.3733	8.82272e-05	0.000249273
RIM8	YGL045W	0.777076	5.72091	15.3447	8.95732e-05	0.00025269
STS1	YIR011C	0.62428	6.58627	15.3214	9.06821e-05	0.000255689
DAS2	YDR020C	0.865033	5.32312	15.2987	9.17786e-05	0.000258649
GUD1	YDL238C	0.913653	5.10498	15.2904	9.21825e-05	0.000259655
CRT10	YOL063C	0.606105	6.6165	15.2654	9.3413e-05	0.000262455
SUM1	YDR310C	0.649881	6.38414	15.2554	9.39066e-05	0.000263575
EXO84	YBR102C	0.80035	5.85614	15.2344	9.4958e-05	0.000266257
ASR1	YPR093C	0.883188	5.36112	15.2027	9.65644e-05	0.000270624
POG1	YIL122W	1.05757	4.68458	15.1999	9.67061e-05	0.000270884
HOS4	YIL112W	0.765193	5.64322	15.175	9.79925e-05	0.000274073
PSR2	YLR019W	0.891954	5.32608	15.1572	9.89203e-05	0.000276528
AIM18	YHR198C	0.715097	6.05349	15.1523	9.91749e-05	0.000276961
AKL1	YBR059C	0.525059	7.73665	15.1441	9.96075e-05	0.000278029
IMP4	YNL075W	0.770962	6.12226	15.1178	0.000101008	0.000281654
PET111	YMR257C	0.836755	5.3204	15.1056	0.000101664	0.000283341
RMD1	YDL001W	0.810569	5.52912	15.0857	0.000102737	0.000286189
TOD6	YBL054W	0.851112	5.35734	14.9928	0.000107921	0.000300478
VPS45	YGL095C	0.547698	7.00015	14.9867	0.000108271	0.000301303
WHI3	YNL197C	0.697298	6.19295	14.9672	0.000109396	0.000304128
YOR059C	YOR059C	0.80322	5.5802	14.9591	0.000109864	0.000305124
PCP1	YGR101W	0.682629	6.43495	14.9041	0.000113116	0.00031384
BNR1	YIL159W	1.07019	4.68833	14.9021	0.000113236	0.000314016
UBP2	YOR124C	0.503744	7.50192	14.8993	0.000113404	0.000314325
MET8	YBR213W	1.14828	4.71877	14.8364	0.000117251	0.000324665
GCN2	YDR283C	0.656339	6.42941	14.8267	0.000117854	0.000326009
GPA2	YER020W	0.527092	7.3358	14.8041	0.000119279	0.000329785
EST2	YLR318W	1.2681	3.9035	14.7871	0.000120353	0.00033259
CBS2	YDR197W	0.787936	5.5059	14.7652	0.000121761	0.000336145
MRP20	YDR405W	1.02634	5.71429	14.7064	0.000125616	0.000346444
KAR3	YPR141C	1.02888	4.65453	14.6683	0.000128182	0.000352819
PRP28	YDR243C	0.841273	5.47831	14.6502	0.000129423	0.000356058
YGR250C	YGR250C	0.53128	8.59677	14.6477	0.000129593	0.000356349
MSN1	YOL116W	0.789738	5.72647	14.63	0.000130812	0.000359523
STB1	YNL309W	1.22135	4.44906	14.6174	0.000131695	0.00036177
MIG1	YGL035C	0.647067	6.29796	14.5886	0.000133724	0.000367162
OAZ1	YPL052W	0.779415	5.70039	14.565	0.000135407	0.000371267
FCP1	YMR277W	0.613781	7.01379	14.5648	0.00013542	0.000371267
MDM30	YLR368W	0.771564	5.49193	14.5568	0.000135999	0.00037267
VPS34	YLR240W	0.630896	6.44067	14.5552	0.000136115	0.000372806
FUN12	YAL035W	0.480004	8.86631	14.5424	0.000137037	0.000375144
BUD17	YNR027W	0.806971	6.00728	14.5353	0.000137557	0.000376381
TRM44	YPL030W	0.726003	5.9723	14.5156	0.000139002	0.000379962
CTH1	YDR151C	0.583688	6.58751	14.4821	0.000141495	0.000386395
EFR3	YMR212C	0.672385	6.84606	14.4776	0.000141834	0.00038713
VTC3	YPL019C	0.581488	6.99241	14.4645	0.000142827	0.00038965
TPK3	YKL166C	0.734702	5.80785	14.4477	0.000144105	0.000392751
VPS54	YDR027C	0.589353	6.74834	14.3712	0.000150082	0.000408037
YNL165W	YNL165W	1.00107	4.9185	14.3508	0.000151715	0.000412274
PKH3	YDR466W	0.766643	5.97025	14.3492	0.000151846	0.00041243
TIP20	YGL145W	0.732835	5.86995	14.3062	0.000155353	0.000421542
NUM1	YDR150W	0.53958	7.07879	14.2902	0.000156681	0.000424939
LYS14	YDR034C	0.709381	6.32499	14.2265	0.000162069	0.000438908
MOD5	YOR274W	0.737677	5.65107	14.1477	0.000169	0.000457454
ATP23	YNR020C	0.803976	5.36389	14.1465	0.000169108	0.000457524
YLR049C	YLR049C	0.753184	5.53408	14.1315	0.000170464	0.000460968
PPQ1	YPL179W	0.510547	7.2815	14.1261	0.000170956	0.000462072
MTH1	YDR277C	0.979962	4.75587	14.0918	0.000174103	0.000470121
BZZ1	YHR114W	0.628385	6.4346	14.0899	0.000174277	0.00047036
TAH11	YJR046W	0.49277	7.95296	14.0532	0.00017771	0.000478928
MSS1	YMR023C	0.855168	5.07932	14.0338	0.000179554	0.000483429
SLI15	YBR156C	1.0883	4.34934	14.0188	0.000180989	0.000487056
URE2	YNL229C	0.775038	5.76125	14.0005	0.000182758	0.000491578
YGR266W	YGR266W	0.571765	6.76529	13.9585	0.000186895	0.000502218
TGL5	YOR081C	0.705361	5.9131	13.9561	0.000187134	0.000502616
RSC4	YKR008W	0.695443	6.08027	13.9411	0.000188633	0.000506399
PEX8	YGR077C	0.706709	6.06006	13.9222	0.000190535	0.000511009
TEM1	YML064C	1.03363	4.90055	13.8909	0.000193732	0.000519083
MAL13	YGR288W	0.778922	5.65875	13.8663	0.000196286	0.000525417
SIP2	YGL208W	0.68704	6.05094	13.8422	0.000198825	0.000531701
YER158C	YER158C	0.666096	6.33824	13.8387	0.000199192	0.000532427
MSL5	YLR116W	0.893276	5.02835	13.8348	0.000199604	0.00053327
REH1	YLR387C	0.533256	6.98865	13.8297	0.00020015	0.000534473
FYV10	YIL097W	1.00853	4.58903	13.8287	0.000200249	0.000534478
JJJ1	YNL227C	1.5674	3.28454	13.7937	0.000204015	0.00054427
ORC6	YHR118C	1.15834	4.6357	13.7201	0.000212169	0.000565206
YOL098C	YOL098C	0.460553	8.39849	13.6853	0.00021614	0.000574957
PTR3	YFR029W	0.768495	5.44346	13.663	0.000218727	0.000581281
RSF2	YJR127C	0.530167	7.2213	13.6289	0.000222734	0.000591627
MRPL25	YGR076C	0.991782	4.88352	13.628	0.000222833	0.000591627
CAB3	YKL088W	0.825602	5.18148	13.6147	0.000224419	0.000594984
BEM4	YPL161C	0.768176	5.32876	13.6111	0.000224853	0.000595849
SHS1	YDL225W	0.685316	6.06252	13.5817	0.000228401	0.000604962
VHT1	YGR065C	0.754258	5.61187	13.559	0.00023118	0.00061203
TTI2	YJR136C	0.935369	4.86408	13.5284	0.000234978	0.000621492
MSA2	YKR077W	1.59702	3.57643	13.496	0.000239074	0.000631724
VPS72	YDR485C	0.927124	4.87316	13.4776	0.000241434	0.000637657
PIK1	YNL267W	0.618746	6.45885	13.4643	0.000243147	0.000641876
SLM3	YDL033C	0.734769	5.80724	13.4531	0.000244607	0.000645116
PGS1	YCL004W	1.49585	3.66437	13.4343	0.000247063	0.000651284
FOB1	YDR110W	0.794006	5.4677	13.3257	0.000261798	0.000688817
ORC1	YML065W	0.894542	4.94649	13.2759	0.000268842	0.000705013
AIR2	YDL175C	0.703189	5.80958	13.263	0.000270699	0.000709546
YIL108W	YIL108W	0.524626	7.87115	13.2539	0.000272016	0.000712661
TFC1	YBR123C	0.666921	6.05141	13.242	0.000273743	0.000716847
DPH2	YKL191W	0.459089	8.17953	13.2302	0.000275468	0.000721024
YOR338W	YOR338W	1.38196	3.78385	13.2191	0.000277111	0.000724983
ALD5	YER073W	0.487328	8.16488	13.2179	0.00027729	0.000725109
PSF2	YJL072C	0.749503	5.85459	13.1779	0.000283275	0.000740064
MEP3	YPR138C	0.601873	6.53453	13.1629	0.000285546	0.000745294
ARO1	YDR127W	0.506365	11.0803	13.1359	0.000289691	0.000755047
MRPS28	YDR337W	0.692377	6.18517	13.1277	0.000290969	0.000758021
SLI1	YGR212W	1.32499	3.65728	13.126	0.000291229	0.000758343
ASK10	YGR097W	0.569291	6.52793	13.0919	0.000296581	0.000770473
YNG2	YHR090C	0.981514	4.48662	13.0546	0.000302535	0.000784837
CLB6	YGR109C	1.57339	3.3861	13.0484	0.000303543	0.00078681
MRPL40	YPL173W	0.688577	5.98708	13.0315	0.000306294	0.000792367
YPR022C	YPR022C	0.631107	6.49301	13.0232	0.000307663	0.000795537
RTS2	YOR077W	1.21981	3.84471	13.0161	0.000308832	0.000798186
YNR014W	YNR014W	1.14358	3.97432	12.9849	0.00031402	0.00081084
OCA5	YHL029C	0.747868	5.84307	12.9806	0.00031473	0.000812021
MSN4	YKL062W	0.63436	6.26623	12.9804	0.00031477	0.000812021
CEP3	YMR168C	0.905555	5.0319	12.9202	0.000325058	0.000838172
RCY1	YJL204C	0.891574	4.85457	12.8919	0.000330006	0.00085014
TMA108	YIL137C	0.456719	7.7809	12.8754	0.000332936	0.000856496
NOP4	YPL043W	0.561974	6.58934	12.8639	0.000334987	0.000861372
NKP2	YLR315W	1.16124	3.97376	12.8507	0.000337344	0.000867032
ULP1	YPL020C	0.887864	4.86422	12.8472	0.000337989	0.000868288
SCM3	YDL139C	1.29847	3.67347	12.8443	0.000338504	0.000869207
HAT2	YEL056W	0.584918	6.50033	12.8351	0.000340174	0.000873093
PML39	YML107C	0.847491	5.13292	12.7655	0.000353071	0.00090327
ENP2	YGR145W	0.824494	6.00634	12.7411	0.000357712	0.000914275
YDL119C	YDL119C	0.879957	5.11635	12.7403	0.000357867	0.000914275
SAP155	YFR040W	0.536477	6.71111	12.6524	0.000375094	0.000956084
MTR4	YJL050W	0.451216	8.08739	12.6211	0.000381413	0.0009713
PEX25	YPL112C	0.664054	6.04264	12.5604	0.000394014	0.00100247
BCH2	YKR027W	0.632312	6.21597	12.559	0.000394302	0.00100274
YPL068C	YPL068C	1.2078	3.69868	12.5472	0.000396805	0.00100818
ATG26	YLR189C	0.586363	6.46796	12.5289	0.00040071	0.00101764
KIN1	YDR122W	0.49321	7.72505	12.5232	0.000401928	0.00102026
SNT1	YCR033W	0.590276	6.35987	12.5091	0.000404972	0.00102705
ECM30	YLR436C	0.588591	6.49473	12.4637	0.000414948	0.00105091
BUD7	YOR299W	0.477548	7.49261	12.4442	0.00041929	0.00106142
PPR1	YLR014C	0.8762	5.02958	12.4022	0.000428835	0.0010846
RPT4	YOR259C	0.438821	8.56019	12.3818	0.000433532	0.00109548
CBT1	YKL208W	0.719162	5.4834	12.3734	0.00043549	0.00109992
HLJ1	YMR161W	0.730556	5.9381	12.3701	0.00043626	0.00110089
SSN2	YDR443C	0.66249	6.53343	12.3693	0.000436445	0.00110089
RTT105	YER104W	1.00336	4.44154	12.3692	0.000436468	0.00110089
MED6	YHR058C	0.701901	5.71076	12.3575	0.000439218	0.00110682
MAM33	YIL070C	0.594661	6.3831	12.3373	0.000444007	0.00111787
SRS2	YJL092W	0.683764	5.77755	12.3075	0.000451149	0.00113534
YTA7	YGR270W	0.477635	7.27683	12.2983	0.000453374	0.00114042
MEC1	YBR136W	0.587014	6.46194	12.2798	0.00045789	0.00115126
YAP7	YOL028C	1.39489	3.71959	12.257	0.000463527	0.00116491
TIM23	YNR017W	0.538617	6.76608	12.2393	0.000467935	0.00117439
YGR054W	YGR054W	0.436827	8.22387	12.1572	0.000488983	0.0012261
PSR1	YLL010C	0.799793	5.86286	12.1472	0.000491605	0.00123212
PRP42	YDR235W	0.778272	5.22701	12.145	0.000492201	0.00123306
YHR035W	YHR035W	1.15375	3.79431	12.1099	0.000501553	0.00125535
EDC2	YER035W	0.496033	6.95577	12.1023	0.000503592	0.00125989
DBF4	YDR052C	0.844127	4.89472	12.0599	0.000515189	0.00128716
MOT3	YMR070W	1.04847	4.45008	12.0468	0.000518822	0.00129507
PRP24	YMR268C	1.98562	2.61806	11.9915	0.000534444	0.00133347
YML082W	YML082W	0.575987	6.53623	11.9899	0.00053491	0.00133403
AVT1	YJR001W	0.459041	7.53527	11.9559	0.000544742	0.00135794
PPA2	YMR267W	0.600976	6.2446	11.9508	0.000546234	0.00136105
YHR127W	YHR127W	0.80238	5.24022	11.9277	0.000553047	0.0013774
MSH6	YDR097C	0.584021	7.09758	11.9144	0.000557023	0.00138606
YHR177W	YHR177W	1.6007	3.40728	11.9012	0.00056097	0.00139526
FRK1	YPL141C	0.788812	5.3579	11.8931	0.000563419	0.00140072
STD1	YOR047C	0.657942	5.87505	11.8871	0.000565243	0.00140463
ELP4	YPL101W	0.519523	6.70445	11.8223	0.000585257	0.00145241
DIA2	YOR080W	0.840974	4.86085	11.8093	0.00058935	0.00145996
RRP14	YKL082C	0.919547	4.71171	11.806	0.000590406	0.00146192
AIR1	YIL079C	0.660966	5.71913	11.8046	0.000590846	0.00146236
ZDS1	YMR273C	0.862278	4.85851	11.7799	0.000598731	0.00148121
MRP21	YBL090W	0.542774	6.53287	11.7692	0.000602198	0.00148846
FYV8	YGR196C	0.842912	5.17377	11.745	0.000610068	0.0015059
SVL3	YPL032C	0.456715	7.4793	11.6925	0.000627533	0.00154764
MLF3	YNL074C	0.593328	6.40629	11.6744	0.000633669	0.00156208
YBR284W	YBR284W	0.98557	4.37111	11.6278	0.000649738	0.00160026
PPZ1	YML016C	0.580963	6.30936	11.6116	0.000655419	0.00161221
ITC1	YGL133W	0.713508	5.32499	11.6115	0.000655461	0.00161221
MCM16	YPR046W	0.94104	4.41682	11.5997	0.000659607	0.00162097
VAC17	YCL063W	0.746306	5.22117	11.5361	0.000682586	0.00167374
NRP1	YDL167C	0.600191	6.41385	11.5281	0.000685511	0.00168017
ART10	YLR392C	0.974468	4.35967	11.5256	0.000686461	0.00168175
SIN3	YOL004W	0.453797	8.04332	11.5169	0.000689672	0.00168813
COX11	YPL132W	0.827742	5.1336	11.5138	0.00069082	0.00169019
YDL133W	YDL133W	0.714606	5.38323	11.481	0.000703118	0.00171877
PDR15	YDR406W	0.519938	7.95068	11.4636	0.000709734	0.00173418
IMG1	YCR046C	0.492892	7.08589	11.4403	0.000718701	0.00175454
RIC1	YLR039C	0.660554	5.88851	11.4325	0.000721713	0.00176112
YBR138C	YBR138C	1.15801	3.78121	11.423	0.000725405	0.00176935
MMT2	YPL224C	0.558777	6.3612	11.3772	0.000743522	0.00181036
YML081W	YML081W	0.52485	6.60073	11.3653	0.000748277	0.00182114
HAL1	YPR005C	1.00243	4.19276	11.3462	0.000756034	0.00183921
PPZ2	YDR436W	0.636335	6.00277	11.2961	0.000776698	0.00188865
ARG2	YJL071W	0.758034	5.73126	11.2678	0.00078863	0.00191515
OCA4	YCR095C	0.671605	5.55153	11.2643	0.000790127	0.00191794
NDI1	YML120C	0.470276	7.34416	11.2598	0.000792037	0.0019209
CDC25	YLR310C	0.47891	7.31375	11.22	0.00080921	0.00196169
RSM22	YKL155C	0.667235	5.58638	11.2186	0.000809813	0.00196229
STP22	YCL008C	0.725546	5.23933	11.1948	0.000820267	0.00198676
SSK2	YNR031C	0.609817	6.18728	11.1784	0.000827541	0.00200175
PAM18	YLR008C	0.539886	6.55486	11.1717	0.000830549	0.00200816
REF2	YDR195W	0.701426	5.29612	11.1645	0.000833773	0.00201507
PEF1	YGR058W	0.951155	4.30902	11.1606	0.000835543	0.00201847
HIR3	YJR140C	0.610898	6.18856	11.1441	0.00084299	0.00203469
YGR130C	YGR130C	0.516771	7.23106	11.1406	0.000844608	0.00203771
OAC1	YKL120W	0.501706	6.75245	11.1264	0.000851057	0.00205148
GCN20	YFR009W	0.452332	8.32673	11.1133	0.000857088	0.00206423
SLX8	YER116C	1.16441	3.82872	11.1116	0.000857901	0.00206529
MCM1	YMR043W	0.648043	5.86472	11.1076	0.000859745	0.00206883
TEC1	YBR083W	0.695694	5.63632	11.0974	0.000864492	0.00207755
HOS1	YPR068C	1.00719	4.24493	11.092	0.000867017	0.00208198
CIT2	YCR005C	0.457295	10.2128	11.0762	0.000874408	0.00209775
SNX41	YDR425W	1.00524	4.67276	11.0716	0.000876582	0.0021008
YPL113C	YPL113C	1.39119	3.25643	11.0711	0.000876817	0.0021008
YLR283W	YLR283W	0.669876	5.52937	11.064	0.000880217	0.00210804
UGO1	YDR470C	0.576926	6.19988	11.0484	0.000887624	0.00212486
SWI3	YJL176C	0.633696	5.89621	11.0394	0.00089196	0.00213432
FUN30	YAL019W	0.502361	6.75203	11.0286	0.000897187	0.0021459
MTC5	YDR128W	0.548385	6.45304	11.0126	0.000904924	0.00216161
SNU114	YKL173W	0.643648	6.46603	10.9892	0.000916431	0.00218627
YPL191C	YPL191C	1.17754	3.93128	10.9623	0.000929833	0.00221634
NUC1	YJL208C	0.704223	5.4743	10.935	0.000943665	0.00224642
EDE1	YBL047C	0.42313	8.7759	10.9064	0.000958328	0.00227839
DDI1	YER143W	0.547082	6.52808	10.9043	0.000959416	0.00227941
YAF9	YNL107W	0.766991	5.26938	10.8604	0.000982448	0.00233174
RUD3	YOR216C	0.766132	5.07935	10.8564	0.000984552	0.00233573
SVF1	YDR346C	0.423332	8.27642	10.8514	0.000987204	0.00234102
YMR196W	YMR196W	0.429334	7.95756	10.8247	0.00100156	0.00237203
ICL1	YER065C	0.887703	4.68259	10.811	0.00100899	0.00238859
STP1	YDR463W	0.577057	6.28933	10.8067	0.00101135	0.00239317
SLK19	YOR195W	0.806557	4.84401	10.7982	0.00101599	0.00240313
RAD10	YML095C	1.00176	4.02513	10.7762	0.00102811	0.00242949
CUP2	YGL166W	0.525169	6.57453	10.757	0.00103884	0.002453
UBP15	YMR304W	0.545564	7.07925	10.7513	0.00104204	0.00245951
MAK5	YBR142W	0.736598	5.58663	10.7436	0.00104639	0.00246871
SUB1	YMR039C	0.6611	5.65883	10.7424	0.00104706	0.00246926
PIB2	YGL023C	0.549665	6.49687	10.7406	0.00104813	0.00247072
FHL1	YPR104C	0.716227	5.23948	10.7039	0.00106911	0.00251803
MPE1	YKL059C	0.65275	5.69577	10.6852	0.00107998	0.00254255
SEC31	YDL195W	0.431262	9.28353	10.6296	0.00111293	0.00261457
MEC3	YLR288C	0.843671	4.95158	10.626	0.00111507	0.00261851
VIP1	YLR410W	0.41157	8.01112	10.5842	0.00114056	0.00267495
GID7	YCL039W	0.686034	6.0035	10.564	0.00115311	0.00270325
UBX4	YMR067C	0.58605	6.1417	10.5063	0.00118967	0.00278662
SWE1	YJL187C	0.722517	5.23914	10.5027	0.00119199	0.00279086
SAE2	YGL175C	1.2472	3.42169	10.4978	0.00119516	0.00279712
TIM12	YBR091C	0.61581	5.82891	10.4967	0.00119591	0.00279769
BNI1	YNL271C	0.476648	6.9413	10.4785	0.00120773	0.00282295
YGR283C	YGR283C	0.810992	4.82526	10.4646	0.00121684	0.00284185
IRC23	YOR044W	1.49433	3.18549	10.4393	0.00123363	0.00287743
YDL129W	YDL129W	0.808402	4.92786	10.4271	0.00124179	0.00289404
TSR1	YDL060W	0.551014	6.40636	10.4245	0.00124352	0.00289685
SMC6	YLR383W	0.763653	5.13158	10.4234	0.00124427	0.00289738
YMR144W	YMR144W	0.94612	4.35953	10.4079	0.00125474	0.00292054
KAP104	YBR017C	0.437256	8.52793	10.3892	0.00126758	0.00294917
DBP8	YHR169W	0.589576	6.7456	10.386	0.00126977	0.00295304
MST1	YKL194C	0.621436	5.73918	10.3846	0.00127068	0.00295392
YDL233W	YDL233W	0.725635	5.25807	10.3548	0.00129135	0.0029982
MUB1	YMR100W	0.625754	5.83698	10.3523	0.00129317	0.00300117
TUP1	YCR084C	0.52926	7.83229	10.3513	0.00129384	0.00300148
PEX3	YDR329C	0.638577	5.59904	10.3438	0.00129907	0.00301235
BUR6	YER159C	0.806254	5.23384	10.3001	0.00133022	0.00307944
TCO89	YPL180W	0.615605	5.7815	10.2913	0.00133656	0.00309281
TIF4631	YGR162W	0.421661	9.31113	10.2745	0.00134884	0.00311862
YMR103C	YMR103C	1.01713	3.9851	10.2427	0.00137229	0.00316758
TFC6	YDR362C	0.682497	5.4216	10.1782	0.00142108	0.00327688
MUM2	YBR057C	0.756516	4.94968	10.1778	0.00142142	0.00327688
MFT1	YML062C	1.13281	3.69044	10.151	0.0014422	0.00332204
RSF1	YMR030W	1.02874	3.85952	10.1283	0.00146011	0.00336188
CBP6	YBR120C	0.703547	5.18979	10.1245	0.00146314	0.00336747
UBA3	YPR066W	0.630132	5.55588	10.101	0.0014819	0.00340641
RAD30	YDR419W	0.754552	5.30079	10.0941	0.00148743	0.00341771
SDS3	YIL084C	0.825054	5.15234	10.0764	0.00150177	0.00344923
MND2	YIR025W	1.06262	3.8173	10.0388	0.00153275	0.003516
NCS2	YNL119W	0.63867	5.65235	10.0164	0.00155156	0.00355768
EMG1	YLR186W	0.436564	7.27858	10.0143	0.00155329	0.00356018
YMR291W	YMR291W	0.432816	7.83756	10.0122	0.00155507	0.00356279
DSN1	YIR010W	1.06998	4.09144	9.99665	0.00156825	0.00359003
NPR3	YHL023C	0.698549	5.38713	9.97996	0.00158253	0.00361974
MCM10	YIL150C	0.818368	4.8509	9.97105	0.00159021	0.0036358
SCD5	YOR329C	0.574307	6.27258	9.96775	0.00159306	0.00364081
NOC2	YOR206W	0.464861	6.8793	9.96633	0.00159429	0.00364213
PCT1	YGR202C	0.546553	6.66823	9.95406	0.00160495	0.00366497
STB3	YDR169C	0.67161	5.24768	9.93941	0.00161778	0.00369122
SAC3	YDR159W	0.709247	5.56851	9.93836	0.0016187	0.0036918
BIK1	YCL029C	0.646229	5.48199	9.93008	0.001626	0.00370693
YDR239C	YDR239C	0.651149	5.46711	9.92526	0.00163026	0.00371392
RSC6	YCR052W	0.419982	7.7331	9.9251	0.0016304	0.00371392
RCO1	YMR075W	0.751819	5.39089	9.8937	0.00165846	0.00377318
YIR007W	YIR007W	0.49074	6.62508	9.87246	0.00167771	0.00381072
NOP8	YOL144W	0.797684	4.74171	9.81627	0.00172974	0.0039209
OPY1	YBR129C	0.620835	5.81728	9.81094	0.00173477	0.00393068
GDH2	YDL215C	0.465819	6.79633	9.79595	0.00174897	0.00396123
NAM2	YLR382C	0.611136	5.66769	9.78918	0.00175541	0.00397259
SPC25	YER018C	0.662625	5.54053	9.78611	0.00175835	0.00397437
YTH1	YPR107C	0.617372	5.6353	9.77861	0.00176554	0.003989
NRG2	YBR066C	0.416472	7.69449	9.74889	0.00179431	0.00404577
DST1	YGL043W	0.555909	6.32545	9.74158	0.00180146	0.00406024
MIG3	YER028C	1.09359	3.68289	9.7339	0.001809	0.00407439
YLL053C	YLL053C	1.1922	3.46438	9.72522	0.00181757	0.00409156
RNT1	YMR239C	0.783147	4.937	9.72281	0.00181995	0.00409526
YKU70	YMR284W	0.662245	5.2663	9.68807	0.00185468	0.00416834
PKP2	YGL059W	0.774046	5.14049	9.66037	0.00188286	0.00422824
MKK2	YPL140C	0.671369	5.22697	9.64757	0.00189603	0.00425437
POL5	YEL055C	0.431026	7.20178	9.64405	0.00189966	0.00426079
VID28	YIL017C	0.629887	5.88164	9.63562	0.0019084	0.00427694
PRP38	YGR075C	0.916378	4.18571	9.63173	0.00191245	0.00428428
PHO2	YDL106C	0.774183	4.77989	9.61384	0.00193116	0.00432446
IRA1	YBR140C	0.401154	7.6608	9.59313	0.00195307	0.00436471
NPR1	YNL183C	0.54226	6.20231	9.59112	0.00195521	0.00436774
APM4	YOL062C	0.420197	7.64687	9.59023	0.00195616	0.0043681
CBP1	YJL209W	0.731413	4.98594	9.57252	0.00197512	0.00440512
GLY1	YEL046C	0.409135	9.82581	9.5361	0.00201469	0.00449157
PSK2	YOL045W	0.597546	5.77294	9.49934	0.00205545	0.00457693
BIR1	YJR089W	0.902505	4.44061	9.4905	0.00206539	0.00459537
YDR514C	YDR514C	0.717613	5.31666	9.48888	0.00206721	0.00459757
RTK1	YDL025C	0.471258	6.7195	9.47276	0.00208545	0.00463628
TEL1	YBL088C	0.620269	5.70214	9.4513	0.00211	0.00468897
YIL001W	YIL001W	0.677916	5.38857	9.4476	0.00211426	0.00469657
KAE1	YKR038C	0.654144	6.02826	9.44672	0.00211527	0.00469693
BRO1	YPL084W	0.465075	6.74444	9.43944	0.00212368	0.00471218
ENT2	YLR206W	0.440527	7.03633	9.43477	0.0021291	0.00472196
BCK1	YJL095W	0.576678	6.12746	9.42467	0.00214086	0.00474426
VMS1	YDR049W	0.762919	5.35835	9.41541	0.0021517	0.00476638
UTP30	YKR060W	0.915379	4.26308	9.41256	0.00215504	0.00477187
ULP2	YIL031W	0.723516	5.14093	9.38511	0.00218755	0.00483807
ATG1	YGL180W	0.611598	5.59167	9.38055	0.00219299	0.00484818
IRC15	YPL017C	0.624619	5.542	9.36434	0.00221248	0.00488865
YLR063W	YLR063W	0.959791	4.01575	9.35989	0.00221785	0.00489728
SCH9	YHR205W	0.415269	7.17774	9.35355	0.00222555	0.00491036
GGA1	YDR358W	0.532613	6.26725	9.34852	0.00223166	0.0049219
EXO1	YOR033C	0.653656	5.43594	9.32516	0.00226028	0.00498106
KTR5	YNL029C	0.872896	4.48808	9.32406	0.00226165	0.00498208
SHE2	YKL130C	0.606176	6.01715	9.30754	0.00228212	0.0050252
PCL9	YDL179W	0.74929	4.98686	9.29499	0.00229781	0.00505574
STE50	YCL032W	0.621539	5.45351	9.29424	0.00229876	0.00505582
PLC1	YPL268W	0.918031	5.08483	9.29254	0.00230089	0.0050585
YDL144C	YDL144C	0.446806	7.01973	9.29171	0.00230193	0.00505877
ASH1	YKL185W	0.515463	6.46565	9.28624	0.00230882	0.0050719
SLM2	YNL047C	0.596012	5.63463	9.27161	0.00232733	0.00511056
RTT109	YLL002W	0.610005	5.54922	9.23649	0.00237239	0.00520537
VPS38	YLR360W	0.63535	5.39368	9.19975	0.00242048	0.0053004
FMT1	YBL013W	0.814262	4.57874	9.17972	0.00244712	0.00535663
VTC4	YJL012C	0.384413	8.42862	9.17638	0.00245159	0.00536219
YDR115W	YDR115W	0.649365	5.3207	9.1755	0.00245276	0.00536263
YPK2	YMR104C	0.491201	6.96141	9.16907	0.00246139	0.00537727
NAR1	YNL240C	0.415089	7.29589	9.13467	0.0025081	0.00547285
YNL022C	YNL022C	0.514811	6.67759	9.1193	0.00252926	0.00551468
YIL024C	YIL024C	1.31444	3.17574	9.10345	0.00255128	0.00556051
MAS1	YLR163C	0.40212	7.46665	9.09619	0.00256142	0.00558042
CEM1	YER061C	0.545443	6.18069	9.07824	0.00258668	0.00562882
BUB2	YMR055C	0.909208	4.40217	9.07258	0.00259471	0.00564407
SAS3	YBL052C	0.801301	4.57068	9.06046	0.00261196	0.00567937
PEX1	YKL197C	0.591254	5.96811	9.02538	0.00266257	0.00578716
NBP1	YLR457C	1.53894	2.84061	9.00984	0.00268531	0.005832
RTS3	YGR161C	0.525138	6.25385	8.99538	0.00270663	0.00587141
YEL1	YBL060W	0.730368	4.87311	8.95795	0.00276264	0.00598357
NUP85	YJR042W	0.482774	6.62655	8.95606	0.00276551	0.00598745
LEU5	YHR002W	0.905895	5.00052	8.90425	0.00284507	0.00615489
BFA1	YJR053W	1.46803	3.20496	8.90157	0.00284926	0.00616156
SXM1	YDR395W	0.372239	8.63013	8.88744	0.0028714	0.00620701
IDS2	YJL146W	0.629036	5.62809	8.88074	0.00288195	0.00622497
NOC3	YLR002C	0.483793	6.50409	8.82944	0.0029641	0.00639494
YDL211C	YDL211C	1.51782	2.85623	8.82728	0.00296761	0.00640003
CNE1	YAL058W	0.636325	5.24764	8.80463	0.00300467	0.00647744
RER2	YBR002C	0.550827	6.17867	8.78302	0.00304047	0.00654952
VBA4	YDR119W	0.406402	7.36327	8.77889	0.00304737	0.00656183
BEM3	YPL115C	0.529997	6.44928	8.77396	0.00305562	0.00657221
YNL122C	YNL122C	0.855687	4.2646	8.77388	0.00305574	0.00657221
TYE7	YOR344C	0.444213	6.77078	8.76947	0.00306314	0.00658557
TRF5	YNL299W	0.747161	4.99194	8.76472	0.00307114	0.00660021
NUP42	YDR192C	0.638484	5.45768	8.72691	0.00313547	0.00672804
RSM28	YDR494W	0.565578	5.80617	8.69748	0.00318651	0.006827
RRP7	YCL031C	0.591231	5.57276	8.69627	0.00318861	0.00682887
RHB1	YCR027C	0.599352	5.57982	8.69124	0.00319743	0.00684512
YAH1	YPL252C	0.6437	5.35064	8.68518	0.00320807	0.00686525
MPS1	YDL028C	0.619785	5.39717	8.67377	0.00322823	0.00690307
XYL2	YLR070C	0.917902	3.96381	8.66898	0.00323672	0.00691856
IFM1	YOL023W	0.730058	4.84443	8.65468	0.00326222	0.00696769
SOG2	YOR353C	0.601788	5.95525	8.63378	0.00329986	0.00704537
PAC2	YER007W	0.800525	4.83281	8.62183	0.00332159	0.00708903
TRS65	YGR166W	0.670422	5.40441	8.60718	0.00334841	0.00714078
CLB4	YLR210W	0.726824	5.15452	8.60385	0.00335453	0.00714929
PRP46	YPL151C	0.607991	5.77752	8.60361	0.00335497	0.00714929
SLD2	YKL108W	0.775108	4.6291	8.58816	0.00338355	0.00720465
FUS3	YBL016W	0.508629	6.49507	8.57433	0.00340935	0.00725403
HIS7	YBR248C	0.40089	8.05123	8.52908	0.00349516	0.0074309
SIR1	YKR101W	0.825141	4.47685	8.51506	0.00352219	0.00748262
PRP21	YJL203W	0.971741	4.17755	8.50659	0.00353863	0.0075118
PKH2	YOL100W	0.723684	4.9002	8.48339	0.00358403	0.00760527
SLM4	YBR077C	0.512045	6.2991	8.47821	0.00359425	0.00762404
SEC12	YNR026C	0.505024	6.45074	8.43691	0.0036768	0.00779319
YOR052C	YOR052C	0.398117	8.0306	8.42062	0.0037099	0.00786034
GUT2	YIL155C	0.513861	6.31378	8.40075	0.00375066	0.00794368
PUS1	YPL212C	0.405369	7.4652	8.39633	0.00375979	0.00795997
KRE28	YDR532C	1.43774	2.89504	8.38984	0.00377325	0.00798542
CSI1	YMR025W	0.92854	3.92798	8.37856	0.00379672	0.00803203
YJL185C	YJL185C	0.836174	4.24785	8.36826	0.00381831	0.00807462
ARP5	YNL059C	0.552038	5.76355	8.33968	0.00387885	0.00818703
DAT1	YML113W	0.689738	5.03494	8.27319	0.00402347	0.00847618
COX19	YLL018C-A	0.719936	4.88225	8.26885	0.00403311	0.00849325
YRB30	YGL164C	0.892115	4.05223	8.26378	0.00404439	0.00850937
YOR022C	YOR022C	0.716218	4.75226	8.26291	0.00404632	0.00850937
TFB2	YPL122C	0.569659	6.03247	8.26265	0.0040469	0.00850937
YBR063C	YBR063C	0.773797	4.53058	8.25179	0.00407119	0.00855721
YMR124W	YMR124W	0.574412	5.55246	8.24077	0.00409597	0.00860603
FAA2	YER015W	0.612565	5.35299	8.23944	0.00409899	0.00860912
ENP1	YBR247C	0.682869	5.18576	8.19746	0.00419491	0.00880391
YCR015C	YCR015C	0.742646	4.61494	8.14938	0.0043076	0.009037
YMR209C	YMR209C	0.59291	5.32542	8.12446	0.0043672	0.00915511
PAP1	YKR002W	0.462232	6.64985	8.12369	0.00436905	0.00915553
ADY3	YDL239C	1.12475	3.48557	8.12187	0.00437344	0.00915907
LYS4	YDR234W	0.377661	7.46665	8.11029	0.00440146	0.00921302
MRE11	YMR224C	0.592718	5.36581	8.08931	0.0044527	0.00930623
ALK2	YBL009W	0.645335	5.18757	8.08124	0.00447258	0.00934425
RTT103	YDR289C	0.846137	4.42978	8.07877	0.00447869	0.00935002
EAP1	YKL204W	0.723994	5.60081	8.06823	0.00450482	0.00940099
APC1	YNL172W	0.527103	6.11445	8.06111	0.00452255	0.00943445
IGO1	YNL157W	0.501267	6.60943	8.04233	0.00456968	0.00952202
SHE3	YBR130C	0.539347	6.23835	8.02939	0.00460245	0.00957951
APL4	YPR029C	0.472783	6.41124	8.02861	0.00460442	0.00958002
ISU1	YPL135W	0.386525	7.32527	8.0275	0.00460724	0.0095823
SSL2	YIL143C	0.401338	7.26052	8.02249	0.00462001	0.00960525
VPS16	YPL045W	0.529497	5.9493	8.01547	0.00463794	0.00963893
PUT4	YOR348C	1.20901	3.25111	8.01147	0.00464821	0.00965304
RRP36	YOR287C	0.827224	4.3183	8.00234	0.0046717	0.00969818
PHO91	YNR013C	0.582606	6.20205	7.98604	0.00471395	0.00978224
AGE1	YDR524C	0.694112	5.299	7.98449	0.00471798	0.00978694
MRD1	YPR112C	0.475285	6.38891	7.97877	0.0047329	0.00980689
ALK1	YGL021W	0.53239	6.07377	7.94679	0.00481728	0.00997057
MMS4	YBR098W	0.905473	4.02336	7.94137	0.00483173	0.00999674
MDM36	YPR083W	0.834568	4.20059	7.92363	0.00487933	0.0100915
SPT23	YKL020C	0.418761	6.96184	7.91799	0.00489457	0.0101192
YKR078W	YKR078W	0.836519	4.20534	7.91707	0.00489704	0.0101206
SPC72	YAL047C	0.955263	3.96342	7.87902	0.00500117	0.0103242
PWP2	YCR057C	0.394579	7.91807	7.87034	0.00502523	0.01037
SAS4	YDR181C	0.843368	4.28194	7.85884	0.00505728	0.0104245
ECM5	YMR176W	0.536353	5.90269	7.83159	0.0051341	0.010575
LSB6	YJL100W	0.562153	5.6188	7.82294	0.00515871	0.0106218
SWM1	YDR260C	0.63761	5.23624	7.81546	0.00518012	0.0106619
BIT61	YJL058C	0.907643	4.17968	7.80532	0.00520926	0.010705
PMD1	YER132C	0.536459	5.75253	7.80467	0.00521115	0.010705
GUF1	YLR289W	0.663273	4.99248	7.80385	0.00521351	0.010705
INP2	YMR163C	0.715888	4.88798	7.79479	0.00523971	0.0107526
UFD4	YKL010C	0.424569	7.59627	7.79101	0.00525068	0.0107672
UTP8	YGR128C	0.488599	6.24654	7.78149	0.00527844	0.0108121
OTU2	YHL013C	0.926447	4.23566	7.77371	0.00530119	0.0108507
YME1	YPR024W	0.358245	7.60933	7.76877	0.00531573	0.0108765
PTC4	YBR125C	0.440901	6.64603	7.75842	0.00534628	0.0109275
PAP2	YOL115W	0.503686	6.33709	7.75832	0.00534656	0.0109275
YMR1	YJR110W	0.611809	5.73486	7.73572	0.00541391	0.0110488
PET122	YER153C	0.834002	4.47733	7.73316	0.00542157	0.0110604
ACK1	YDL203C	0.499287	6.5098	7.72458	0.00544742	0.011109
RAP1	YNL216W	0.356448	7.92614	7.71877	0.00546495	0.0111407
MRS3	YJL133W	0.580954	5.44439	7.71317	0.00548195	0.0111631
PDS1	YDR113C	0.954285	3.72084	7.70984	0.00549207	0.0111796
POP4	YBR257W	0.839389	4.46378	7.64878	0.00568109	0.0115474
BOP3	YNL042W	0.730933	4.80782	7.64416	0.00569565	0.0115685
NAP1	YKR048C	0.361078	9.6133	7.64117	0.00570508	0.0115834
CAF4	YKR036C	0.832778	4.77338	7.63637	0.00572028	0.01161
WTM2	YOR229W	0.530344	5.96545	7.62004	0.00577231	0.0117028
ULS1	YOR191W	0.551816	5.77703	7.61088	0.00580173	0.0117538
YPT35	YHR105W	0.910065	3.79344	7.56945	0.0059366	0.0120052
FUS2	YMR232W	2.04672	1.80359	7.56553	0.00594952	0.0120225
RFM1	YOR279C	0.835597	4.34003	7.54488	0.00601808	0.0121478
CUP9	YPL177C	0.470933	6.26166	7.53913	0.0060373	0.0121778
RSM23	YGL129C	0.475269	6.27941	7.53086	0.00606509	0.0122228
EXO70	YJL085W	0.706696	5.32455	7.49902	0.00617327	0.0124204
YSP1	YHR155W	0.483368	6.22593	7.48652	0.00621625	0.0125024
YNL144C	YNL144C	0.572688	5.49357	7.44262	0.00636972	0.0127832
COG5	YNL051W	0.671769	4.84601	7.4376	0.00638748	0.0128142
VNX1	YNL321W	0.419052	6.63028	7.42827	0.0064207	0.0128762
MPA43	YNL249C	0.703707	4.81502	7.40121	0.00651801	0.0130666
SWD1	YAR003W	0.516199	5.91277	7.37512	0.00661325	0.0132528
SWR1	YDR334W	0.465793	6.29001	7.36998	0.00663216	0.0132811
XRS2	YDR369C	0.634458	5.04087	7.36509	0.00665022	0.0133124
YKR045C	YKR045C	0.803589	4.17117	7.34764	0.00671508	0.0134326
VAM3	YOR106W	0.592386	5.21417	7.32982	0.006782	0.0135518
SGO1	YOR073W	0.938477	3.86018	7.3176	0.00682827	0.0136344
YMR030W-A	YMR030W-A	2.87331	0.754396	7.30199	0.00688783	0.0137435
RAD1	YPL022W	0.418431	6.61829	7.28206	0.00696466	0.0138868
YFH7	YFR007W	0.544096	5.56469	7.26005	0.00705054	0.014053
AFR1	YDR085C	0.632317	4.99572	7.21665	0.00722303	0.0143761
MRS2	YOR334W	0.706248	4.83535	7.21129	0.00724462	0.0144139
IML1	YJR138W	0.509338	5.84208	7.2084	0.0072563	0.0144283
YNL011C	YNL011C	0.552209	5.3571	7.20809	0.00725757	0.0144283
MUK1	YPL070W	0.55949	5.72244	7.18961	0.00733269	0.0145683
SPP382	YLR424W	0.760634	4.45113	7.13872	0.00754368	0.0149606
YJL070C	YJL070C	0.507831	5.89658	7.13174	0.00757313	0.0150137
YIL151C	YIL151C	0.538167	5.56957	7.13081	0.00757705	0.0150161
UBP12	YJL197W	0.406158	6.78127	7.09967	0.00770982	0.015252
HCA4	YJL033W	0.47061	6.21889	7.07107	0.00783386	0.0154918
TOF2	YKR010C	0.676249	4.75468	7.06287	0.00786976	0.0155518
RIM2	YBR192W	0.512312	5.69984	7.06132	0.00787661	0.0155597
SPT20	YOL148C	0.498343	6.1551	7.05013	0.00792595	0.0156516
VPS3	YDR495C	0.705178	4.54614	7.03953	0.00797301	0.015739
IFH1	YLR223C	0.522758	5.69693	7.01466	0.0080845	0.015939
PAC11	YDR488C	0.532052	5.63917	7.01418	0.00808665	0.015939
UTP5	YDR398W	0.365891	7.46441	7.00033	0.00814949	0.0160474
GCN5	YGR252W	0.805552	4.05934	6.97849	0.00824951	0.0162328
SRL2	YLR082C	0.734678	4.91088	6.97262	0.00827663	0.0162804
SCY1	YGL083W	0.67794	4.74297	6.97147	0.00828193	0.0162851
WHI2	YOR043W	0.372722	7.31463	6.95917	0.00833908	0.0163858
BBP1	YPL255W	0.885191	3.70102	6.92787	0.00848627	0.0166515
YCK3	YER123W	0.662409	4.75067	6.91616	0.00854201	0.0167549
DYN1	YKR054C	0.416396	6.60774	6.9141	0.00855187	0.0167683
DMA1	YHR115C	0.440959	6.47833	6.90503	0.00859536	0.0168417
TRM11	YOL124C	0.493491	5.89087	6.88851	0.00867513	0.016992
YLR287C	YLR287C	0.549356	5.65488	6.86748	0.00877782	0.0171845
RRF1	YHR038W	0.836426	4.05519	6.86711	0.00877963	0.0171845
NTH1	YDR001C	0.323044	8.39785	6.84143	0.00890677	0.0174211
FPK1	YNR047W	0.401837	7.00571	6.83233	0.00895223	0.0174977
IKI3	YLR384C	0.332853	8.84856	6.82845	0.00897172	0.0175234
MMS21	YEL019C	1.11795	3.08651	6.82379	0.00899517	0.0175569
SPP41	YDR464W	0.541523	5.51026	6.8102	0.00906388	0.0176848
ECM22	YLR228C	0.511061	5.79096	6.79951	0.00911828	0.0177847
PRP18	YGR006W	1.19084	2.98548	6.79285	0.00915234	0.0178448
TUF1	YOR187W	0.325275	8.86868	6.76068	0.00931882	0.018163
LAG1	YHL003C	0.402794	6.87649	6.75454	0.00935095	0.0182192
DHR2	YKL078W	0.541696	5.78797	6.75316	0.00935821	0.0182269
NPR2	YEL062W	0.630398	5.06726	6.75254	0.00936145	0.0182269
NNK1	YKL171W	0.525263	5.52404	6.67679	0.00976765	0.0189778
YLR225C	YLR225C	0.398512	6.59972	6.66526	0.00983103	0.0190876
PHO90	YJL198W	0.393961	6.76953	6.6144	0.0101157	0.0196198
MTR10	YOR160W	0.457463	6.53938	6.61071	0.0101367	0.0196467
DIA1	YMR316W	0.386296	7.54578	6.60547	0.0101666	0.0196978
YML002W	YML002W	0.732938	4.3323	6.58934	0.0102591	0.0198562
FZF1	YGL254W	0.768076	4.21153	6.58603	0.0102782	0.0198863
YPR157W	YPR157W	0.442443	6.42772	6.5837	0.0102917	0.0198984
IRC7	YFR055W	0.389321	6.79427	6.58297	0.0102959	0.0198997
YOR385W	YOR385W	0.500101	6.48057	6.58059	0.0103097	0.0199124
SPH1	YLR313C	0.778016	4.5438	6.56709	0.0103882	0.020057
NOP13	YNL175C	0.406883	6.63166	6.55312	0.01047	0.0202081
RRP12	YPL012W	0.357163	7.38565	6.53733	0.0105634	0.020367
RGC1	YPR115W	0.402707	6.66261	6.53436	0.010581	0.0203939
YBR259W	YBR259W	0.579955	5.09644	6.53153	0.0105979	0.0204193
SOV1	YMR066W	0.567737	5.19223	6.52686	0.0106258	0.0204659
MIH1	YMR036C	0.660986	4.87649	6.52165	0.0106569	0.0205117
ISN1	YOR155C	0.375685	7.12219	6.4808	0.0109046	0.0209666
YLR407W	YLR407W	0.508783	5.52764	6.47165	0.0109609	0.0210675
MSF1	YPR047W	0.636944	4.76744	6.46247	0.0110176	0.021162
RAD26	YJR035W	0.710557	4.42934	6.45691	0.0110522	0.021221
NBL1	YHR199C-A	0.911035	3.53354	6.45392	0.0110708	0.0212493
YBR141W-A	YBR141W-A	2.45738	1.15787	6.44641	0.0111177	0.0213319
SNG1	YGR197C	0.57449	5.7955	6.44268	0.011141	0.0213694
TRP4	YDR354W	0.371195	6.81356	6.38071	0.0115368	0.0221055
FAD1	YDL045C	0.633494	4.75326	6.363	0.0116524	0.0223035
VPS13	YLL040C	0.318366	8.83535	6.33711	0.0118237	0.0226163
RAD17	YOR368W	0.695708	4.67648	6.3289	0.0118786	0.0226978
MET10	YFR030W	0.381835	6.66587	6.3238	0.0119128	0.0227475
YPR109W	YPR109W	0.517077	5.729	6.31324	0.011984	0.0228677
TFC7	YOR110W	0.443808	6.17748	6.29221	0.012127	0.0231326
CSE1	YGL238W	0.335072	8.42545	6.28212	0.0121962	0.0232567
MRPL32	YCR003W	0.547807	5.37254	6.27583	0.0122396	0.0233313
SPC98	YNL126W	0.602695	5.81082	6.26629	0.0123056	0.0234492
UME6	YDR207C	0.607639	5.01671	6.23053	0.0125566	0.02387
YGR015C	YGR015C	0.732623	4.3895	6.22626	0.0125869	0.0239195
SPT10	YJL127C	0.691197	5.05099	6.21803	0.0126455	0.0240226
NUT1	YGL151W	0.459865	6.00624	6.21685	0.012654	0.0240305
YOR223W	YOR223W	0.532567	5.87687	6.21498	0.0126673	0.0240476
RRI1	YDL216C	0.737138	4.12117	6.21031	0.0127008	0.0241029
SFB2	YNL049C	0.369301	7.50612	6.19599	0.012804	0.0242904
RFC4	YOL094C	0.461544	5.98261	6.16652	0.013019	0.0246899
YNL184C	YNL184C	1.77943	2.72087	6.16122	0.0130581	0.0247556
RIM4	YHL024W	0.935898	3.42098	6.14662	0.0131663	0.0249478
CBF2	YGR140W	0.652929	5.45275	6.14572	0.013173	0.0249478
ECM7	YLR443W	0.652445	4.77355	6.14184	0.013202	0.0249942
MSL1	YIR009W	0.749624	4.02227	6.13817	0.0132294	0.0250289
ICY2	YPL250C	0.449225	6.11783	6.13698	0.0132383	0.0250373
MED7	YOL135C	0.716739	4.21921	6.13286	0.0132692	0.0250786
CSM3	YMR048W	0.711364	4.68221	6.11153	0.0134303	0.0253571
IRC9	YJL142C	1.35387	2.60003	6.10722	0.0134631	0.0254104
PTP1	YDL230W	0.468493	5.9691	6.0933	0.0135696	0.0255766
ISA2	YPR067W	0.531605	5.34077	6.06622	0.0137792	0.0259556
PRM10	YJL108C	0.422541	6.99062	6.05335	0.0138799	0.0261349
AVL9	YLR114C	0.433469	6.19301	6.05137	0.0138955	0.0261555
KRE33	YNL132W	0.332719	8.1601	6.04017	0.0139839	0.026304
YGL176C	YGL176C	0.601314	4.82626	6.03164	0.0140517	0.0264046
MAK32	YCR019W	0.621303	4.70227	6.02042	0.0141413	0.026555
YLR149C	YLR149C	0.560583	5.4927	6.01498	0.014185	0.026628
NHP10	YDL002C	0.58557	5.25708	6.00372	0.0142757	0.0267532
CSM1	YCR086W	0.857112	3.72879	5.99947	0.0143102	0.0268052
CWC2	YDL209C	0.83105	3.69148	5.9991	0.0143132	0.0268052
MSD1	YPL104W	0.55499	5.13921	5.98133	0.0144581	0.0270492
MFB1	YDR219C	0.698685	5.3013	5.97938	0.0144741	0.0270701
BDH2	YAL061W	0.397449	7.53889	5.96716	0.0145748	0.0272491
YBR197C	YBR197C	0.469766	5.83062	5.95921	0.0146406	0.0273538
RAD2	YGR258C	0.471709	5.90417	5.94677	0.0147443	0.0275197
YJR039W	YJR039W	0.505854	5.39339	5.93994	0.0148016	0.0276173
HSV2	YGR223C	0.600739	5.04824	5.93758	0.0148213	0.0276449
MDM31	YHR194W	0.446642	6.0083	5.91619	0.0150023	0.0279637
MAE1	YKL029C	0.374605	9.30205	5.90791	0.0150731	0.0280767
MSS18	YPR134W	0.789331	4.23578	5.89144	0.0152146	0.0283214
HMI1	YOL095C	0.669264	4.46126	5.85555	0.015528	0.0288853
ECM38	YLR299W	0.458063	5.86289	5.84789	0.0155957	0.0290016
LIN1	YHR156C	0.914047	3.43959	5.81692	0.0158727	0.0294772
YKL075C	YKL075C	0.636853	4.78462	5.79688	0.0160546	0.029795
CLN3	YAL040C	0.500048	5.37992	5.78912	0.0161257	0.0299168
SPS18	YNL204C	1.72278	1.79961	5.77921	0.0162169	0.030076
MGS1	YNL218W	0.598056	4.91272	5.77717	0.0162357	0.0301008
GCD14	YJL125C	0.50936	5.32551	5.77262	0.0162778	0.0301688
GAL4	YPL248C	0.848459	3.96761	5.75726	0.0164207	0.0304235
DAL82	YNL314W	0.684338	4.41546	5.75283	0.0164621	0.0304843
YRM1	YOR172W	0.494581	5.48134	5.73224	0.0166562	0.0308187
YPL119C-A	YPL119C-A	1.90124	1.29821	5.72598	0.0167157	0.0309114
KIN82	YCR091W	0.756671	3.97179	5.72341	0.0167402	0.0309329
FAR10	YLR238W	0.61758	4.71563	5.70715	0.0168959	0.0311988
PTR2	YKR093W	0.492856	5.43678	5.6974	0.01699	0.0313423
CUL3	YGR003W	0.464244	5.80039	5.68425	0.0171179	0.0315571
CCM1	YGR150C	0.745309	4.49073	5.6591	0.0173651	0.0319916
THI72	YOR192C	1.31851	2.3806	5.65734	0.0173824	0.032013
UBP7	YIL156W	0.524092	5.37299	5.65338	0.0174218	0.0320659
YDR333C	YDR333C	0.422826	6.35352	5.64832	0.0174721	0.0321354
NOG1	YPL093W	0.300267	8.79893	5.64662	0.0174891	0.0321454
RGA1	YOR127W	0.45339	5.81451	5.63844	0.0175708	0.0322742
NGL2	YMR285C	0.389052	6.48161	5.63706	0.0175846	0.0322803
TIM22	YDL217C	0.485147	5.68345	5.63695	0.0175858	0.0322803
RSC30	YHR056C	0.496234	5.40187	5.63015	0.0176542	0.0323935
RHO4	YKR055W	0.58912	4.89055	5.62965	0.0176591	0.0323935
FSH2	YMR222C	0.391533	6.42183	5.62365	0.0177197	0.0324939
CTF18	YMR078C	0.514548	5.33574	5.62157	0.0177407	0.0325217
YMR187C	YMR187C	0.766196	4.30268	5.62027	0.0177539	0.0325351
CAT5	YOR125C	0.449535	5.9972	5.59293	0.0180331	0.0330032
YMD8	YML038C	0.570549	5.16884	5.58371	0.0181283	0.0331664
TAF3	YPL011C	0.505742	5.24267	5.57697	0.0181982	0.0332834
RRN5	YLR141W	0.582856	4.85245	5.5691	0.0182801	0.0334222
CEG1	YGL130W	0.357478	6.67573	5.54517	0.0185317	0.0338488
YML119W	YML119W	0.562376	4.95006	5.51147	0.0188921	0.0344617
KNS1	YLL019C	0.387698	6.63948	5.50837	0.0189256	0.0345115
YBL055C	YBL055C	0.389066	6.48059	5.50278	0.0189862	0.0346106
IRA2	YOL081W	0.303793	7.64026	5.49963	0.0190205	0.034639
PEP5	YMR231W	0.44396	6.39081	5.48887	0.0191379	0.0348281
FIP1	YJR093C	0.492412	5.54593	5.48882	0.0191385	0.0348281
NTO1	YPR031W	0.606971	4.61704	5.48802	0.0191472	0.0348281
CYC3	YAL039C	0.37259	6.66666	5.48593	0.0191701	0.0348541
GCV2	YMR189W	0.304033	9.19182	5.47711	0.0192671	0.035019
RTR1	YER139C	0.637066	4.57958	5.45272	0.0195379	0.0354648
CHS7	YHR142W	0.519218	5.18913	5.45196	0.0195464	0.0354686
YLR345W	YLR345W	0.403374	6.53806	5.4457	0.0196166	0.0355844
INO80	YGL150C	0.335958	7.18138	5.42699	0.0198278	0.0359113
ATG18	YFR021W	0.400683	6.27769	5.38248	0.02034	0.0367883
RFC3	YNL290W	0.318019	7.16198	5.37338	0.0204463	0.0369625
EBS1	YDR206W	0.383099	6.71331	5.35139	0.0207058	0.0373769
YIL092W	YIL092W	0.797892	4.14266	5.33921	0.0208509	0.0376266
SDP1	YIL113W	0.572029	4.82641	5.33332	0.0209215	0.0377295
R0040C	R0040C	0.307503	9.18402	5.32828	0.0209821	0.0378257
YDL187C	YDL187C	2.50436	0.424669	5.32774	0.0209885	0.0378257
YDR249C	YDR249C	0.543358	5.001	5.31317	0.0211648	0.0381187
RPF1	YHR088W	0.663815	4.26527	5.30617	0.0212501	0.0382393
MRPS17	YMR188C	0.540074	5.14123	5.30597	0.0212525	0.0382393
RDS1	YCR106W	0.603434	4.59906	5.30468	0.0212682	0.0382428
MLH2	YLR035C	0.579511	4.70694	5.30347	0.021283	0.0382519
GDB1	YPR184W	0.335543	6.85013	5.30145	0.0213077	0.0382678
CKI1	YLR133W	0.327975	7.02274	5.29469	0.0213905	0.0383757
HUA1	YGR268C	0.462886	5.45846	5.26944	0.0217031	0.0388987
URC2	YDR520C	0.470607	5.65494	5.25079	0.0219368	0.0392835
VPS62	YGR141W	0.466029	5.91346	5.24636	0.0219927	0.0393523
ASI2	YNL159C	0.477589	5.34747	5.24632	0.0219932	0.0393523
YML018C	YML018C	0.67368	4.19511	5.24589	0.0219987	0.0393523
GIP1	YBR045C	1.43642	2.12131	5.22588	0.0222532	0.0397435
STR2	YJR130C	0.454371	5.69487	5.2177	0.022358	0.039905
SNT2	YGL131C	0.473457	5.83363	5.21029	0.0224537	0.0400499
SPO22	YIL073C	1.41998	2.64789	5.20145	0.022568	0.0402151
HIT1	YJR055W	1.22528	2.9875	5.1954	0.0226467	0.0403294
YER130C	YER130C	0.29652	7.73218	5.19459	0.0226573	0.0403355
MUD1	YBR119W	0.493045	5.79534	5.19036	0.0227125	0.0404077
STB6	YKL072W	0.559584	5.1068	5.18551	0.0227759	0.0405076
TOR2	YKL203C	0.308807	7.36093	5.17795	0.0228752	0.0406712
UTP11	YKL099C	0.482987	5.286	5.17231	0.0229496	0.0407904
YDR179W-A	YDR179W-A	0.656687	4.2211	5.16192	0.0230874	0.041009
SLU7	YDR088C	0.783206	3.78261	5.15022	0.0232434	0.0412729
SWC4	YGR002C	0.549137	5.07186	5.14493	0.0233144	0.0413856
MDM32	YOR147W	0.561352	4.81219	5.14362	0.023332	0.0414037
SPC97	YHR172W	0.55636	4.85531	5.14252	0.0233467	0.0414166
MCH5	YOR306C	0.677264	4.40425	5.13011	0.0235143	0.0417005
HMX1	YLR205C	0.73397	4.30489	5.1222	0.0236216	0.041864
YBP2	YGL060W	0.419662	5.95965	5.10972	0.0237921	0.0421393
PEX28	YHR150W	0.677134	4.47793	5.10754	0.0238221	0.0421789
RRM3	YHR031C	0.436929	5.83048	5.09841	0.0239477	0.0423879
VBA1	YMR088C	0.353328	6.56851	5.08117	0.024187	0.0427568
THI74	YDR438W	0.628337	4.40427	5.06515	0.0244116	0.0431401
RAD27	YKL113C	0.384585	6.34713	5.05539	0.0245495	0.04337
MRPL37	YBR268W	0.444694	5.73474	5.04865	0.0246451	0.0435111
APN2	YBL019W	0.664932	4.15177	5.04569	0.0246872	0.0435578
PSO2	YMR137C	0.81305	3.6341	5.04023	0.0247652	0.0436815
YER088C-A	YER088C-A	0.976559	3.30105	5.03274	0.0248726	0.043857
CRD1	YDL142C	0.426474	5.977	5.0274	0.0249493	0.0439783
YBR224W	YBR224W	2.18985	0.728249	5.02043	0.0250499	0.0441416
CCC1	YLR220W	0.313794	7.09114	5.01522	0.0251254	0.0442606
DUS3	YLR401C	0.361085	6.81553	5.01249	0.0251651	0.0443164
ERS1	YCR075C	0.497132	5.23873	5.01006	0.0252004	0.0443645
PSP1	YDR505C	0.363009	6.57518	4.99939	0.0253562	0.0445823
GAC1	YOR178C	0.954852	3.12438	4.99725	0.0253877	0.0446234
JHD2	YJR119C	0.680588	4.40482	4.9924	0.0254589	0.0447344
ISM1	YPL040C	0.502873	5.36802	4.99129	0.0254753	0.0447421
PRO1	YDR300C	0.32211	7.51924	4.97546	0.0257093	0.0451316
PBP2	YBR233W	0.598766	5.02807	4.97396	0.0257317	0.0451566
JID1	YPR061C	0.754167	3.97743	4.96946	0.0257987	0.0452599
YGL101W	YGL101W	0.454827	5.82646	4.9361	0.0263012	0.0460978
MUS81	YDR386W	0.613615	4.52918	4.93534	0.0263129	0.0461037
PIF1	YML061C	0.551593	5.06042	4.91516	0.026622	0.0466012
SRB7	YDR308C	0.552546	4.81025	4.91398	0.0266402	0.0466153
HLR1	YDR528W	0.641768	4.23668	4.91354	0.0266469	0.0466153
RAD61	YDR014W	0.723773	4.02988	4.91018	0.0266989	0.0466768
YDR186C	YDR186C	0.337121	6.72904	4.90343	0.0268034	0.0468447
TAF7	YMR227C	0.838825	4.32603	4.89378	0.0269536	0.0470775
PPG1	YNR032W	0.340457	6.91165	4.87529	0.0272439	0.0475548
APC4	YDR118W	0.767657	4.79367	4.86488	0.0274087	0.0478274
SPT4	YGR063C	0.373357	6.46759	4.84386	0.0277448	0.0483742
RRP42	YDL111C	0.337322	6.64572	4.8359	0.027873	0.0485765
FUN26	YAL022C	0.341112	6.78278	4.83118	0.0279495	0.0486944
CLF1	YLR117C	0.485693	5.25045	4.81248	0.0282544	0.0491316
CST9	YLR394W	0.708855	3.83459	4.80773	0.0283324	0.0492378
TRZ1	YKR079C	0.428996	5.6254	4.80456	0.0283846	0.0493131
MET1	YKR069W	0.565471	4.7013	4.80064	0.0284491	0.049407
SMK1	YPR054W	2.11901	0.619076	4.79268	0.0285808	0.0496075
PRP5	YBR237W	0.456836	5.31759	4.78925	0.0286379	0.0496909
YGR127W	YGR127W	0.433798	5.52894	4.76962	0.0289662	0.0502448
SNP1	YIL061C	0.598809	4.72725	4.76166	0.0291005	0.050462
MGR1	YCL044C	0.546739	4.83912	4.74997	0.0292989	0.0507585
FIN1	YDR130C	0.53338	4.9088	4.72014	0.0298113	0.0516301
YER077C	YER077C	0.537547	4.98159	4.71247	0.0299447	0.0518449
YDR266C	YDR266C	0.334842	6.6297	4.69918	0.0301771	0.052231
CDC40	YDR364C	0.562492	4.83786	4.68779	0.0303778	0.0525456
YHC1	YLR298C	0.755044	3.66351	4.67363	0.0306291	0.0529143
RRN3	YKL125W	0.415449	5.74417	4.66698	0.030748	0.0530867
JAC1	YGL018C	0.75008	3.7511	4.66119	0.0308518	0.0532493
YPL264C	YPL264C	0.860242	3.39058	4.64262	0.0311873	0.0537782
YTM1	YOR272W	0.308731	7.40134	4.62882	0.0314391	0.0541887
TRM13	YOL125W	0.343113	6.57147	4.61748	0.0316478	0.0544876
PTM1	YKL039W	0.331989	6.60505	4.60224	0.0319302	0.0549567
SLM5	YCR024C	0.545437	4.72695	4.59643	0.0320387	0.0551264
THI7	YLR237W	0.482434	5.25261	4.58795	0.0321976	0.0553826
SAL1	YNL083W	0.486518	5.09466	4.58218	0.0323062	0.0555522
FMP52	YER004W	0.292225	7.44739	4.57265	0.0324862	0.0558272
SPC24	YMR117C	1.1507	2.56447	4.55408	0.0328405	0.056401
MSE1	YOL033W	0.446446	5.75893	4.54179	0.033077	0.0567546
SAP1	YER047C	0.440128	5.34326	4.53411	0.0332258	0.0569923
SUR7	YML052W	0.362513	6.27823	4.52337	0.033435	0.0573156
APM2	YHL019C	0.443506	5.36104	4.52057	0.0334898	0.0573918
CAB4	YGR277C	0.396151	5.93019	4.5165	0.0335695	0.0574989
LCB4	YOR171C	0.341652	6.74859	4.51632	0.033573	0.0574989
RCR1	YBR005W	0.353068	6.54932	4.51227	0.0336525	0.0575818
WSC4	YHL028W	0.424612	5.60863	4.49457	0.0340027	0.0581281
ECM8	YBR076W	3.11129	-0.592572	4.48778	0.034138	0.0583406
YKU80	YMR106C	0.527593	4.85512	4.48384	0.0342168	0.0584573
AFT1	YGL071W	0.546733	4.74528	4.47854	0.034323	0.0586026
MSN5	YDR335W	0.29736	7.79323	4.47501	0.0343941	0.0587059
NIP100	YPL174C	0.8487	3.41789	4.46858	0.0345236	0.0588863
YLR137W	YLR137W	0.463556	5.35206	4.46487	0.0345987	0.0589825
YNL176C	YNL176C	0.578358	5.1556	4.45304	0.0348392	0.059356
SSU72	YNL222W	0.521542	4.91001	4.45011	0.034899	0.0594214
PPH3	YDR075W	0.534641	4.81643	4.43118	0.0352881	0.0600655
ADD66	YKL206C	0.311403	7.08875	4.42395	0.0354378	0.0603019
SAS5	YOR213C	0.475337	5.33687	4.41853	0.0355507	0.0604568
KRE6	YPR159W	0.2619	8.25206	4.41158	0.0356959	0.0606665
YMR253C	YMR253C	0.433669	5.44897	4.397	0.0360022	0.0611043
DBP6	YNR038W	0.378538	6.32874	4.3967	0.0360085	0.0611043
MBA1	YBR185C	0.440726	5.54813	4.38801	0.0361925	0.061379
NBP2	YDR162C	0.531076	4.77834	4.37882	0.0363881	0.0616919
TFG1	YGR186W	0.290227	7.57556	4.37278	0.0365174	0.0618734
PIB1	YDR313C	0.54847	4.62457	4.36867	0.0366055	0.0620037
STR3	YGL184C	0.647493	4.02237	4.36366	0.0367132	0.0621672
PSH1	YOL054W	0.534535	4.85818	4.34808	0.0370507	0.0626429
AFI1	YOR129C	0.498857	4.9329	4.34499	0.037118	0.0627186
GRC3	YLL035W	0.395187	5.83833	4.3437	0.0371461	0.062747
[truncated: 3,806 more rows]

## Sheet: CAF20
name	genes	logFC	logCPM	LR	PValue	FDR
[truncated: 5,571 more rows]

## Sheet: eIF4G2
name	genes	logFC	logCPM	LR	PValue	FDR
[truncated: 5,740 more rows]

[truncated: 4 more sheets: eIF4G1, eIF4E, Pab1p, RPFM distributions]
