# Supplementary material for: Global mRNA selection mechanisms for translation initiation
Source: Genome Biol. 2015 Jan 5;16(1):10. doi: 10.1186/s13059-014-0559-z (PMC4302535; doi:10.1186/s13059-014-0559-z)
Supplement: Additional file 4: — A list of transcripts at variance to the interaction model (derived from the Generalised Linear Model (GLM) function of EdgeR) in pairwise comparisons of the IP enrichment profiles. Sheet 1. A comparison of IPs. Sheet 2. Gene names. [file 13059_2014_559_MOESM4_ESM.xls]

## Sheet: comparisons_between_IPs
enirched in IP of	eIF4E	eIF4E	eIF4E	eIF4E	eIF4E	eIF4E	eIF4G1	eIF4G1	eIF4G1	eIF4G1	eIF4G1	eIF4G1	eIF4G2	eIF4G2	eIF4G2	eIF4G2	eIF4G2	eIF4G2	Pab1p	Pab1p	Pab1p	Pab1p	Pab1p	Pab1p	CAF20	CAF20	CAF20	CAF20	CAF20	CAF20	EAP1	EAP1	EAP1	EAP1	EAP1	EAP1
relative to IP of	eIF4E	eIF4G1	eIF4G2	Pab1p	CAF20	EAP1	eIF4E	eIF4G1	eIF4G2	Pab1p	CAF20	EAP1	eIF4E	eIF4G1	eIF4G2	Pab1p	CAF20	EAP1	eIF4E	eIF4G1	eIF4G2	Pab1p	CAF20	EAP1	eIF4E	eIF4G1	eIF4G2	Pab1p	CAF20	EAP1	eIF4E	eIF4G1	eIF4G2	Pab1p	CAF20	EAP1
	0	6	24	360	929	1094	0	0	0	334	623	778	6	0	0	479	623	845	458	488	560	0	1302	1227	976	569	631	1207	0	531	1177	781	897	1245	210	0
		YOR276W	YOR276W	YPR172W	YPL271W	YOR167C				YGL063W	YLR038C	YNL291C	YJR111C			YHR077C	YCR102C	YCR073W-A	YDL103C	YGR285C	YBR249C		YDL184C	YOR167C	YDL161W	YOR276W	YOR276W	YPL176C		YGL030W	YDR239C	YJR109C	YKR024C	YGR194C	YGL091C
		YKL204W	YKL204W	YEL020W-A	YJR024C	YPL271W				YAR031W	YCR018C	YGR279C	YGL003C			YCR024C-B	YER060W	YOR137C	YOL058W	YBR249C	YGR285C		YDL133C-A	YDL133C-A	YER006W	YDR477W	YKL009W	YGR147C		YOR276W	YPL105C	YER070W	YPR189W	YML018C	YOL034W
		YOR382W	YFR032C-A	YOR097C	YML101C	YLR287C-A				YPL219W	YEL072W	YHR028C	YCR065W			YER061C	YLR120C	YCR046C	YGR285C	YAR015W	YLR301W		YGL189C	YDL184C	YKR087C	YJR109C	YER068W	YCR092C		YGL189C	YMR257C	YOL010W	YER068W	YMR070W	YAL023C
		YPL096C-A	YNL259C	YDR319C	YOR167C	YDR500C				YGR196C	YDR063W	YER188W	YJL141C			YPL190C	YNL158W	YNR037C	YML070W	YGR180C	YDL103C		YOR167C	YGL189C	YNL295W	YGR092W	YGR266W	YJL130C		YOL127W	YMR239C	YOR361C	YER070W	YDL119C	YHR074W
		YGL049C	YOR382W	YDR247W	YOL026C	YOR276W				YER098W	YHL047C	YDR248C	YGL044C			R0040C	YGL196W	YHR121W	YPR080W	YBR011C	YDL133C-A		YLR340W	YGL030W	YOR001W	YOR272W	YOR272W	YOR008C		YDR500C	YLR017W	YGL056C	YKL112W	YOR147W	YPL013C
		YLR292C	YOR045W	YLR373C	YJL184W	YOR045W				YOR274W	YGL030W	YPL075W	YOR035C			YMR043W	YMR252C	YCL033C	YBR039W	YLL018C	YGL105W		YIR037W	YDL061C	YMR211W	YNL123W	YFR009W	YLL026W		YOR182C	YMR100W	YCR072C	YOR361C	YGR052W	YMR008C
			YOR182C	YML020W	YNL259C	YOR182C				YML088W	YNL014W	YKR009C				YDR128W	YGR257C	YDL064W	YPL262W	YLR044C	YDL100C		YML024W	YOR182C	YKR031C	YPR032W	YMR049C	YBR115C		YIL051C	YDL131W	YML080W	YOL010W	YHR156C	YBR172C
			YGR162W	YIL009C-A	YCR075W-A	YGL030W				YMR188C	YDR321W	YDR316W				YLR345W	YFR045W	YOR163W	YDL193W	YJR070C	YLR060W		YGR180C	YLR388W	YHR179W	YBR267W	YNL123W	YJL051W		YBR189W	YGL065C	YKL112W	YJR109C	YNL309W	YKL029C
			YML101C	YDL070W	YDL067C	YDL067C				YML095C	YDR316W	YEL051W				YBR008C	YGR168C	YBL036C	YOR375C	YNL239W	YFR032C-A		YGR118W	YDR500C	YDR255C	YJL012C	YBR289W	YGR089W		YLR287C-A	YJR056C	YDR430C	YNL062C	YPL167C	YMR047C
			YGR209C	YGR181W	YGR201C	YOL077W-A				YNR014W	YOR302W	YDL070W				YFL033C	YPL003W	YKR065C	YDL055C	YGL105W	YJR139C		YDR447C	YIL051C	YDR464W	YKL009W	YLR060W	YAL056W		YMR230W	YIR003W	YMR093W	YJL109C	YML065W	YMR247C
			YOL077W-A	YPL049C	YDL232W	YDL081C				YIL165C	YJL062W-A	YCR007C				YJL100W	YLR114C	YMR225C	YGL105W	YKL152C	YGR180C		YJR123W	YLR287C-A	YDL063C	YGR266W	YDR477W	YDR358W		YDL061C	YPR152C	YGR092W	YMR128W	YDR069C	YBR081C
			YOL026C	YHR131C	YOR045W	YML081C-A				YGL203C	YNL331C	YDR461C-A				YGR079W	YKL068W-A	YDR248C	YKL060C	YIL051C	YDR368W		YER117W	YJR123W	YGR038W	YHR085W	YFR002W	YKL012W		YGR192C	YBR227C	YEL050C	YPL116W	YGR238C	YOL068C
			YHR072W-A	YMR218C	YDR374W-A	YHR141C				YJL144W	YOR271C	YER002W				YKL064W	YDR133C	YMR123W	YHR174W	YDL133C-A	YPL079W		YPL143W	YHR021C	YNR047W	YAR007C	YPR072W	YDR108W		YHR021C	YPL265W	YJL006C	YFL007W	YDL175C	YHR168W
			YJR085C	YDR185C	YBR162W-A	YER019C-A				YDL149W	YLR344W	YGR070W				YCR093W	YPR006C	YOR224C	YDR158W	YOL086C	YGL076C		YIL133C	YPR043W	YDR165W	YGL056C	YGL194C	YOR101W		YGR027C	YNL248C	YDL227C	YDR127W	YKR090W	YDL122W
			YKR038C	YAL009W	YER019C-A	YLR388W				YCR077C	YNL179C	YPR183W				YPL247C	YJR073C	YLR077W	YLL018C	YKL060C	YCR053W		YDL061C	YLR061W	YDR292C	YJL069C	YJL069C	YHR040W		YER009W	YNL020C	YBL037W	YDL102W	YDR300C	YMR076C
			YHL019W-A	YOR297C	YPL096C-A	YOL026C				YDR499W	YNR004W	YJR044C				YOR104W	YGL108C	YBR053C	YER069W	YER057C	YDR158W		YKL152C	YIR037W	YHR040W	YHR052W	YKL112W	YDR127W		YAL038W	YPR068C	YKR024C	YDL227C	YKL017C	YER153C
			YJR094W-A	YBR085C-A	YJL127C-B	YLR264W				YER130C	YGR070W	YHR001W-A				YJL133W	YNL191W	YIR029W	YBR249C	YBR191W	YOL151W		YLR262C-A	YPL249C-A	YDR484W	YLR136C	YBR267W	YMR048W		YNL015W	YML093W	YHR069C	YKL215C	YLR304C	YPL110C
			YPR082C	YJL165C	YGL220W	YLR325C				YKL197C	YLR016C	YOR381W				YNL215W	YMR271C	YHL001W	YAR015W	YLR340W	YHR183W		YPL079W	YHR141C	YBL106C	YKL112W	YOL090W	YER087W		YDR050C	YOR375C	YLR355C	YDL112W	YJL033W	YNL006W
			YBR252W	YFR034C	YKL058W	YBR162W-A				YNR031C	YDL191W	YNR075W				YJL094C	YDL177C	YKL193C	YJL026W	YGL189C	YNL239W		YOR122C	YOL127W	YNL078W	YCR072C	YAR007C	YML016C		YDR025W	YKL208W	YPR032W	YNL216W	YLR405W	YOR380W
			YER019C-A	YIL127C	YOL086W-A	YDR382W				YGL227W	YNL244C	YLR079W				YLR120C	YPR156C	YER037W	YDL229W	YFL039C	YOL086C		YGR037C	YLR325C	YOR296W	YER070W	YKR024C	YGL005C		YBL092W	YHR144C	YPL128C	YBR202W	YLR002C	YML057W
			YLR185W	YMR023C	YML081C-A	YHR021C				YJL116C	YLR057W	YDR408C				YGL096W	YBR285W	YIL010W	YER043C	YDR158W	YGL001C		YCL043C	YLL050C	YBL104C	YGL194C	YBR251W	YDR001C		YKL060C	YOL042W	YPL188W	YGL056C	YNR038W	YBR112C
			YPL271W	YDR252W	YKR057W	YNL259C				YMR213W	YKL192C	YGR057C				YJL209W	YLR325C	YDL059C	YJR139C	YHR049W	YGR185C		YJL136C	YDR524C-B	YMR068W	YBR251W	YBR170C	YPL243W		YLR388W	YNL027W	YNL123W	YFR002W	YAR007C	YCL036W
			YFL017W-A	YIL123W	YNL024C-A	YIR037W				YJL039C	YNL031C	YKL141W				YBR238C	YDR511W	YJR074W	YNL134C	YOL058W	YLL018C		YKR057W	YML024W	YDR093W	YNL189W	YDL103C	YKL059C		YDL133C-A	YIL075C	YER068W	YBL037W	YLR368W	YLL053C
			YJL062W-A	YPR006C	YOL110W	YHR072W-A				YNL297C	YPL088W	YJL121C				YNL250W	YIR039C	YEL052W	YGL157W	YJR139C	YLR180W		YHR162W	YLR264W	YDL139C	YBL024W	YJL012C	YGL237C		YBL027W	YHL023C	YOL066C	YPL155C	YOR062C	YMR166C
				YGL222C	YIR035C	YGR209C				YPR186C	YLR414C	YMR305C				YBL014C	YMR270C	YDL051W	YOL086C	YCR002C	YML070W		YMR142C	YLR167W	YDR137W	YJL141C	YNL062C	YML118W		YOR167C	YOR047C	YHR085W	YFR009W	YCL004W	YFR030W
				YEL059C-A	YEL044W	YPL143W				YIL055C	YFR031C	YBR173C				YJR021C	YDL022W	YDL191W	YBL099W	YJL026W	YNL134C		YDR363W-A	YGL076C	YHL020C	YNL137C	YBL024W	YML031W		YBR173C	YJL208C	YIL038C	YFL036W	YDR011W	YPL175W
				YER130C	YNL145W	YPL096C-A				YCL010C	YJR148W	YLR150W				YOR018W	YPR150W	YNL016W	YPL091W	YNL134C	YGL189C		YNL162W	YDL081C	YNL164C	YER068W	YGL107C	YKL052C		YPR043W	YJL168C	YNL189W	YCR093W	YHL002W	YBR038W
				YBR269C	YHR072W-A	YDL130W				YDR217C	YAL040C	YOR265W				YDR276C	YDL241W	YOR166C	YGL076C	YER090W	YDR502C		YBL087C	YNL162W	YGR060W	YBR289W	YMR214W	YNL077W		YEL027W	YCR066W	YBR202W	YEL050C	YDR311W	YDL044C
				YOR357C	YOL014W	YHL015W				YCR073C	YPL184C	YOR031W				YMR104C	YDR418W	YLL056C	YHR065C	YDL103C	YOR176W		YOR096W	YLR043C	YAL016W	YMR093W	YDR238C	YNL299W		YLR325C	YLR407W	YIL137C	YOR112W	YGL045W	YDR089W
				YML077W	YDR178W	YOL086W-A				YLR430W	YOR332W	YDL065C				YOL052C-A	YGR062C	YLR048W	YNL209W	YNL189W	YOR375C		YLR110C	YPL143W	YDR457W	YDR098C	YPR189W	YAL019W		YKL152C	YKL021C	YLL036C	YBR248C	YMR310C	YFL024C
				YFR048W	YJR135W-A	YNL244C				YGL131C	YNL241C	YPL156C				YDL073W	YDL083C	YJL052W	YJR009C	YJR121W	YLR167W		YGR027C	YKL152C	YDR333C	YOL010W	YNL216W	YMR094W		YGL103W	YOL023W	YPL243W	YNL123W	YGR249W	YBR248C
				YHL028W	YPL143W	YNL162W				YML104C	YKL003C	YDR459C				YHR180W	YDL200C	YNL129W	YKL103C	YMR131C	YBR039W		YDL083C	YIL133C	YLR410W	YML080W	YJR109C	YKR039W		YGL256W	YDL054C	YDR451C	YGR218W	YGL061C	YHR199C
				YHR199C-A	YJR112W-A	YNL015W				YDR325W	YOR152C	YCR020C				YGR206W	YJR077C	YML023C	YKL211C	YDR032C	YKL211C		YBR048W	YGR027C	YDL225W	YKR056W	YPL204W	YDR400W		YPL037C	YPL260W	YBL024W	YKL172W	YDR164C	YLL029W
				YKL096W-A	YDR500C	YLR061W				YER041W	YKL151C	YBR062C				YER016W	YOR271C	YJR120W	YLR359W	YHR174W	YDR032C		YOL109W	YOR122C	YKR081C	YDR394W	YNL132W	YDR395W		YNL069C	YLR451W	YDR127W	YPR161C	YIL070C	YEL007W
				YMR053C	YDL081C	YKL067W				YBR162C	YMR243C	YGR023W				YGL178W	YJL100W	YOL016C	YDR342C	YGR185C	YKL216W		YIL018W	YPL079W	YMR213W	YOR361C	YHR065C	YBL029C-A		YOR164C	YML061C	YPL155C	YIL137C	YDR409W	YLR382C
				YIR032C	YGR118W	YOR122C				YJR033C	YHR033W	YPL059W				YCR024C	YJL126W	YML104C	YHR183W	YBR088C	YBR011C		YJR094W-A	YHL015W	YNL002C	YBR165W	YLR409C	YCR066W		YLR061W	YGR076C	YJL069C	YPL183C	YFR019W	YGL014W
				YEL007W	YLR287C-A	YNL135C				YCR018C	YOR228C	YER062C				YKL122C	YLL003W	YHL008C	YBR196C	YCL050C	YJL026W		YPR043W	YDR447C	YDL074C	YJL006C	YGR285C	YBR112C		YBR082C	YGR198W	YPR189W	YPL128C	YMR273C	YDR237W
				YGL023C	YDR382W	YLR043C				YDL194W	YDR090C	YKR020W				YDL238C	YKL041W	YCL005W	YLR180W	YFL018C	YKL060C		YOR369C	YDR378C	YLR413W	YGR285C	YGL213C	YKL110C		YDR524C-B	YDL174C	YDR394W	YHR005C	YNL059C	YGR279C
				YOR026W	YDR441C	YDL133C-A				YNR047W	YPL064C	YLR252W				YDL047W	YFL054C	YLL033W	YFR052C-A	YLR244C	YIL078W		YLL045C	YFR032C-A	YER149C	YNL175C	YHR005C	YER078C		YER057C	YMR267W	YBR248C	YNL132W	YFR030W	YLR099C
				YDL098C	YIR037W	YOR234C				YGR014W	YNR034W	YPR187W				YIL151C	YAL058W	YGR106C	YOL097C	YOL097C	YML131W		YPL220W	YGR180C	YLR071C	YBR088C	YDR087C	YNL184C		YDR382W	YBR105C	YDR237W	YML080W	YDR490C	YOR211C
				YBR004C	YOL077W-A	YCL005W-A				YPR185W	YER121W	YAL054C				YJL039C	YIL069C	YAL002W	YFL039C	YKL081W	YER090W		YLR448W	YIL148W	YLR440C	YDR153C	YDR229W	YMR278W		YLR264W	YDL145C	YBL035C	YCR072C	YPL011C	YGL063W
				YOL006C	YLL049W	YIL051C				YPL258C	YMR299C	YPR075C				YJR091C	YIL139C	YDR450W	YDR148C	YJR009C	YOR184W		YLR044C	YBR189W	YER172C	YNR006W	YKL215C	YIR025W		YHR141C	YPL040C	YPR161C	YNL161W	YJL048C	YMR258C
				YOR150W	YMR056C	YGL189C				YPL179W	YKL041W	YLR375W				YJL122W	YDR512C	YLR216C	YNL239W	YMR146C	YJL167W		YOR182C	YER057C	YLR090W	YGR078C	YGR092W	YOR307C		YER131W	YMR211W	YJL012C	YPL095C	YMR019W	YDL140C
				YKL124W	YDL157C	YOL127W				YGR252W	YAR031W	YEL059C-A				YJL103C	YML073C	YLR040C	YGR124W	YDR148C	YIL076W		YOL039W	YGR209C	YGR098C	YER026C	YIL137C	YNL082W		YLR022C	YKL022C	YDL044C	YMR125W	YDR006C	YGR062C
				YER016W	YNL300W	YLR185W				YDR310C	YGR238C	YLR294C				YGR156W	YER071C	YEL066W	YHR029C	YNL178W	YDR341C		YLR167W	YBR048W	YOR176W	YIL137C	YMR125W	YNL115C		YPL249C-A	YOR330C	YGR090W	YBL079W	YJR091C	YJR103W
				YCR021C	YCR020C-A	YOR293W				YLR266C	YMR250W	YMR020W				YML053C	YJR148W	YAR028W	YOR117W	YIL133C	YCR012W		YIL148W	YJL136C	YAL043C	YBR170C	YHR052W	YKL197C		YGL031C	YHR031C	YMR016C	YDR430C	YJL131C	YIL095W
				YDR365C	YBL087C	YDR086C				YOR044W	YBL102W	YHR131C				YKR072C	YBL087C	YJL079C	YBR058C	YGL157W	YBR121C		YOL086C	YER117W	YLR287C	YHR069C	YJL010C	YGL184C		YKR094C	YLR272C	YGR054W	YGR266W	YFL013C	YKR096W
				YJL019W	YOR122C	YJL184W				YOL108C	YCR068W	YOR019W				YPL011C	YNL070W	YML026C	YCL030C	YOR184W	YOL058W		YMR122W-A	YDR050C	YLR084C	YBL037W	YDR091C	YHL014C		YOR293W	YCR003W	YGR266W	YPL243W	YKL108W	YDR141C
				YLL018C-A	YBL001C	YFL017W-A				YNL267W	YHR175W	YFL017C				YAL002W	YNL159C	YER044C	YJR070C	YGL076C	YLR359W		YNL255C	YER009W	YIL131C	YNL182C	YKR082W	YDR460W		YLR043C	YER122C	YDR101C	YLL036C	YKR101W	YML029W
				YLR094C	YER053C-A	YML024W				YGR170W	YHR143W	YPL195W				YNL278W	YML054C	YMR183C	YKL157W	YAL038W	YHR064C		YBR011C	YNL255C	YMR109W	YHR065C	YCR054C	YMR091C		YER056C-A	YHR196W	YNL062C	YMR093W	YAR018C	YNL275W
				YJR127C	YDL125C	YJR135W-A				YKR096W	YBR268W	YHR008C				YBL029C-A	YOR228C	YIL083C	YML086C	YGR124W	YLR231C		YHR010W	YOR234C	YGL227W	YNL317W	YER090W	YPL158C		YKL013C	YER166W	YDR395W	YBL024W	YHR056C	YLR442C
				YFR017C	YPL148C	YDL184C				YDR488C	YDL070W	YBL018C				YMR161W	YIR032C	YBR013C	YER090W	YHR183W	YHR174W		YLL050C	YJR094W-A	YLR222C	YMR049C	YDR127W	YMR195W		YCL035C	YHR016C	YOR112W	YIL095W	YKL194C	YJL127C-B
				YLL054C	YBR253W	YDR378C				YKR028W	YOL154W	YDL109C				YFL049W	YDL231C	YGL041W-A	YLR301W	YDR025W	YAR015W		YGL076C	YOR096W	YMR162C	YCR002C	YML006C	YAL011W		YGR209C	YPL254W	YDL132W	YDR081C	YOR206W	YOR244W
				YML088W	YDR016C	YNL145W				YHR156C	YLR079W	YOR378W				YNL307C	YPL257W	YER039C-A	YJR121W	YDR502C	YOL097C		YJL079C	YJL189W	YHL023C	YGR205W	YNL175C	YPL217C		YDR099W	YDL020C	YNL216W	YIL038C	YNL327W	YNL243W
				YGR274C	YIL157C	YCR075W-A				YBR150C	YML056C	YCR006C				YKR009C	YBR031W	YDR025W	YGR180C	YBR039W	YBR053C		YJR148W	YBR191W	YHR149C	YMR215W	YGR109C	YMR160W		YDL081C	YNL085W	YNL175C	YNL262W	YOL059W	YBL047C
				YKL160W	YJL210W	YDR320C-A				YLR206W	YNL079C	YEL073C				YNR066C	YIL157C	YOR019W	YOL151W	YML028W	YJR070C		YHR183W	YNL015W	YGR237C	YDR189W	YBL035C	YBL046W		YLL050C	YLR368W	YAL032C	YGL206C	YIL036W	YBR195C
				YDR276C	YLR264W	YGR027C				YOR019W	YGR015C	YJR151C				YPR199C	YDR375C	YKR068C	YDR037W	YIL041W	YDR447C		YMR116C	YNL135C	YDR346C	YDR451C	YPL126W	YGL101W		YHL015W	YMR059W	YHR167W	YOL051W	YOR212W	YDR387C
				YLR438C-A	YDL130W	YER131W				YLR067C	YNL294C	YLR154C				YJL019W	YDR247W	YBR169C	YLR270W	YOR375C	YPL090C		YEL054C	YDL075W	YPR089W	YHR167W	YHR085W	YEL053C		YGL147C	YOR042W	YDL102W	YMR016C	YDR494W	YGL056C
				YDR115W	YML079W	YDR363W-A				YBR194W	YNR057C	YDR119W-A				YPL148C	YNR032C-A	YJR116W	YFL018C	YER043C	YIR037W		YPL249C-A	YDL130W	YIL070C	YPL188W	YMR309C	YFR038W		YFR032C-A	YOL076W	YKL215C	YOL066C	YIR004W	YDL148C
				YBL052C	YAL046C	YLL049W				YML002W	YDR512C	YER152C				YKR093W	YJR062C	YNL234W	YBR118W	YLR359W	YKL152C		YFR032C-A	YDR363W-A	YMR160W	YOR056C	YLR153C	YDR501W		YLR167W	YER040W	YGR061C	YBL035C	YIR021W	YJR134C
				YKR007W	YDL184C	YCL035C				YPL190C	YER038C	YOL120C				YHL019W-A	YML055W	YKL141W	YOR370C	YLR180W	YJR094W-A		YDR328C	YGR148C	YLR223C	YDR496C	YDR189W	YDR289C		YIL148W	YKR011C	YDR448W	YBR289W	YPR029C	YOL145C
				YLR136C	YDR461W	YFR032C-A				YBR059C	YER120W	YDL059C				YDL133W	YLR107W	YDL069C	YBR221C	YDR368W	YJL068C		YOR234C	YPL220W	YBR216C	YHR030C	YER049W	YER045C		YBR191W	YHR118C	YEL032W	YJL069C	YIL001W	YLR348C
				YGR138C	YML058W	YML079W				YIR002C	YLR091W	YPL167C				YPL150W	YEL042W	YJL019W	YML085C	YHR064C	YHR049W		YML063W	YER056C-A	YOR129C	YBL035C	YDR153C	YBR239C		YJR123W	YBL007C	YLR277C	YEL032W	YDR228C	YLL038C
				YGR025W	YAL054C	YKR057W				YMR147W	YGR167W	YDR222W				YPL076W	YGL049C	YCR018C	YDR032C	YHR019C	YDL184C		YJR121W	YAL038W	YKL017C	YGL213C	YPL116W	YDR207C		YDL075W	YDL045C	YKR056W	YGL091C	YDL013W	YLR299W
				YHL036W	YLR099W-A	YNL024C-A				YJL074C	YAL023C	YLR121C				YPL016W	YPL189C-A	YAL038W	YOL140W	YKL211C	YHR179W		YER074W	YPL225W	YLR244C	YDL224C	YLR396C	YJR126C		YDR098C	YFR037C	YPR019W	YPR019W	YGL203C	YER088C-A
				YNL172W	YER117W	YPR043W				YER039C	YPL071C	YOL117W				YDL206W	YLR061W	YLR245C	YPL086C	YBL099W	YOR230W		YJR104C	YOR293W	YHR164C	YML017W	YBL037W	YCR026C		YOR045W	YJR134C	YKL104C	YKR082W	YDR197W	YDR444W
				YGR158C	YBR262C	YER056C-A				YNR065C	YOR210W	YOL108C				YPL022W	YHR112C	YPR194C	YBR011C	YML086C	YDR002W		YOR285W	YKL060C	YDR480W	YDR101C	YDL112W	YDL233W		YER012W	YJL187C	YFL036W	YLR045C	YBL019W	YDR176W
				YOR372C	YOR182C	YKR094C				YJR134C	YNL190W	YCR048W				YDR365C	YIL156W-B	YHL026C	YIL094C	YPL079W	YIL041W		YDL130W	YPL271W	YHL034C	YGL065C	YDR502C	YHR035W		YNL162W	YDR091C	YDR153C	YDL132W	YER176W	YIL042C
				YLR247C	YDR363W-A	YGL220W				YNL118C	YDR541C	YBR181C				YLR087C	YGL226W	YOR107W	YJL198W	YBR048W	YEL051W		YML028W	YML073C	YER077C	YHR108W	YOR361C	YIL015W		YPL143W	YKR086W	YLR397C	YGR061C	YDR041W	YMR305C
				YKL003C	YPR062W	YIL002W-A				YPR062W	YFR047C	YOR163W				YER038C	YDL208W	YDL137W	YER003C	YAL012W	YDR385W		YGR034W	YER074W	YGL153W	YGR161C	YNL058C	YMR228W		YBR084C-A	YMR212C	YBR103W	YOL140W	YGL021W	YLL036C
				YEL017C-A	YFL030W	YMR230W				YML059C	YDR517W	YBR107C				YBR237W	YKL004W	YOL071W	YHR070W	YLL045C	YIL051C		YKL056C	YLR110C	YLR380W	YGL107C	YKR056W	YDR138W		YLR185W	YML127W	YLL004W	YNL088W	YDL238C	YPR019W
				YKL122C	YOL129W	YDL232W				YKL055C	YGR182C	YDR025W				YGR070W	YGR256W	YPR053C	YER143W	YLR109W	YOR133W		YGR201C	YMR230W	YDL134C	YKR075C	YER026C	YNL207W		YKL180W	YBR265W	YNL207W	YLR166C	YHL023C	YPL253C
				YHR100C	YKL165C-A	YDR461W				YAL040C	YDR453C	YDR287W				YDR078C	YPR154W	YDR468C	YCR012W	YNL168C	YDL055C		YKL060C	YBL092W	YMR177W	YPL243W	YIL105C	YLR108C		YCR031C	YHR164C	YMR280C	YGL092W	YGL095C	YNR040W
				YLR074C	YLR112W	YCL057C-A				YGR279C	YOR236W	YCL049C				YLL018C-A	YHL006C	YIL040W	YLR044C	YER025W	YER057C		YHR141C	YKR094C	YPR171W	YMR059W	YGR205W	YOR145C		YCR012W	YGL066W	YKL042W	YJL039C	YDR464W	YGL092W
				YER010C	YML024W	YPL249C-A				YKL020C	YKR103W	YER023W				YDR511W	YNL276C	YDL082W	YKL152C	YGL001C	YBR035C		YDR321W	YML028W	YDL219W	YJR125C	YGL206C	YDL216C		YNL030W	YJL070C	YKR082W	YLR153C	YHR031C	YMR280C
				YMR164C	YHR143W-A	YOL129W				YGR258C	YDR322C-A	YER133W				YIL097W	YGR015C	YPR167C	YCL050C	YHR025W	YPL091W		YHR025W	YEL054C	YHR196W	YDR430C	YER070W	YDR216W		YMR143W	YMR293C	YIL095W	YHR069C	YNL076W	YGL077C
				YNL180C	YCR043C	YLL050C				YER144C	YOR257W	YEL038W				YBL093C	YDR469W	YHR180W	YHR064C	YER003C	YIL094C		YBL072C	YIL002W-A	YPR048W	YPL001W	YGR078C	YDL005C		YBR164C	YKR077W	YGL092W	YMR247C	YKR028W	YLL021W
				YKR045C	YCL005W-A	YGR181W				YJR039W	YLR043C	YBR009C				YDR466W	YBR076C-A	YDR092W	YMR315W	YLR060W	YNL010W		YBL099W	YCR031C	YLR116W	YDL131W	YHR027C	YMR177W		YKL009W	YBR138C	YER168C	YMR196W	YPL137C	YHL036W
				YOL011W	YFL017W-A	YER117W				YHL008C	YLR245C	YBL075C				YPL167C	YHR194W	YKR051W	YDR035W	YLR293C	YHR029C		YJR139C	YBL072C	YDR296W	YLL002W	YGR061C	YKL038W		YOR312C	YJL056C	YLR380W	YMR309C	YML081W	YGL201C
				YDR171W	YJR074W	YPR062W				YPL009C	YHR041C	YLL060C				YPR101W	YAL013W	YOR013W	YIL133C	YHR208W	YNL168C		YPR183W	YGR034W	YHR201C	YDR448W	YHR063C	YDL033C		YBR039W	YCR033W	YBR038W	YDR101C	YPL105C	YDR326C
				YCR082W	YMR035W	YKL058W				YGR271W	YJR082C	YJR051W				YOR107W	YER158C	YLR066W	YOR230W	YCR088W	YGL026C		YDL081C	YDR025W	YGL040C	YLR409C	YDR496C	YHR158C		YKL160W	YLR392C	YOR373W	YPL126W	YMR023C	YGL095C
				YOL086W-A	YPR082C	YCR020C-A				YDL087C	YIL013C	YML068W				YHL024W	YJL093C	YBR052C	YGL026C	YDL182W	YFL018C		YDR158W	YLR333C	YER001W	YER122C	YJL157C	YDR142C		YML073C	YPL115C	YHR197W	YBL008W	YBR153W	YPR066W
				YDR482C	YHR141C	YER087C-B				YJR110W	YKL006W	YPR192W				YOL051W	YBR145W	YPL010W	YDR354W	YER156C	YMR303C		YPR127W	YDR158W	YFR010W	YJL181W	YNL102W	YKL015W		YIL069C	YML014W	YBR079C	YLR397C	YGR202C	YDR490C
				YOR247W	YDR086C	YER009W				YMR287C	YKL174C	YOL112W				YDL088C	YML012W	YLR126C	YLR401C	YOL151W	YGL011C		YLR109W	YBR011C	YJL146W	YFR009W	YDR322W	YLR368W		YNL135C	YJL125C	YPL210C	YJR066W	YDR308C	YCR093W
				YMR172W	YGR024C	YJR094W-A				YGL180W	YNL056W	YDL012C				YJR062C	YMR009W	YJR068W	YDR036C	YFR044C	YIR026C		YIL051C	YDR382W	YJL020C	YLR002C	YOR091W	YER032W		YMR260C	YOL128C	YDR081C	YBR247C	YAL043C	YKL052C
				YNL199C	YEL017C-A	YGR034W				YER132C	YAL014C	YCL033C				YPR046W	YDR438W	YNL281W	YLR244C	YDL100C	YLR340W		YJL158C	YER087C-B	YOR143C	YDR395W	YPL243W	YIL135C		YGR106C	YGR140W	YPL001W	YDL019C	YHR027C	YJL210W
				YOR299W	YHL015W	YJR085C				YIL130W	YNL052W	YOL040C				YNR010W	YCL005W	YOR332W	YOR184W	YPR103W	YGR124W		YLR333C	YNL069C	YHL038C	YJL125C	YDR463W	YMR068W		YJL140W	YMR086W	YPL116W	YBL023C	YBR255W	YEL032W
				YBR076C-A	YBR089C-A	YML058W				YIL123W	YBL082C	YEL012W				YPL151C	YER063W	YER109C	YGR195W	YGL202W	YBR118W		YAL038W	YJR139C	YGR229C	YNL116W	YGL222C	YKL095W		YJL189W	YCR052W	YJL109C	YFL008W	YBL103C	YKL148C
				YPL174C	YER039C	YDR374W-A				YML118W	YNL195C	YOR327C				YOR017W	YPR187W	YCR008W	YLR060W	YPL262W	YBL099W		YLR043C	YDL192W	YDR361C	YGR084C	YGL016W	YPR040W		YKL007W	YHR062C	YOR004W	YPL085W	YGL141W	YPL259C
				YKL055C	YHR005C-A	YOL110W				YNL054W	YLL038C	YPL246C				YML007W	YML058W	YGL215W	YCL057W	YBR118W	YNL220W		YIR035C	YLR185W	YCL054W	YEL015W	YPL183C	YML074C		YEL026W	YHR103W	YOR138C	YLR396C	YMR030W	YBR208C
				YER112W	YNL024C	YBR253W				YNL088W	YNL326C	YNL038W				YJR135C	YDR482C	YEL024W	YDL133C-A	YIL052C	YNL255C		YHR072W-A	YGL103W	YGL216W	YBL054W	YJL005W	YGL023C		YNL244C	YDL225W	YIL026C	YGR092W	YML027W	YDR081C
				YGR119C	YCL002C	YDR513W				YBL063W	YLR438C-A	YDR336W				YIL031W	YER148W	YOL012C	YGR173W	YOR232W	YER003C		YDL055C	YHR072W-A	YNL119W	YOR004W	YJR132W	YDR346C		YDL219W	YJL206C	YNL106C	YMR031C	YDR027C	YLR316C
				YLR314C	YGR209C	YDR016C				YPR150W	YEL016C	YER016W				YGL014W	YER074W	YKL214C	YOR176W	YPL131W	YPR036W		YDL157C	YKL067W	YLR134W	YGL219C	YBR094W	YFL034W		YGR060W	YML112W	YOR272W	YKL104C	YLR253W	YDR441C
				YKL165C-A	YGR183C	YGL256W				YOR247W	YLR406C	YBR137W				YFR022W	YOL133W	YDL121C	YNL189W	YBR035C	YLR153C		YDR012W	YOR369C	YER091C	YML105C	YPL160W	YOR006C		YLR150W	YDR398W	YDL127W	YMR189W	YMR267W	YIR015W
				YPL116W	YHR134W	YDR276C				YMR207C	YHL044W	YLR348C				YOR147W	YPR167C	YMR260C	YLR153C	YDL192W	YHR162W		YHR174W	YGR118W	YER093C	YMR152W	YJL200C	YGL092W		YLR293C	YBR049C	YNL161W	YOR188W	YPL161C	YCR084C
				YBR013C	YHR199C-A	YER007C-A				YMR053C	YHR175W-A	YJL065C				YPL055C	YOR150W	YOR020C	YPR103W	YKL080W	YMR027W		YML073C	YJR104C	YGR097W	YHR197W	YMR091C	YLR022C		YNL302C	YKL113C	YGR086C	YJL207C	YNL329C	YJR031C
				YBR090C	YOR234C	YGR118W				YGL212W	YKL176C	YBR043C				YJL180C	YNL012W	YER071C	YBR248C	YGR195W	YPL262W		YJL026W	YKR057W	YIL068C	YJL008C	YMR140W	YOR353C		YIL062C	YLR433C	YDR172W	YCR054C	YJR021C	YFR020W
				YHL008C	YNL149C	YGL031C				YFR016C	YDR160W	YLR293C				YPR070W	YBR297W	YJL103C	YNL045W	YFR052W	YML086C		YLR061W	YEL026W	YKL048C	YER090W	YNL189W	YGR125W		YNL016W	YKL197C	YMR189W	YLR409C	YGL213C	YLR455W
				YBR150C	YLR375W	YDR524C-B				YML076C	YGL085W	YHR039C-A				YHR116W	YMR008C	YNL194C	YHL034C	YMR226C	YDR050C		YER178W	YGL256W	YGR065C	YOL090W	YKL216W	YLR189C		YOR234C	YMR068W	YJL181W	YOR335C	YPL212C	YPR181C
				YBL019W	YDR079C-A	YDL061C				YGR070W	YMR114C	YLR297W				YLR024C	YEL068C	YIL152W	YKL081W	YLR167W	YIL018W		YER087C-B	YGL105W	YLR397C	YGL222C	YPR032W	YKR054C		YDR486C	YDR234W	YBR289W	YOR151C	YOR301W	YIL038C
				YGR223C	YPR133W-A	YKR049C				YAL056W	YPL249C-A	YKR042W				YMR277W	YOR303W	YOL009C	YGL148W	YCR012W	YDR304C		YDR226W	YEL027W	YDL106C	YKR024C	YHR030C	YHR120W		YDR156W	YOR074C	YDR324C	YGL016W	YPL174C	YHR099W
				YOR003W	YCR083W	YEL068C				YKL188C	YDR424C	YDL208W				YKL220C	YLR137W	YML054C	YOR361C	YLR075W	YOR323C		YLR264W	YHR010W	YBL007C	YCL037C	YGR081C	YDL037C		YBR025C	YER043C	YMR300C	YBR079C	YJR056C	YOR054C
				YAL054C	YNL244C	YDR525W-A				YHL036W	YLL055W	YML055W				YPR185W	YGL123W	YPL227C	YHR069C	YPL198W	YOL139C		YLR388W	YOR285W	YOR290C	YNL062C	YLR002C	YFR048W		YGL076C	YBL068W	YHR066W	YNL311C	YBR123C	YKL191W
				YBL031W	YNL162W	YLR333C				YPL151C	YBR293W	YBR090C				YER058W	YKR041W	YML028W	YDR368W	YDL014W	YJR121W		YDR500C	YMR143W	YFR019W	YHR066W	YNL137C	YKL120W		YIL111W	YOL082W	YNL072W	YNR040W	YIL006W	YDL190C
				YGL136C	YKL067W	YNL070W				YMR292W	YKL220C	YGR029W				YBR239C	YPR082C	YGR210C	YLR089C	YDL055C	YJR009C		YLR354C	YDL083C	YDR498C	YDR309C	YPR190C	YDR080W		YPL225W	YOR090C	YLR045C	YDL190C	YMR043W	YIR016W
				YMR270C	YIL087C	YIL148W				YKL176C	YER023W	YJR025C				YNL139C	YPR185W	YIL072W	YMR189W	YGL048C	YDR236C		YNL135C	YCL005W-A	YMR153W	YLR060W	YER122C	YBL085W		YOL143C	YGR002C	YPL126W	YBR208C	YDR142C	YOR290C
				YJR106W	YNL135C	YGL103W				YGL098W	YPL149W	YLR301W				YNR031C	YGL032C	YER088C	YHR019C	YHR179W	YER117W		YNL259C	YCR012W	YGR026W	YKR082W	YBL039C	YJR056C		YGR148C	YLR328W	YKL068W	YKL068W	YOR123C	YDR416W
				YDL160C-A	YCL057C-A	YNL149C				YOR338W	YPL225W	YGL255W				YPL170W	YNR017W	YBR217W	YEL047C	YEL047C	YOL143C		YGL123W	YBL027W	YHR001W	YIL105C	YDR098C	YLR267W		YDR450W	YLL004W	YPR144C	YER141W	YDR195W	YJR066W
				YOR072W-A	YDR525W-A	YBL072C				YIL013C	YHR026W	YDR482C				YFR003C	YJR123W	YNR059W	YDR385W	YBR121C	YLR420W		YDR154C	YLR301W	YMR300C	YOL066C	YDR101C	YDR348C		YBL041W	YER157W	YPR034W	YNL233W	YIL151C	YPR049C
				YNR066C	YLL014W	YJL191W				YPL217C	YNL153C	YNL012W				YBR123C	YLR128W	YDR155C	YKL104C	YML085C	YNR050C		YBR221C	YLR340W	YJL084C	YAR002W	YML069W	YGR152C		YLR441C	YDL077C	YNL233W	YPL110C	YBR240C	YOL158C
				YDL012C	YPR052C	YOR020W-A				YDR186C	YJL004C	YHR110W				YJR035W	YJR107W	YOL018C	YPL208W	YPR036W	YBR196C		YKL192C	YGL147C	YGR134W	YPL126W	YBR247C	YMR147W		YDR023W	YOR353C	YOL065C	YNL189W	YBR192W	YPL097W
				YOL067C	YPL244C	YMR143W				YLR373C	YBL071W-A	YOL038W				YDR293C	YJL185C	YDR318W	YHR018C	YGL253W	YIL133C		YCL009C	YLR293C	YER167W	YML008C	YER006W	YCR024C		YDL192W	YPR179C	YOR151C	YHR023W	YIR018W	YNL241C
				YJL003W	YJR147W	YGL002W				YDR443C	YOR065W	YJL177W				YLR437C	YER088C-A	YBR062C	YDR394W	YLR208W	YMR146C		YHL015W	YER131W	YDR518W	YDR389W	YDR518W	YMR019W		YHR089C	YBR231C	YNL251C	YOR168W	YNL072W	YDL238C
				YCR075W-A	YBL018C	YAL044W-A				YAL001C	YDR530C	YLR077W				YJR110W	YMR319C	YNL179C	YJL068C	YOL143C	YPL198W		YOR121C	YER177W	YER027C	YGR165W	YDR341C	YIL098C		YKL117W	YMR124W	YJR060W	YDR395W	YPL032C	YHR062C
				YOR360C	YER087C-B	YPL037C				YGL179C	YKL098W	YER048C				YDR197W	YDL154W	YDR223W	YGR218W	YJL138C	YMR131C		YDL125C	YPL037C	YCL036W	YBR225W	YPR108W	YPL023C		YLL022C	YFR013W	YOL021C	YOR084W	YOL124C	YML102W
				YFR022W	YKR049C	YML101C				YAL062W	YGR206W	YIL166C				YCR032W	YOL154W	YMR244C-A	YHR076W	YMR217W	YGL253W		YLL018C	YOR045W	YML075C	YNL253W	YNR021W	YKL173W		YFL039C	YMR231W	YLR153C	YOR138C	YDL171C	YHR199C-A
				YKL196C	YER146W	YER074W				YOR249C	YDR513W	YGL029W				YNL187W	YIL133C	YJL193W	YGL001C	YLR420W	YER156C		YGR024C	YOL039W	YGL092W	YDR322W	YER021W	YNL329C		YDR378C	YKR026C	YDL202W	YNL175C	YJL099W	YDL102W
				YDR078C	YPR157W	YCR083W				YML093W	YOR127W	YOR173W				YMR135C	YOR213C	YLR306W	YIL142W	YOL139C	YGL245W		YGR148C	YLR448W	YBR182C	YKL104C	YHR037W	YDR333C		YGL245W	YGR052W	YPL183C	YMR288W	YMR163C	YLR086W
				YNL014W	YDR007W	YBL001C				YIL147C	YDR119W-A	YJR104C				YJR082C	YOR071C	YDR298C	YDL100C	YIL076W	YER177W		YJR047C	YBR249C	YLR359W	YNL207W	YNL317W	YPL226W		YLR060W	YAL021C	YMR125W	YJR060W	YKL079W	YBL029W
				YER146W	YMR251W-A	YPL220W				YDR452W	YBR287W	YPL098C				YML117W	YBR293W	YGL179C	YPL061W	YKL024C	YEL047C		YDR032C	YLR109W	YPL206C	YFL034C-B	YBR080C	YLR163C		YLR301W	YLR352W	YDL155W	YGL110C	YML062C	YHR050W
				YHR080C	YCR097W	YBL092W				YJR147W	YPR196W	YER037W				YMR164C	YLL023C	YKL132C	YFR052W	YDR304C	YKL103C		YIL041W	YBL087C	YDR151C	YHR013C	YKR039W	YAL048C		YBL072C	YGL195W	YLR274W	YCL030C	YLR347C	YOL067C
				YPL041C	YGL127C	YPR133W-A				YCR093W	YIL121W	YPR081C				YNL300W	YOR380W	YOR152C	YMR217W	YAR002C-A	YDR321W		YBR089C-A	YHR162W	YBR003W	YIL104C	YJL008C	YGL124C		YDR471W	YDL127W	YNL242W	YGL201C	YBL024W	YOR151C
				YJR082C	YDL046W	YDR079C-A				YGR047C	YLR251W	YDR286C				YML041C	YLR286C	YKL098W	YPL154C	YIL094C	YDL192W		YMR297W	YGL135W	YJL155C	YBR094W	YPR144C	YLR305C		YHR068W	YBR063C	YIL093C	YOL034W	YER045C	YOL044W
				YLR399C	YCR082W	YER146W				YER020W	YNL202W	YDL177C				YOR010C	YGR203W	YDR160W	YFR053C	YPL249C-A	YMR105C		YBL001C	YDR510W	YFR015C	YLR387C	YKL104C	YKR020W		YBL057C	YNL097C	YLL011W	YJL074C	YJL146W	YPR011C
				YGR089W	YJR017C	YLL014W				YBR140C	YBR013C	YMR142C				YIL135C	YOR302W	YER062C	YFR044C	YBR092C	YMR092C		YKL006W	YCL035C	YLR032W	YJR041C	YNR026C	YBL104C		YIL002W-A	YDR251W	YDL003W	YNL102W	YOR229W	YGR218W
				YLR025W	YDR391C	YBL087C				YPL082C	YPR100W	YFR047C				YGR237C	YJR004C	YNR075W	YOR065W	YJL008C	YHR063C		YPL028W	YML063W	YGR202C	YLR143W	YMR015C	YGR032W		YPL271W	YPR035W	YCR093W	YDR153C	YNR045W	YDR356W
				YER019C-A	YJR094W-A	YDR139C				YJL082W	YJL118W	YPR156C				YJL084C	YLR130C	YLL042C	YPL131W	YDR394W	YNL208W		YPL225W	YDR454C	YNL118C	YPR144C	YKL021C	YKL135C		YER072W	YLL039C	YNL075W	YOR341W	YOR160W	YDR127W
				YGL124C	YOR382W	YDR454C				YBL004W	YGR057C	YBR293W				YJL108C	YHR162W	YJR099W	YBR088C	YJR065C	YJR064W		YER177W	YPL218W	YBR007C	YDR123C	YOR153W	YOR334W		YMR194W	YGR178C	YDR416W	YJL200C	YDR423C	YBR175W
				YER123W	YPL047W	YMR251W-A				YOR054C	YDL222C	YDR100W				YGL209W	YHR175W	YLR097C	YPL243W	YOR230W	YIL142W		YGL105W	YBR031W	YML105C	YAR015W	YNL313C	YPL209C		YIL016W	YNL261W	YFL007W	YIL046W	YHR127W	YPL155C
				YHR120W	YLR262C-A	YKL096W-A				YMR094W	YJR085C	YGR170W				YDR047W	YLR287C-A	YMR256C	YDR299W	YHR108W	YGR027C		YGR214W	YHR025W	YKR001C	YJL198W	YBR017C	YGL082W		YIR037W	YPL202C	YIL104C	YDR301W	YGR258C	YNL088W
				YNL271C	YGL049C	YMR202W				YDR254W	YAR035W	YGL204C				YMR292W	YOL008W	YJL217W	YDR129C	YOR176W	YDR037W		YPL048W	YNL244C	YPR047W	YDR120C	YDR300C	YOR098C		YPL220W	YOR005C	YBL054W	YMR076C	YFR040W	YPL074W
				YJL090C	YNL090W	YDL157C				YJL207C	YMR063W	YKL152C				YML068W	YCR020C-A	YKL152C	YMR027W	YPR144C	YFR044C		YBR181C	YIL052C	YHR137W	YMR015C	YCL028W	YGL112C		YDR447C	YIR015W	YOR056C	YNL106C	YOR324C	YFL007W
				YDL035C	YGR279C	YOL154W				YKR005C	YCL057C-A	YLL009C				YJR106W	YNL244C	YLR426W	YGL130W	YDR012W	YDR361C		YGR209C	YDR032C	YGR145W	YOR070C	YPR164W	YMR280C		YML105C	YNL078W	YLR409C	YGR132C	YHR114W	YMR088C
				YFR034W-A	YGR034W	YEL027W				YPL026C	YPR185W	YDR210W				YAL024C	YJL077W-A	YML068W	YNL049C	YDR037W	YOR063W		YJR145C	YER019C-A	YDR019C	YPR072W	YGL219C	YDR060W		YGR034W	YMR258C	YDL112W	YJL157C	YPR101W	YGL049C
				YHR056C	YGR181W	YJR112W-A				YKL095W	YLR137W	YDR125C				YKR005C	YGR289C	YNL066W	YER086W	YPL091W	YCL050C		YBR191W	YMR142C	YJR088C	YOR286W	YLR321C	YIL001W		YDL184C	YDL104C	YBL023C	YBR115C	YGR058W	YDR301W
				YPL137C	YDR328C	YPR182W				YBR275C	YIL165C	YBR191W				YKR017C	YBR072W	YJL122W	YDR539W	YML008C	YBR221C		YBR249C	YLR262C-A	YPR041W	YBR166C	YOR269W	YDL048C		YMR074C	YER015W	YLR136C	YPR048W	YPR138C	YPR189W
				YGL197W	YMR202W	YGR201C				YOR137C	YMR154C	YNL294C				YGR143W	YMR244W	YKL003C	YCR053W	YCR004C	YER043C		YHR021C	YGL031C	YNR021W	YDR280W	YOR259C	YML032C		YCR009C	YKL029C	YHR070W	YOL145C	YDR280W	YKR048C
				YJR135C	YDL083C	YHR005C-A				YCR033W	YLR246W	YJR129C				YOR019W	YOR031W	YCR102C	YPR019W	YGR159C	YJL097W		YDR391C	YDR513W	YOR171C	YBR080C	YDL017W	YLR330W		YJR013W	YOL041C	YJL157C	YPL231W	YLR215C	YMR042W
				YBR002C	YPR006C	YDR178W				YJL020C	YNL271C	YPR037C				YLR223C	YMR154C	YIL161W	YPL129W	YNL175C	YLR333C		YDR368W	YOL086C	YGL172W	YMR131C	YBR248C	YIL103W		YJR118C	YHR001W	YNL262W	YHL030W	YBR284W	YER107C
				YKL088W	YPL015C	YBR056W-A				YDR046C	YMR074C	YBR228W				YOL148C	YJR047C	YBR293W	YDL185W	YIR037W	YPL154C		YDL051W	YDR533C	YLL035W	YGR086C	YOR112W	YIL061C		YOL077W-A	YKL139W	YER105C	YNL297C	YPL040C	YKL205W
				YLL004W	YCL058C	YGL127C				YOR329C	YJL055W	YIR038C				YMR270C	YCR059C	YPR121W	YOR133W	YMR297W	YLR043C		YHR199C	YHR174W	YDR216W	YER006W	YPL091W	YMR153W		YNL131W	YER091C	YGL122C	YJL006C	YIL048W	YJL201W
				YMR286W	YJL079C	YER057C				YER155C	YKL190W	YAR023C				YMR284W	YGR210C	YEL059C-A	YER070W	YER026C	YCL030C		YBR031W	YHR193C	YPL208W	YMR016C	YLR336C	YLR071C		YGL054C	YNR026C	YJL039C	YDL044C	YJR138W	YHR158C
				YOL051W	YBR252W	YCR082W				YPR026W	YCL043C	YPR157W				YGL134W	YGL098W	YLR050C	YER068W	YGL011C	YNL178W		YKL084W	YBR025C	YPL219W	YDR175C	YGL056C	YBL066C		YDR276C	YNL164C	YGR177C	YDR416W	YCR086W	YJL204C
				YHR143W	YPR017C	YJL189W				YNL066W	YCL040W	YLR351C				YDR075W	YER103W	YPL159C	YGL016W	YNL255C	YMR011W		YDR374W-A	YLR441C	YIL091C	YDR240C	YNL236W	YLR144C		YIL133C	YOR018W	YJL008C	YPR055W	YDR532C	YAL058W
				YMR316W	YFR020W	YDL075W				YGL197W	YNL006W	YLR007W				YKL188C	YPR192W	YOR231W	YJL008C	YFR032C-A	YGL157W		YFR031C-A	YLR354C	YGL145W	YER126C	YGL245W	YHR119W		YBL040C	YHR024C	YMR247C	YER105C	YHR103W	YPL247C
				YOR219C	YKL084W	YDL125C				YGR270W	YMR271C	YLR364W				YER053C	YKL018C-A	YHR025W	YBR092C	YGL148W	YKL127W		YPR132W	YEL051W	YOR140W	YGR061C	YNR067C	YBL080C		YGR285C	YGL021W	YHR168W	YDR324C	YLR240W	YLR032W
				YOR113W	YDR378C	YJL136C				YNL262W	YIL139C	YCR059C				YNL331C	YBR298C	YGR008C	YPR144C	YJR072C	YGL148W		YJR073C	YKL056C	YNL225C	YNL075W	YHR167W	YGL219C		YKL156W	YNR031C	YER026C	YBL039C	YOR028C	YDR430C
				YLR204W	YKL023C-A	YJR017C				YIL136W	YDR459C	YDR031W				YFR034C	YER153C	YDR459C	YDL097C	YDR341C	YPR103W		YER057C	YKL190W	YJR059W	YCL017C	YIL015W	YLR002C		YKL096W-A	YGL073W	YIL103W	YHR085W	YLL019C	YIL144W
				YNR051C	YDR513W	YEL044W				YML020W	YKR009C	YNL066W				YIR009W	YPL234C	YPR185W	YHL011C	YBL030C	YPR080W		YDR378C	YMR251W-A	YMR131C	YBL068W	YCR072C	YMR218C		YJL166W	YDR303C	YML029W	YOL021C	YMR179W	YOL140W
				YLR099W-A	YOR293W	YDR357C				YCL063W	YDL037C	YGL079W				YDL048C	YER185W	YHR008C	YIL078W	YMR298W	YML004C		YKL067W	YOL086W-A	YDR170C	YDR172W	YML072C	YGR122W		YML024W	YGR187C	YNL112W	YJR132W	YOR346W	YLR234W
				YOL114C	YBL078C	YJL205C				YJL187C	YDR357C	YJR004C				YDL211C	YHR204W	YDR099W	YOR136W	YMR318C	YPL028W		YPL234C	YFL039C	YLR207W	YNR026C	YGR145W	YLR446W		YPR020W	YGL211W	YDR213W	YNL207W	YDR110W	YKR095W
				YBL081W	YGL194C-A	YLR395C				YBL075C	YLL023C	YBR004C				YDR308C	YAR023C	YNL159C	YKR056W	YNR050C	YNL312W		YGR232W	YHR183W	YOR069W	YGR060W	YDR342C	YJL203W		YNR022C	YBR280C	YOR188W	YKL205W	YJL197W	YOR246C
				YDL231C	YGL229C	YPR082C				YMR190C	YBR256C	YCL010C				YDR437W	YJR129C	YDR196C	YDR127W	YLR432W	YCR088W		YDR050C	YML026C	YEL020C	YPL086C	YDR395W	YDL063C		YDR233C	YML027W	YCR066W	YHR167W	YJR111C	YCR079W
				YDL167C	YMR122W-A	YNL302C				YDL215C	YML054C	YLR109W				YBR056W-A	YLR414C	YMR147W	YBR053C	YML126C	YDL185W		YDL192W	YPL078C	YKR010C	YFR002W	YMR016C	YMR025W		YGR026W	YOR129C	YBR251W	YKL042W	YBR170C	YLR397C
				YNL066W	YMR040W	YDR156W				YFR034C	YJR063W	YKL196C				YML099C	YOL084W	YGL044C	YLR249W	YNL209W	YHR020W		YBR035C	YPL090C	YGL091C	YGR090W	YML070W	YDR147W		YDR182W	YDR356W	YDR322W	YBL047C	YJR127C	YFR031C
				YFL017C	YER163C	YPR132W				YHR131C	YGR096W	YGR174C				YNL118C	YFL050C	YAR023C	YPL106C	YIL053W	YMR083W		YAL023C	YNL259C	YKL184W	YBR160W	YNR038W	YNL330C		YHR193C	YMR152W	YAR015W	YPL188W	YDR103W	YNL023C
				YPR051W	YGR232W	YPL222C-A				YGL133W	YGL127C	YOR166C				YLR436C	YBL006C	YLR201C	YGR083C	YAL003W	YJR104C		YPR028W	YOL143C	YBR034C	YCR003W	YGL195W	YOR014W		YDL130W	YGL150C	YLR002C	YDR238C	YDL005C	YFL008W
				YPR061C	YIL158W	YOR382W				YER024W	YCL051W	YMR244C-A				YEL019C	YNL056W	YDR287W	YHR179W	YOL040C	YNL002C		YJL127C-B	YBR039W	YDR191W	YLR287C	YMR197C	YMR204C		YPR188C	YOR076C	YBL106C	YBR038W	YNL183C	YPL128C
				YGL212W	YIL029C	YMR150C				YMR218C	YIL072W	YML028W				YCR077C	YDR046C	YML101C	YMR318C	YBR221C	YLR293C		YMR305C	YMR116C	YNL163C	YDL202W	YBL040C	YOR347C		YDR064W	YJR137C	YBR260C	YPR144C	YJL042W	YEL050C
				YMR040W	YPL234C	YOL014W				YIL126W	YDR334W	YMR126C				YOR178C	YEL054C	YHR131C	YGL253W	YHR069C	YGR284C		YIL002W-A	YGR285C	YDR091C	YOR259C	YBR273C	YDR406W		YDR092W	YOR087W	YML091C	YOR187W	YLR087C	YER147C
				YNR014W	YHR163W	YCR031C				YEL018W	YPL171C	YBR274W				YLL003W	YPL058C	YOR312C	YPR036W	YKL216W	YLL045C		YNL209W	YOR312C	YPL202C	YLR058C	YMR012W	YER098W		YPL227C	YDR080W	YCL030C	YML091C	YPL038W	YDL080C
				YHR134W	YHR026W	YJL173C				YLR223C	YDL231C	YKL117W				YHL029C	YPR121W	YDL154W	YNL071W	YIR026C	YOR374W		YJR024C	YDR064W	YJR091C	YLR195C	YNL327W	YOR223W		YKL065C	YGL026C	YLL007C	YBR103W	YOR106W	YOR138C
				YMR195W	YLR121C	YDL083C				YLR182W	YDL154W	YPR172W				YJL184W	YLL014W	YKL006W	YAL038W	YDL229W	YDR212W		YER120W	YDR226W	YJL047C	YKR081C	YMR093W	YDR091C		YML028W	YDL150W	YPL061W	YNL242W	YGL023C	YML109W
				YBL101C	YPL024W	YBR189W				YNR075W	YNL015W	YPR185W				YOR267C	YER121W	YHR209W	YDL022W	YKR056W	YOR168W		YNL134C	YLR150W	YJL176C	YLR401C	YPL086C	YMR197C		YDL121C	YDL097C	YOR070C	YBL069W	YHL013C	YJR024C
				YDL232W	YKL192C	YMR292W				YER022W	YGR209C	YDR078C				R0020C	YGR154C	YDR163W	YGR080W	YGL026C	YGR209C		YER186C	YER007C-A	YDR087C	YFR010W	YPR161C	YPR117W		YML081C-A	YKR023W	YLR401C	YDR326C	YGR081C	YJL109C
				YBL093C	YNR037C	YMR173W				YDR316W	YMR034C	YML026C				YJL025W	YDR530C	YGR131W	YGL009C	YPR080W	YHR203C		YOL086W-A	YBR053C	YGR233C	YPR041W	YMR196W	YKL168C		YER019C-A	YNL059C	YFR002W	YIL074C	YDR463W	YOR187W
				YGL002W	YFR032C-A	YER072W				YNL192W	YAR023C	YOR010C				YMR273C	YBR169C	YML011C	YHR049W	YOR063W	YMR062C		YOR063W	YMR194W	YNL082W	YDL103C	YOR168W	YKL139W		YJR085C	YMR091C	YML086C	YGL107C	YDL113C	YDL227C
				YOL077W-A	YDR059C	YDR379C-A				YGL178W	YJL116C	YCR087C-A				YOR305W	YML099C	YNL096C	YIL041W	YMR083W	YPL048W		YEL009C	YJR009C	YPR088C	YDL017W	YPR060C	YNL163C		YER007C-A	YDR268W	YFL008W	YKR056W	YDR034C	YNR036C
				YGL079W	YNL070W	YMR194W				YBR076C-A	YDL075W	YBL003C				YER151C	YGR034W	YNL148C	YER168C	YIL117C	YOR335C		YJR112W-A	YGR192C	YMR219W	YDR422C	YDL227C	YHL038C		YGL191W	YDR123C	YOR250C	YLL040C	YGL116W	YJR046W
				YPL067C	YKL056C	YIR035C				YPR122W	YGR221C	YOL121C				YNL180C	YMR299C	YBL041W	YLL048C	YMR027W	YGL048C		YBR196C	YDR450W	YGR021W	YPR108W	YLR401C	YLR342W		YIL004C	YOR296W	YJL198W	YOL090W	YCL029C	YNL072W
				YLR371W	YGL002W	YCL033C				YMR216C	YIL136W	YDR404C				YMR114C	YDL138W	YGR180C	YBL024W	YDL082W	YLR075W		YGL148W	YNL302C	YDR009W	YPL210C	YBR249C	YIR005W		YMR242C	YNL126W	YOL044W	YJL012C	YBR065C	YOL006C
				YBL028C	YGR037C	YKL192C				YIL151C	YMR262W	YBR255C-A				YKL055C	YLR404W	YGR214W	YMR131C	YJL068C	YPL131W		YOR224C	YJR047C	YHR113W	YGR123C	YEL015W	YKR035W-A		YOR210W	YIL135C	YJR132W	YGR233C	YJL047C	YEL046C
				YNL086W	YPL067C	YJL151C				YOL006C	YHR204W	YHR079C				YLR152C	YOL012C	YEL016C	YGR204W	YJL097W	YOR182C		YER165W	YDL051W	YPR103W	YDR091C	YLR017W	YGR061C		YPR102C	YGL159W	YDL190C	YNL236W	YEL019C	YLR094C
				YBL029C-A	YMR264W	YDR453C				YHL024W	YPL075W	YJR049C				YDR458C	YNR037C	YMR221C	YKR039W	YLR380W	YML085C		YML012W	YDR086C	YBR001C	YCL064C	YDR415C	YML105C		YGL181W	YGL171W	YPL153C	YGR090W	YDR277C	YEL061C
				YEL044W	YOR020W-A	YER074W-A				YER033C	YDR222W	YDL160C-A				YHR205W	YLR285C-A	YHR204W	YJR072C	YKL103C	YKL081W		YBR256C	YJR135W-A	YLR129W	YHR147C	YLR335W	YBR192W		YNL255C	YPL158C	YDR507C	YBR170C	YDR299W	YNL262W
				YGR006W	YAL062W	YLR262C-A				YGR143W	YOL084W	YIL013C				YML037C	YGL193C	YLR150W	YAL023C	YDR298C	YOR276W		YPL271W	YDR099W	YFL008W	YJL157C	YGL065C	YPL069C		YDR201W	YHR170W	YGL194C	YLR274W	YNL097C	YJR109C
				YML017W	YLR245C	YLR099W-A				YLR399C	YBL072C	YDL154W				YBR054W	YKL219W	YPL036W	YCR004C	YOR272W	YAL012W		YHL032C	YNL055C	YDR027C	YGR054W	YNL311C	YNR049C		YDL064W	YLR067C	YKR075C	YJL050W	YDR049W	YER089C
				YDR382W	YJL191W	YGR024C				YMR031C	YNL257C	YNL056W				YMR040W	YCR045W-A	YPL064C	YER165W	YHL033C	YDR071C		YNL071W	YER072W	YJR066W	YHR037W	YNR006W	YGL172W		YIL052C	YDR113C	YMR024W	YAL035W	YBR002C	YDR234W
				YPL189C-A	YLR325C	YLR292C				YOR219C	YPR066W	YOR011W				YMR031C	YGR182C	YPR172W	YMR006C	YOL039W	YML063W		YDR454C	YKL006W	YMR267W	YJR132W	YKL074C	YOL148C		YOR122C	YER171W	YBL039C	YLR321C	YJL204C	YLR405W
				YHR005C-A	YPR132W	YIL157C				YPL058C	YMR252C	YDL192W				YOR140W	YCR048W	YHR046C	YLR192C	YER178W	YJL153C		YCR012W	YGR037C	YML008C	YCR054C	YOR028C	YGR086C		YNL305C	YGR217W	YBR267W	YPR112C	YMR231W	YOR361C
				YJL127C-B	YGL030W	YIL065C				YDR159W	YCL010C	YHR204W				YOL006C	YGL126W	YBR020W	YDR477W	YLR153C	YJR145C		YPR052C	YGL087C	YNL218W	YNL216W	YEL055C	YNL042W		YBL029C-A	YKL126W	YKL205W	YOR153W	YLR006C	YBR202W
				YDR079C-A	YIL065C	YIL087C				YGR138C	YCL058C	YLR112W				YBR162C	YDR519W	YAL033W	YER025W	YLR301W	YBL057C		YPL090C	YBL099W	YNL256W	YBL039C	YDL131W	YIL079C		YKL216W	YML032C	YCR054C	YPL097W	YML113W	YPR138C
				YCL002C	YLR388W	YKL006W				YOL117W	YNL038W	YIL156W-B				YBL059W	YNL125C	YPR182W	YMR205C	YDL131W	YPR144C		YDR533C	YBR221C	YDL159W	YDL227C	YOL057W	YFR040W		YMR195W	YJL176C	YFR028C	YNL243W	YML102W	YGL211W
				YOL136C	YDL133C-A	YGL194C-A				YMR194C-B	YPR004C	YPL162C				YER132C	YFR022W	YER115C	YBR121C	YOL030W	YNL189W		YGL135W	YPR132W	YGL025C	YKL215C	YOR207C	YOR004W		YBR086C	YDR132C	YDR351W	YNL313C	YGR218W	YPL146C
				YAL046C	YAR031W	YGR148C				YDR150W	YOR293W	YGL054C				YDR334W	YKL066W	YOR382W	YBL045C	YEL042W	YMR217W		YDL229W	YKL192C	YGR140W	YMR153W	YPR137W	YGL096W		YGR046W	YIR011C	YOL145C	YGL236C	YIL097W	YLR045C
				YMR256C	YLR227C	YMR074C				YLR138W	YPR156C	YDR099W				YGR146C	YEL048C	YPL079W	YNR050C	YKL042W	YIL148W		YHR163W	YIL018W	YCL055W	YPL101W	YER110C	YOR337W		YBR048W	YOR108W	YPR048W	YDR172W	YKL195W	YNR027W
				YPL170W	YGR027C	YDR059C				YJR127C	YDR438W	YMR099C				YGL125W	YGL106W	YOL159C-A	YOR374W	YHR052W	YDR148C		YMR304C-A	YDR377W	YIR012W	YKL042W	YOR340C	YKL194C		YGR181W	YOR143C	YLR203C	YML029W	YJL095W	YOR083W
				YGL096W	YBR056W-A	YBL027W				YKL201C	YPL003W	YCR051W				YCL029C	YOR072W-A	YCL012C	YLL045C	YCL017C	YDR518W		YJR135W-A	YBR082C	YJR050W	YPR125W	YGR122W	YLR425W		YAL007C	YMR208W	YLR086W	YGL241W	YMR025W	YHR023W
				YOR338W	YJL035C	YPL079W				YPL253C	YOL077W-A	YER092W				YPR120C	YKR007W	YDL092W	YBR242W	YOR361C	YER086W		YBR118W	YOL040C	YKL195W	YLL036C	YJR125C	YHR156C		YMR099C	YNL317W	YFR009W	YGR271W	YBL052C	YMR223W
				YPL219W	YDR139C	YDR510W				YBR237W	YLR266C	YJL044C				YGL190C	YLL055W	YIL064W	YHR047C	YDL051W	YNL132W		YER063W	YDR471W	YDR081C	YDR463W	YGL137W	YNL212W		YDL072C	YML025C	YGL025C	YGR031W	YDR348C	YER095W
				YLR337C	YNR036C	YHR132W-A				YPR115W	YKL084W	YPL006W				YFL016C	YCR006C	YOR036W	YIR026C	YNL108C	YFL039C		YPL078C	YPR127W	YDR320C	YLR380W	YBR115C	YLR335W		YGL011C	YER172C	YMR108W	YGL062W	YOL045W	YCL030C
				YDL087C	YPR028W	YDL160C-A				YOR060C	YAL060W	YMR071C				YDR423C	YNL014W	YMR236W	YDR212W	YGR135W	YMR318C		YJR105W	YPR133W-A	YNR054C	YOR145C	YER126C	YDR103W		YLR333C	YLR386W	YNR053C	YDL060W	YEL046C	YJR016C
				YML081C-A	YJL173C	YKL156W				YLR384C	YIL149C	YLR385C				YLR086W	YCR024C-A	YPR100W	YBL076C	YDR236C	YMR226C		YDL004W	YDR154C	YOL138C	YIL026C	YOR076C	YJL092W		YOR265W	YPL236C	YBR170C	YBL106C	YLR383W	YOL051W
				YLR390W	YJL205C	YAR031W				YMR195W	YPL222C-A	YDR468C				YDR171W	YHR044C	YIL049W	YPR074C	YPL028W	YMR186W		YPR133W-A	YML106W	YMR012W	YDR238C	YPL001W	YOL141W		YGL222C	YLR289W	YLR321C	YLR309C	YDR119W	YLR309C
				YDR275W	YIL002W-A	YCR043C				YJR066W	YGR260W	YJR058C				YBR270C	YBR135W	YDL046W	YGR094W	YER168C	YDL078C		YCL005W-A	YNL131W	YGR250C	YDL155W	YLR328W	YMR036C		YMR173W	YDR320C	YMR309C	YDR322W	YGR117C	YBL095W
				YDR369C	YHL019W-A	YEL017C-A				YDR458C	YBR107C	YML012W				YKL101W	YDL243C	YDR286C	YBL042C	YBR196C	YMR315W		YGR167W	YPR183W	YNL004W	YLR153C	YDR037W	YER001W		YER031C	YJL080C	YGR031W	YIL115C	YNR026C	YOL010W
				YLR265C	YDL160C-A	YKL160W				YPL174C	YNL286W	YLR138W				YNL006W	YDL160C-A	YGL039W	YGR185C	YIL078W	YDR025W		YMR251W-A	YOL077W-A	YJL087C	YPL212C	YOR176W	YOL115W		YGL135W	YDR093W	YNL116W	YML109W	YHR037W	YPL085W
				YIL113W	YDR226W	YGL226C-A				YBL014C	YBR090C	YKL138C-A				YMR001C	YDR079C-A	YHR138C	YBR026C	YBR248C	YJR065C		YMR243C	YBL030C	YKL057C	YOL094C	YKL062W	YJR137C		YML094W	YNL275W	YJL128C	YLR419W	YHR147C	YLR130C
				YDR288W	YER048W-A	YMR286W				YMR089C	YLR346C	YMR072W				YBL066C	YBR054W	YGL226W	YMR303C	YML070W	YGL087C		YDR461W	YLR406C	YOL023W	YPR060C	YMR128W	YBR198C		YDR341C	YPL091W	YLR319C	YCL036W	YMR012W	YOR201C
				YOL049W	YKL041W	YDR529C				YCR006C	YOL112W	YDR133C				YLR246W	YPR174C	YLR293C	YGR001C	YGR082W	YOR369C		YOR293W	YBR084C-A	YKL211C	YDR087C	YDR061W	YKR091W		YPL118W	YER026C	YDR120C	YGR177C	YIL109C	YGL236C
				YJL104W	YHR199C	YKL117W				YAL002W	YEL028W	YJL079C				YLL055W	YBR230W-A	YAL008W	YMR208W	YGR234W	YNL071W		YKR094C	YDR368W	YDR207C	YJR072C	YPL231W	YLR117C		YER048C	YDR335W	YHR018C	YML049C	YNL275W	YER070W
				YFL017W-A	YHR087W	YCR024C-A				YLR337C	YBR298C	YAL008W				YHR073W	YPR199C	YDL192W	YDL124W	YOR136W	YLR432W		YDL075W	YML079W	YOR386W	YNL313C	YBR079C	YGR156W		YBR109C	YOL057W	YLR419W	YLR401C	YHL036W	YFL036W
				YDR524C	YEL068C	YPL234C				YOR113W	YER119C	YDR418W				YBR057C	YJR049C	YNR065C	YIL116W	YNL312W	YDR099W		YHR064C	YBR067C	YKR023W	YKL164C	YDR120C	YMR266W		YIL027C	YJL204C	YDL224C	YOR326W	YGR220C	YER141W
				YNL194C	YKR094C	YBR085C-A				YHR143W	YOL067C	YML054C				YNL027W	YER061C	YKL023C-A	YOR142W	YGR123C	YBR248C		YEL042W	YKL096W-A	YGR123C	YMR125W	YGR234W	YBR166C		YHR132W-A	YPL101W	YPL085W	YJL087C	YOL082W	YER017C
				YPR157W	YNL294C	YAL030W				YDR437W	YOL104C	YIL164C				YDR096W	YHR115C	YMR142C	YPR127W	YDR454C	YDL229W		YDR513W	YMR122W-A	YOL141W	YLR163C	YJL050W	YIL149C		YPL094C	YLR304C	YAR007C	YPL023C	YNL315C	YGR031W
				YLR073C	YKL006W	YHR193C				YFL033C	YLR152C	YIL014C-A				YBR210W	YPL170W	YER038C	YDR361C	YLR150W	YDR012W		YDL191W	YGL123W	YDL131W	YHR187W	YBL079W	YGR048W		YIR014W	YHR047C	YGL107C	YPL061W	YNR014W	YIL149C
				YIL045W	YLR061W	YEL026W				YOR305W	YNL080C	YGL191W				YMR181C	YDR525W-A	YHL035C	YDR266C	YFL022C	YFL048C		YDR377W	YGR167W	YPL263C	YBR079C	YMR215W	YMR190C		YMR295C	YIL155C	YLR058C	YOR272W	YLR073C	YLR355C
				YKR038C	YOR289W	YJR010C-A				YNL194C	YLR297W	YBR210W				YMR207C	YER039C	YMR071C	YPL028W	YNL141W	YGR135W		YML056C	YDR012W	YKL014C	YNL251C	YMR011W	YHL031C		YBR011C	YGR068C	YDR280W	YIL103W	YKL155C	YDR375C
				YKL058W	YFR034W-A	YDR377W				YAL029C	YNL276C	YLR104W				YGL079W	YPR053C	YOL005C	YMR108W	YNL301C	YGR155W		YDL082W	YDL082W	YPL204W	YLR321C	YDR307W	YBR142W		YDR304C	YJR138W	YDL060W	YPR049C	YOR250C	YFL031W
				YIL158W	YDR276C	YBR089C-A				YKR063C	YER087C-B	YJL166W				YLR337C	YJL035C	YOL143C	YOR128C	YHR010W	YBR234C		YIL142W	YDR461W	YFR051C	YPR034W	YOR310C	YOL144W		YLR367W	YLR258W	YOR187W	YPL210C	YKR003W	YOR084W
				YPL094C	YNR027W	YDR447C				YOR344C	YDL138W	YBL064C				YOR134W	YNL063W	YHR051W	YDL184C	YKL096W	YKL080W		YPL273W	YMR315W	YGR086C	YBR248C	YLL040C	YJL144W		YML026C	YLR389C	YGR271W	YDR089W	YLR039C
				YKL052C	YOR246C	YLR295C				YPL036W	YKR054C	YLR246W				YOR156C	YCR083W	YNL012W	YKL145W	YCR053W	YMR116C		YHR039C-A	YGR214W	YBR059C	YGL120C	YPL101W	YDR301W		YOL120C	YPL095C	YOR341W	YGL173C	YNR033W
				YDR437W	YNR075W	YKL056C				YNL250W	YGL224C	YKL132C				YDL098C	YER038C	YIL165C	YGR191W	YNL208W	YNL141W		YER019C-A	YDR418W	YNL265C	YKL074C	YJL033W	YOL004W		YGR085C	YOR354C	YER013W	YGL194C	YPL272C
				YCR018C	YIL072W	YHR087W				YPR156C	YBR230C	YPR053C				YJR033C	YHL042W	YJR094W-A	YNL312W	YCL064C	YHR019C		YML085C	YOL109W	YOR373W	YER025W	YOL066C	YMR098C		YOR219C	YDR110W	YBR165W	YOR290C	YLR099C
				YBR054W	YER018C	YPR028W				YDR420W	YGL240W	YPL064C				YPL082C	YJL118W	YPL024W	YDL054C	YER006W	YGL202W		YPR004C	YJR073C	YBR108W	YOL124C	YPL215W	YDR164C		YER074W	YMR092C	YBL038W	YOR207C	YNL180C
				YDL033C	YJL136C	YCL058C				YGR238C	YDR139C	YMR119W				YBR284W	YJL044C	YLR154C	YJR016C	YDR002W	YBR048W		YDR510W	YBR162W-A	YDL149W	YGR058W	YBR166C	YJL154C		YNL096C	YER032W	YOR233W	YPL226W	YBR214W
				YPR062W	YHR021C	YDR424C				YOL067C	YDR275W	YPR017C				YLR067C	YJR106W	YNL322C	YHR001W	YOR280C	YML024W		YOL040C	YOR133W	YAL031C	YNL316C	YMR129W	YDL129W		YBR096W	YNL256W	YDR244W	YPL253C	YIL105C
				YER048W-A	YAL044W-A	YPL148C				YIL029C	R0030W	YLL022C				YJL141C	YPR127W	YGL108C	YDR172W	YHR029C	YDL191W		YGR105W	YLL045C	YDR237W	YDR127W	YNL002C	YKR101W		YDR477W	YGL209W	YJR041C	YGR278W	YIL024C
				YGR142W	YOR332W	YMR180C				YGL188C-A	YJR058C	YCR024C-B				YOR172W	YOL109W	YNL038W	YLR259C	YER069W	YGL009C		YBR067C	YBR196C	YEL050C	YER021W	YGR123C	YNL177C		YIL098C	YLL058W	YDL042C	YNR053C	YLR114C
				YLR121C	YLR333C	YCR090C				YDR505C	YJL190C	YKL068W-A				YER075C	YJL205C	YIL136W	YCL043C	YJL217W	YFR052W		YGL001C	YNL096C	YAR015W	YGR082W	YHR069C	YHR052W		YHL034C	YKL038W	YER127W	YPL001W	YBR083W
				YLR287C-A	YPL059W	YGL191W				YKR103W	YDR254W	YOR152C				YGR046W	YOR305W	YLR119W	YDR050C	YMR303C	YMR038C		YCL058C	YHR064C	YBR058C	YIL093C	YML074C	YGL133W		YNL168C	YOR386W	YHR170W	YIL129C	YLR451W
				YER039C	YKL096W-A	YDR226W				YJL092W	YBR255C-A	YLR010C				YJR063W	YMR145C	YLR165C	YCR002C	YML026C	YGR132C		YER043C	YJL052W	YLL012W	YDR502C	YLR187W	YPR045C		YIL117C	YDR484W	YMR031C	YHR114W	YPL100W
				YCR024C-A	YER010C	YJL190C				YPL096C-A	YMR090W	YNR069C				YJR030C	YOR122C	YJL077W-A	YMR062C	YNL010W	YMR208W		YER062C	YDL157C	YDR338C	YPL061W	YGL141W	YKL164C		YMR286W	YGL213C	YPL212C	YJL008C	YHR118C
				YML058W	YLR348C	YMR056C				YDR283C	YBR237W	YBR052C				YOR031W	YNL009W	YGL032C	YCR088W	YER086W	YLR029C		YKL190W	YPL010W	YOR188W	YDR300C	YHR066W	YLR026C		YLR029C	YDL182W	YMR223W	YPL125W	YMR053C
				YNR057C	YGR105W	YPR098C				YLR227C	YGL070C	YOL159C				YOR025W	YOL104C	YBL026W	YJR065C	YPR041W	YBL039C		YML079W	YDR453C	YER087W	YFL047W	YDR243C	YDR251W		YBR009C	YJL041W	YLL001W	YOR337W	YGR212W
				YGL072C	YLR043C	YCR060W				YJR090C	YIL099W	YLR354C				YBL081W	YPR043W	YDR403W	YBR103W	YPL129W	YJL008C		YBL030C	YLR044C	YKL100C	YNL197C	YGL120C	YGL153W		YER150W	YER167W	YOR244W	YKL211C	YLR069C
				YLR417W	YDR387C	YPL098C				YMR069W	YOR003W	YER134C				YBR158W	YGR216C	YGL229C	YDR321W	YGR080W	YDL029W		YEL047C	YLR367W	YNL316C	YEL050C	YKL210W	YLR277C		YBR244W	YLL002W	YBL033C	YMR047C	YEL020C
				YBL086C	YJL062W-A	YNL069C				YMR056C	YGR203W	YOL005C				YPL159C	YOR327C	YPL058C	YJL186W	YIL142W	YBR181C		YJR009C	YML081C-A	YKL039W	YOR112W	YPL169C	YHR118C		YPR098C	YDR169C	YDL140C	YDR019C	YLR206W
				YOR376W-A	YGR206W	YJL055W				YPR157W	YHR050W	YML106W				YAL034C	YCR021C	YBR194W	YIL125W	YDR050C	YKR066C		YLR180W	YPR028W	YLR102C	YDR324C	YGL171W	YKR081C		YPL079W	YHR172W	YBR094W	YDR146C	YNL167C
				YBR168W	YKL187C	YMR122W-A				YMR066W	YMR202W	YBL026W				YNL167C	YLR351C	YLR292C	YNL168C	YJL198W	YCR004C		YIL043C	YEL003W	YAL011W	YDR208W	YJR042W	YJL056C		YHR174W	YPR010C	YBR115C	YBR094W	YMR257C
				YDR186C	YPR043W	YBR067C				YKL068W-A	YKL018C-A	YJR024C				YMR119W	YLR294C	YPR183W	YDL164C	YKL104C	YNL135C		YOL127W	YJL055W	YOR138C	YGL045W	YJL130C	YEL018W		YMR119W	YLR019W	YPL093W	YDR213W	YDR075W
				YJL035C	YGL226W	YCR021C				YNL145W	YHR021C	YOR104W				YPL141C	YEL028W	YDL085C-A	YGL159W	YNL112W	YAL003W		YMR038C	YLR180W	YER100W	YNR054C	YFL007W	YJL095W		YLR406C	YDL215C	YGL173C	YLL032C	YKL164C
				YDL181W	YCR079W	YJL052W				YGL240W	YFL055W	YOL159C-A				YLR057W	YLR437C	YNL217W	YGL137W	YDR035W	YGR234W		YOR133W	YJL217W	YGR112W	YMR309C	YNL207W	YDR280W		YLR295C	YLR359W	YPL146C	YBR017C	YHR159W
				YDR228C	YMR150C	YEL054C				YIL129C	YBR276C	YBR020W				YLL013C	YBR104W	YDR073W	YLR028C	YNL001W	YHR039C		YEL026W	YKL117W	YHR152W	YKL068W	YBL086C	YDR322W		YHR200W	YJR122W	YNL243W	YLL021W	YOL023W
				YOR044W	YGR050C	YML028W				YNR069C	YOR084W	YLR020C				YAR042W	YHR072W-A	YMR305C	YER036C	YHR203C	YNL058C		YGL103W	YOL120C	YFL034C-B	YPR161C	YDR135C	YFL008W		YDR367W	YHR119W	YNL313C	YDR507C	YLL029W
				YKL015W	YLR437C	YNL255C				YLR187W	YLL050C	YIR029W				YML098W	YAL015C	YLR404W	YKL042W	YGL120C	YPR127W		YPL134C	YPL234C	YGR124W	YNL252C	YFL034C-B	YJL162C		YHR072W-A	YBL084C	YMR059W	YGL137W	YGL222C
				YBR253W	YJL158C	YJR024C				YKL015W	YDR070C	YHL006C				YGR271W	YML024W	YOL159C	YOR061W	YBL039C	YOR122C		YEL003W	YOL097C	YNL154C	YDR244W	YPR010C	YNL100W		YLR001C	YBR073W	YNL102W	YDR448W	YOR306C
				YGL226W	YBR230W-A	YPR010C-A				YGR281W	YIR032C	YPR113W				YDR482C	YDR063W	YDR226W	YBR115C	YPL078C	YGL012W		YML022W	YNL079C	YNL325C	YOR269W	YKL068W	YPR190C		YHR121W	YPR041W	YDR477W	YHR066W	YDR322W
				YAL014C	YPL189C-A	YBR262C				YCR032W	YOL071W	YBR006W				YEL023C	YDL012C	YKL065C	YEL042W	YGR192C	YDL212W		YDR418W	YMR074C	YMR115W	YLR026C	YGR278W	YAL001C		YLR421C	YGR128C	YBR088C	YJL005W	YPR061C
				YMR181C	YMR292W	YCR097W				YLR436C	YDL004W	YPL171C				YGR119C	YNL281W	YBL107C	YGR061C	YGL245W	YHR043C		YGL030W	YDL229W	YLR392C	YML086C	YPL061W	YAL032C		YDR086C	YBR088C	YGR165W	YOR211C	YPL265W
				YEL018W	YNL200C	YIL062C				YBR298C	YOL117W	YKL001C				YMR216C	YFL059W	YMR201C	YJR148W	YCL030C	YHR047C		YOR065W	YBR181C	YLR342W	YDR229W	YOL094C	YHR027C		YCR035C	YMR028W	YMR109W	YML086C	YAL027W
				YBR129C	YDR454C	YAL046C				YLR247C	YBR008C	YML051W				YLR399C	YHR104W	YOL109W	YHR020W	YML073C	YJL138C		YDL212W	YJL026W	YIL128W	YLR243W	YOL010W	YDL150W		YDR429C	YLR024C	YNL137C	YPL160W	YHR196W
				YGL151W	YCR024C-A	YGR050C				YLR452C	YIL028W	YOR332W				YIL150C	YER010C	YNL081C	YLR231C	YER117W	YKL056C		YKL058W	YMR099C	YDR182W	YKL027W	YLR387C	YLR168C		YDR071C	YPR047W	YFR051C	YDL116W	YMR066W
				YDL037C	YMR180C	YDR511W				YMR257C	YDR225W	YOR003W				YNL225C	YNL148C	YBL087C	YBL015W	YPR069C	YDL126C		YML106W	YHR068W	YPR055W	YDR312W	YNL267W	YLR133W		YKL067W	YCR024C	YML111W	YHR038W	YGR271C-A
				YNL046W	YKL018C-A	YBR230C				YOR385W	YCR083W	YAR033W				YOR327C	YER120W	YOL107W	YKL182W	YNL138W	YAR002C-A		YHR143W-A	YDL100C	YNL219C	YDR037W	YGL009C	YKL209C		YOR197W	YLL035W	YHR062C	YBL033C	YKL168C
				YDR184C	YBL072C	YER053C-A				YPR117W	YDR133C	YLR390W-A				YPL058C	YJR017C	YHR110W	YBR035C	YBL024W	YNL280C		YER056C-A	YMR202W	YJL207C	YPR137W	YCR093W	YOL066C		YJR094W-A	YOL089C	YDL131W	YEL022W	YBR079C
				YMR061W	YNL066W	YNL131W				YLR320W	YNR065C	YLR066W				YPR156C	YHR143W	YHR068W	YHR052W	YOR276W	YMR297W		YDL137W	YBR164C	YJL154C	YDL132W	YMR054W	YPL188W		YEL001C	YNL304W	YGR218W	YOR269W	YCR084C
				YDR222W	YBR090C	YBR244W				YDL240W	YDR404C	YKR022C				YDR351W	YMR180C	YOR065W	YML016C	YMR062C	YLR441C		YMR315W	YOR020W-A	YDR451C	YPL118W	YER087W	YOL093W		YNL147W	YPR065W	YBL069W	YDR091C	YOR044W
				YGR206W	YCR059C	YBR111C				YNL215W	YDL210W	YJR057W				YHR165C	YER150W	YOR265W	YHR043C	YDL052C	YBR096W		YPL218W	YGR254W	YPL040C	YLR208W	YGR189C	YPL128C		YBR031W	YGR194C	YJL201W	YLR002C	YGL145W
				YPL148C	YER186C	YPL047W				YDL231C	YPL195W	YFR011C				YMR111C	YPR067W	YOL164W	YDL183C	YML063W	YBR058C		YKL085W	YBL064C	YBR046C	YKL049C	YIL048W	YLR440C		YPR158W	YGL095C	YBR225W	YHR099W	YHR119W
				YPL114W	YLR185W	YFL017C				YLR278C	YDR047W	YKL026C				YDL039C	YER154W	YDR050C	YMR015C	YIL148W	YHR007C		YDR382W	YBL001C	YDL171C	YOL077C	YBL054W	YNL316C		YOR096W	YDR379W	YDL159W	YPR032W	YMR261C
				YNL159C	YJR085C	YPL059W				YKL101W	YGR252W	YER184C				YOR330C	YOR381W	YPL088W	YGL234W	YNL096C	YKL085W		YDR236C	YPR102C	YPL085W	YLR312W-A	YML080W	YDR034C		YPL239W	YPR024W	YDR496C	YCR030C	YLR177W
				YOL159C	YGL226C-A	YDR322C-A				YPL022W	YER024W	YPR026W				YPR036W-A	YJR068W	YPR017C	YDR502C	YPL218W	YJL217W		YHR026W	YJR145C	YAL024C	YGR234W	YDL063C	YMR076C		YCR090C	YDL179W	YMR076C	YHR027C	YPL254W
				YML113W	YGR275W	YDL192W				YPR199C	YIL156W-B	YGL200C				YLR136C	YPL184C	YAL007C	YLL024C	YHR013C	YDL051W		YNL055C	YJR085C	YMR120C	YDL160C	YNL220W	YHR172W		YPR171W	YBL080C	YDR019C	YHR170W	YHL027W
				YMR069W	YCR060W	YDR367W				YGL150C	YNR066C	YER115C				YKL020C	YKR057W	YGL147C	YPL198W	YGR106C	YML028W		YJL068C	YLL049W	YHL011C	YER013W	YNR016C	YEL032W		YGL160W	YGL169W	YDR089W	YNL325C	YMR124W
				YOL014W	YBR255C-A	YOR369C				YOR030W	YER174C	YJL192C				YKR007W	YLR057W	YAL028W	YMR226C	YER062C	YBR092C		YDR385W	YOL154W	YMR059W	YGR195W	YNL161W	YLR006C		YGR135W	YDR017C	YPL110C	YLR410W	YER035W
				YDL173W	YDR084C	YIL111W				YPL075W	YCR076C	YOL036W				YDR318W	YMR034C	YHR132W-A	YER100W	YNL253W	YCR002C		YKL081W	YML078W	YER025W	YGL038C	YDR172W	YNL165W		YJR009C	YGL207W	YOL141W	YGR086C	YIL079C
				YKL110C	YCL033C	YOR285W				YBR284W	YER163C	YIL016W				YGR238C	YPL249C-A	YBL032W	YMR120C	YHR063C	YHR010W		YDL022W	YGR020C	YER114C	YHR109W	YHR171W	YPL101W		YDR518W	YHL029C	YNL108C	YCR081W	YNL295W
				YJL144W	YMR304C-A	YDR007W				YNL139C	YMR194C-B	YGR121C				YOR150W	YIL059C	YDL173W	YNL175C	YPR063C	YOR187W		YDR519W	YCL057C-A	YLR058C	YLR131C	YLR163C	YMR274C		YIL039W	YAR018C	YDR147W	YER168C	YBR102C
				YJL116C	YBR274W	YNR032C-A				YKL052C	YER020W	YPL189C-A				YLR116W	YBR230C	YHR001W-A	YKL142W	YER055C	YLR208W		YPL154C	YLR344W	YNR048W	YPL160W	YHL030W	YHR111W		YMR072W	YNR040W	YKL129C	YCL054W	YMR039C
				YPL011C	YHL044W	YDR201W				YLL021W	YPL017C	YBL006C				YGL013C	YGL070C	YPL059W	YNL178W	YKL181W	YKL157W		YLR287C-A	YDR002W	YGL185C	YMR214W	YHR181W	YPL227C		YCL057C-A	YGR124W	YHR061C	YMR092C	YPR152C
				YOR181W	YGL070C	YJL192C				YMR162C	YBR145W	YER102W				YDR222W	YEL017C-A	YML030W	YIL117C	YGR173W	YEL002C		YDR524C-B	YGR024C	YCL064C	YDL183C	YKR029C	YML077W		YLR216C	YBR121C	YOR168W	YDR463W	YOR129C
				YAL040C	YLR395C	YMR264W				YBR255W	YPL058C	YDL085C-A				YPL075W	YLR121C	YNL056W	YGL202W	YBR286W	YLR017W		YHR008C	YDL125C	YNL027W	YHR063C	YCR030C	YDR496C		YEL051W	YDR206W	YPR041W	YEL061C	YCR033W
				YJR115W	YPL220W	YOR292C				YFR031C	YBR111W-A	YEL054C				YPL109C	YLR268W	YGL224C	YDL182W	YKR065C	YGR043C		YOL151W	YDL004W	YAL010C	YAL032C	YJR060W	YNL011C		YDR510W	YLR028C	YGR084C	YOR317W	YPR175W
				YGR063C	YER053C	YDL136W				YKL220C	YNR034W-A	YNL046W				YNR039C	YLR152C	YDR152W	YOR141C	YPL154C	YIR038C		YFR044C	YGR106C	YBL097W	YGR128C	YHR108W	YDR061W		YOR286W	YKL008C	YHR109W	YBR121C	YDR238C
				YGR280C	YER074W	YGR020C				YGR150C	YBR252W	YMR201C				YJL194W	YBL071W-A	YBR107C	YAL012W	YLR186W	YBL045C		YNL241C	YHR049W	YDR142C	YCL028W	YDR123C	YDL113C		YOR253W	YDR406W	YDR375C	YKL210W	YGR188C
				YGR279C	YBR013C	YNR075W				YJR151C	YLR383W	YML104C				YER167W	YIL049W	YGL193C	YKL181W	YJR104C	YLR027C		YFL045C	YJL190C	YML032C	YKL018W	YER105C	YLR443W		YDR100W	YML034W	YER126C	YHR169W	YGR031W
				YER144C	YIL120W	YIL064W				YCR042C	YNR032C-A	YOR219C				YLR373C	YPL046C	YNL046W	YER177W	YFR051C	YDR035W		YCR043C	YBR058C-A	YCL063W	YBR249C	YMR092C	YOR245C		YJL010C	YPR042C	YPL023C	YGL097W	YKR085C
				YOR292C	YIL043C	YDR471W				YPR138C	YPL022W	YJL127C-B				YGR289C	YNL190W	YBR158W	YMR083W	YDR354W	YER110C		YPL149W	YER063W	YPL116W	YNL102W	YBR074W	YCL031C		YDR158W	YDR217C	YJL141C	YGR109C	YOL098C
				YNL179C	YLR164W	YMR035W				YCR024C-A	YGL072C	YNL030W				YCL063W	YPR138C	YMR090W	YNL001W	YMR242C	YDR129C		YDR487C	YCR004C	YER064C	YBR260C	YJL125C	YDR194C		YJR142W	YER036C	YOR335C	YKR099W	YMR042W
				YMR304W	YDR459C	YBR058C-A				YGR274C	YGR039W	YHL047C				YNL229C	YOR035C	YHR079C	YLR134W	YOR323C	YKL210W		YBR283C	YGL148W	YBL080C	YDR237W	YIL021W	YPL153C		YDL135C	YMR163C	YBL008W	YAL021C	YJL085W
				YOR305W	YMR256C	YOR096W				YOL104C	YLR141W	YGL098W				YNL066W	YHR176W	YOL001W	YPL111W	YGL122C	YER025W		YCR075W-A	YBR089C-A	YPL118W	YNR049C	YNL297C	YKL099C		YLR109W	YOR091W	YNL053W	YNL075W	YNL221C
				YPR101W	YDR320C-A	YML078W				YLR024C	YDL133C-A	YJR141W				YDR314C	YDR210W	YFL030W	YOL080C	YER165W	YOL099C		YDR007W	YDR298C	YKR091W	YOL042W	YKR001C	YBR080C		YOR292C	YPL150W	YBL079W	YDR097C	YGL151W
				YMR201C	YIR032C	YBR084C-A				YIL119C	YLR286C	YER103W				YHR086W	YNR034W-A	YKL219W	YCL017C	YHL034C	YFL010C		YGR254W	YLR075W	YNL258C	YNL058C	YDL116W	YEL064C		YNL058C	YPR122W	YCL034W	YER164W	YGL244W
				YMR161W	YGL204C	YOR305W				YFL024C	YOR040W	YMR035W				YDR420W	YDL081C	YJL191W	YLR017W	YLR048W	YER069W		YMR202W	YDR276C	YER040W	YDL020C	YIL074C	YPL074W		YFL010C	YJL127C	YGL120C	YER095W	YDR143C
				YGL215W	YPR113W	YPL225W				YDR457W	YMR069W	YPL078C				YBR150C	YKL043W	YEL017C-A	YKL210W	YNL055C	YMR276W		YER089C	YOR224C	YKR002W	YNR052C	YDR398W	YDR097C		YAR028W	YNL299W	YHR052W	YBR195C	YMR282C
				YNL024C-A	YBR085C-A	YPR102C				YMR100W	YKL026C	YKL084W				YBR002C	YCR082W	YDR119W-A	YGR073C	YER100W	YEL031W		YLR325C	YLR048W	YPL113C	YDL044C	YDL132W	YFR034C		YDR513W	YEL019C	YLR410W	YMR229C	YHR069C
				YML101C	YJL151C	YDR063W				YBR136W	YNL264C	YDR450W				YJR115W	YOR247W	YOR104W	YGR192C	YGL009C	YPL208W		YOR271C	YMR242C	YGR165W	YGL171W	YJR041C	YBR284W		YBR159W	YOR241W	YCR030C	YHR037W	YPL150W
				YIL119C	YPL222C-A	YJR147W				YDR275W	YER074W-A	YBR008C				YLR218C	YDR378C	YGL154C	YKL212W	YOR221C	YER006W		YPL059W	YDR155C	YJR140C	YBR017C	YHR179W	YKL195W		YLL009C	YPL042C	YKL164C	YLR069C	YPL018W
				YKR036C	YIL123W	YBR151W				YOR376W-A	YGR161W-C	YDL047W				YLR385C	YER115C	YNR010W	YFR051C	YGR155W	YDR377W		YGR185C	YPL154C	YER029C	YLR274W	YCL064C	YHL007C		YNR021W	YBL063W	YOL034W	YMR049C	YPL259C
				YGR162W	YBR230C	YNL014W				YPR158W	YGR121C	YGL154C				YPL049C	YKL098W	YLR286C	YOR090C	YDL124W	YBL098W		YDR064W	YAL044W-A	YMR275C	YLL004W	YOL096C	YLR103C		YCL005W-A	YKL203C	YML109W	YJL201W	YLR272C
				YOR274W	YPL013C	YDR155C				YGR250C	YPR192W	YJL191W				YPL137C	YMR202W	YGL135W	YJL123C	YBR025C	YKR070W		YBL032W	YBR035C	YFR052W	YMR189W	YAR002W	YPL161C		YML031W	YIL048W	YPL095C	YLR148W	YHR082C
				YGR023W	YGL072C	YML026C				YHR099W	YLL028W	YNL129W				YPL026C	YJL136C	YLR021W	YMR173W-A	YBR288C	YCL026C-B		YGL087C	YNL168C	YJL070C	YCL055W	YLR022C	YHR127W		YBR067C	YPL009C	YML041C	YJL168C	YHR154W
				YBR284W	YER007C-A	YCL002C				YHR165C	YDR226W	YKR061W				YKR036C	YCR060W	YJL106W	YAL003W	YOR046C	YOL140W		YJL210W	YLL018C	YPR040W	YIL038C	YOL007C	YPR089W		YKL002W	YKR031C	YIL131C	YPL146C	YKL038W
				YGL036W	YGL126W	YDL072C				YNL172W	YDL035C	YGR206W				YKL129C	YKL023C-A	YOR292C	YKL027W	YOL127W	YJR105W		YHR208W	YOR065W	YOL057W	YDR320C	YDR324C	YDR195W		YOL097C	YKL195W	YPL100W	YIR007W	YKR019C
				YOR045W	YML022W	YLR327C				YDR222W	YPL167C	YPR094W				YCR033W	YGR181W	YEL009C	YMR146C	YHR070W	YHL033C		YPR118W	YPR098C	YKL145W	YGL129C	YOR374W	YBL008W		YEL054C	YOR058C	YML117W	YER026C	YDR061W
				YPL026C	YAL014C	YGR232W				YIL045W	YJR047C	YNL300W				YPR117W	YOL158C	YPL218W	YOR317W	YHR001W	YER165W		YDR086C	YGL157W	YJL123C	YDL127W	YNL233W	YDR258C		YGL111W	YPL029W	YKL089W	YDR229W	YER008C
				YKR085C	YGL103W	YGR206W				YDL039C	YOR328W	YOL039W				YOR003W	YPL252C	YIL123W	YML131W	YGR262C	YJL196C		YDL236W	YGL039W	YHL029C	YDR351W	YBR225W	YBL025W		YGL038C	YAL029C	YDR301W	YNL163C	YBR138C
				YJL036W	YDR377W	YGL204C				YLR106C	YIL087C	YOR030W				YLL004W	YDR073W	YOR121C	YJR064W	YHR128W	YLL050C		YHL001W	YCL058C	YDR460W	YER003C	YDL185W	YHR197W		YJL124C	YOL052C	YDR299W	YMR140W	YOR322C
				YGR131W	YEL020W-A	YBR173C				YBR054W	YAL020C	YLR361C-A				YNL179C	YML051W	YLR266C	YBR193C	YML131W	YER026C		YCR004C	YJL177W	YKR026C	YDL150W	YPL084W	YDR006C		YPL053C	YOR347C	YPL030W	YDR394W	YML082W
				YGL179C	YCR021C	YKL013C				YPL268W	YNL200C	YJL217W				YKR054C	YDR403W	YOR010C	YJL167W	YDR071C	YBR041W		YBR252W	YNL070W	YGR276C	YOR074C	YPR112C	YML034W		YDR087C	YLR318W	YLR398C	YBR251W	YLR457C
				YMR292W	YER056C-A	YER010C				YIL031W	YKL066W	YDL115C				YLR025W	YLR054C	YCR024C-B	YKL148C	YDR099W	YKR001C		YJL217W	YOL121C	YHR169W	YHR196W	YCL017C	YGR075C		YPL218W	YPL146C	YOR269W	YHR070W	YOR216C
				YOL110W	YHL001W	YNL030W				YJR089W	YMR181C	YGL229C				YDR175C	YJL055W	YER016W	YBR127C	YER143W	YAL038W		YLR316C	YDR156W	YGL190C	YPR088C	YOR317W	YBR212W		YDR461W	YGR274C	YHL020C	YPL242C	YLR417W
				YOR104W	YER074W-A	YOR103C				YJR035W	YDL158C	YMR306W				YCR008W	YDR459C	YGR174C	YLR190W	YMR307W	YGL040C		YGL157W	YGR181W	YOR374W	YDL201W	YMR186W	YER104W		YJR051W	YOL045W	YGL216W	YLL001W	YKL109W
				YDL129W	YNL179C	YJL127C-B				YPR036W-A	YMR306W	YDR275W				YMR311C	YEL037C	YBL091C-A	YIL074C	YDR212W	YMR099C		YKL024C	YNL067W	YBR083W	YNR023W	YML086C	YNL194C		YGL105W	YAL048C	YLR369W	YLR355C	YDL179W
				YKL068W-A	YIL148W	YKL018C-A				YER116C	YLR114C	YBR167C				YDL179W	YAL033W	YIL139C	YLR340W	YMR038C	YBR243C		YOR246C	YDL191W	YMR247C	YJL128C	YDR011W	YBR081C		YOL088C	YLL007C	YER082C	YMR109W	YNL293W
				YPR082C	YNR057C	YHR010W				YHR082C	YHL042W	YFL014W				YPL014W	YIL158W	YDL231C	YPR079W	YIL010W	YHR025W		YJL138C	YDL136W	YIL126W	YOL093W	YDR394W	YBR055C		YHR010W	YCR084C	YGR159C	YOL078W	YMR168C
				YGL240W	YMR181C	YLR406C				YLR120C	YDL248W	YER041W				YNL145W	YNL038W	YNL331C	YOL143C	YDR129C	YLR354C		YML078W	YBR173C	YJR111C	YER082C	YER001W	YBL019W		YER003C	YDR361C	YHR037W	YDR061W	YLR392C
				YBR194W	YOR121C	YER039C				YOL081W	YIL065C	YJR106W				YFL024C	YEL006W	YJL177W	YML063W	YDR367W	YDL097C		YML026C	YNL209W	YOR241W	YPL169C	YDL019C	YLR399C		YHR028C	YBL025W	YCL055W	YBL097W	YLR072W
				YNL103W	YIL113W	YLR438C-A				YEL073C	YKL096W-A	YGL072C				YDR277C	YOR289W	YML118W	YDL126C	YMR142C	YFR052C-A		YAL060W	YDL137W	YOR353C	YMR024W	YCR067C	YBR073W		YMR002W	YML035C	YLL032C	YER013W	YNR041C
				YNL042W	YDL158C	YJR123W				YLR454W	YGR254W	YJL210W				YPR119W	YLR104W	YAL014C	YER052C	YHR039C	YOR157C		YOR230W	YDR328C	YDR098C	YNR028W	YDR448W	YPL172C		YDR454C	YGL145W	YJR016C	YBR081C	YGL091C
				YDR320C-A	YCL056C	YPL170W				YER053C-A	YFL054C	YGR210C				YJL187C	YKR100C	YDR078C	YLR002C	YMR120C	YOR142W		YLR344W	YDR367W	YLR136C	YOL007C	YKL164C	YNL216W		YML017W	YGL077C	YDR146C	YDR325W	YOR363C
				YLR182W	YNL281W	YER048W-A				YBL052C	YOL052C-A	YOR133W				YOL042W	YNL162W	YCR028C-A	YJR015W	YLR441C	YML022W		YJR070C	YDL212W	YDL077C	YPL093W	YDL224C	YLR177W		YER087C-B	YNL045W	YAL035W	YLR429W	YPR104C
				YOR344C	YBR135W	YDR100W				YHR023W	YJL035C	YOR312C				YHR102W	YOR125C	YNL283C	YJR109C	YIL018W	YJL001W		YER044C	YLR066W	YCR003W	YHL031C	YMR153W	YMR128W		YJL097W	YGR165W	YKL106W	YDR237W	YGR006W
				YEL068C	YCR046C	YGR029W				YOR191W	YOR071C	YGR020C				YBL063W	YCR051W	YLR367W	YKL085W	YHR018C	YBR252W		YEL051W	YKL180W	YOR116C	YDR165W	YGL011C	YGL145W		YBR010W	YIL033C	YLR396C	YGL120C	YKR079C
				YMR056C	YCL009C	YMR236W				YGL229C	YML058W	YNL090W				YGL254W	YHR078W	YBR090C	YNL104C	YDL097C	YER102W		YJR074W	YDR059C	YPR035W	YIL015W	YBR139W	YPL138C		YMR183C	YCR057C	YJL036W	YNL112W	YOL144W
				YBR071W	YGR063C	YMR090W				YLR371W	R0040C	YJR017C				YGL222C	YLR290C	YER039C	YLR075W	YPL208W	YER062C		YAL033W	YAL003W	YJL074C	YLR413W	YDL150W	YJL112W		YPR091C	YFL033C	YLR357W	YPL228W	YJR101W
				YKL201C	YMR305C	YJR074W				YPL137C	YIL158W	YNL003C				YER020W	YDL238C	YJR085C	YOR155C	YMR215W	YLL024C		YHL033C	YMR260C	YPL235W	YDR449C	YGR128C	YBR131W		YGR205W	YMR199W	YMR001C	YOR201C	YOR023C
				YGL220W	YIL064W	YDL012C				YLR383W	YHL036W	YLR395C				YIL149C	YLR406C	YJL144W	YGL189C	YHL011C	YKR046C		YFL030W	YAR002C-A	YGL120C	YKL062W	YGR116W	YBR264C		YJL055W	YGR270W	YMR288W	YDR406W	YAL011W
				YBR056W-A	YLR351C	YBR230W-A				YIL149C	YDR533C	YLR285C-A				YDL194W	YLR438C-A	YJL065C	YPR035W	YNL220W	YMR307W		YHR020W	YHR203C	YPL128C	YPL091W	YCR002C	YDR267C		YLR447C	YBL103C	YOR156C	YER111C	YLR033W
				YHR035W	YIL156W-B	YPL094C				YNR051C	YOR121C	YNR059W				YKL197C	YNL283C	YER185W	YBR191W	YPL010W	YNL096C		YOR045W	YGR232W	YOR043W	YBR273C	YML103C	YOL034W		YKL175W	YGL093W	YGR048W	YJR090C	YIL159W
				YAL059W	YLR292C	YBR013C				YMR304W	YDL136W	YBR076C-A				YAL014C	YOR096W	YIL090W	YER156C	YDR321W	YJR143C		YER102W	YOR210W	YHR036W	YKL057C	YPL125W	YMR124W		YNL252C	YOL068C	YIR006C	YDL117W	YIL031W
				YPL014W	YDR511W	YBR048W				YOL051W	YDR488C	YKR070W				YGL127C	YOL067C	YNL024C	YOL030W	YLR172C	YPL111W		YLR372W	YHR008C	YDR089W	YLL011W	YLL002W	YBR138C		YDL007W	YBR083W	YLR131C	YER127W	YGL238W
				YDL067C	YIL014C-A	YIL158W				YDL035C	YIL031W	YOL164W				YML113W	YGL079W	YJR107W	YHR162W	YKL192C	YPR191W		YHR050W	YIL027C	YGL150C	YML041C	YDR097C	YNR038W		YER100W	YHL013C	YOL126C	YOR083W	YDR369C
				YPL167C	YOR236W	YLR167W				YJL165C	YPR082C	YKL069W				YOR360C	YBR276C	YDR328C	YOR187W	YPL061W	YGL120C		YLR075W	YNL149C	YER036C	YER105C	YLR301W	YDR122W		YBL064C	YNL112W	YLR143W	YJL206C	YML005W
				YDL049C	YKL043W	YMR256C				YMR102C	YIL059C	YMR114C				YFR048W	YLL052C	YBR009C	YNL279W	YER177W	YLR044C		YCR031C	YER165W	YDR268W	YHR018C	YMR033W	YHR155W		YKR014C	YLR387C	YBR179C	YPR089W	YLR455W
				YDR511W	YGL215W	YIL120W				YBL088C	YGL154C	YDR328C				YER130C	YBR056W-A	YCL009C	YNL010W	YDR101C	YIL074C		YCR048W	YER102W	YLR087C	YNL248C	YBL051C	YDL003W		YJL151C	YFL047W	YNR023W	YNL258C	YBL095W
				YHR116W	YLR016C	YPR187W				YLR297W	YPR053C	YOR040W				YIL126W	YIL099W	YPL015C	YPR145W	YGR060W	YKL104C		YAR002C-A	YOR063W	YOR267C	YJR060W	YNL253W	YPR115W		YJL190C	YPL172C	YOR259C	YDL074C	YOR077W
				YGL229C	YKR042W	YOR298C-A				YOR330C	YNL125C	YER177W				YER184C	YER020W	YHR162W	YLR167W	YJR123W	YHR021C		YFL031W	YML131W	YOR375C	YKL008C	YMR189W	YOR091W		YMR071C	YLR455W	YNL311C	YOR076C	YOR004W
				YNL300W	YDR408C	YDR064W				YKR054C	YPL240C	YBR054W				YLR245C	YER089C	YPL098C	YJR105W	YER036C	YDL016C		YOL058W	YJL151C	YGL017W	YGL119W	YBR160W	YMR212C		YER177W	YDR162C	YKL172W	YOL098C	YBL066C
				YML018C	YKL219W	YBL029C-A				YLR114C	YKL056C	YDR160W				YPL119C	YOR246C	YOR185C	YBR218C	YEL054C	YGR218W		YDR059C	YLR029C	YBR143C	YKR091W	YKL172W	YPR186C		YPR073C	YJL033W	YDL182W	YFR028C	YOR344C
				YLR437C	YNL056W	YMR295C				YDR525W-A	YCR073C	YKL174C				YBL101C	YCR018C	YER063W	YIR012W	YCL043C	YGR001C		YLR351C	YPR118W	YHR205W	YNL106C	YCR053W	YKL155C		YDR267C	YNL072W	YBR195C	YDR120C	YKL054C
				YBR255W	YFL017C	YOR332W				YOL016C	YGR210C	YKL003C				YDL240W	YGL154C	YDL177C	YJR125C	YDR432W	YGR123C		YLR301W	YLR216C	YNL299W	YMR012W	YBR121C	YPL032C		YDR320C-A	YKL106W	YKL184W	YOR233W	YGL172W
				YBR162W-A	YGR131W	YPL244C				YLR087C	YGL019W	YBL091C-A				YPR042C	YOR231W	YER031C	YER107C	YOR128C	YPR028W		YKL191W	YKL084W	YMR031C	YKL021C	YDR104C	YGL163C		YGR234W	YDL025C	YIL115C	YGL195W	YLL026W
				YJR147W	YDR519W	YGR174C				YGR249W	YDR519W	YDR452W				YPR061C	YNL080C	YMR270C	YJL069C	YOR187W	YPL106C		YER163C	YDR374W-A	YGR278W	YCL027W	YER013W	YHL023C		YHR049W	YNL225C	YGR056W	YML103C	YBR071W
				YOL026C	YJL190C	YPR052C				YLR385C	YJL133C-A	YBL002W				YKR021W	YJL037W	YOR219C	YLR354C	YLR192C	YGL147C		YFR052C-A	YDL072C	YOR212W	YMR079W	YNL075W	YOR147W		YDR079W	YCL017C	YBR084W	YOR244W	YML059C
				YGL127C	YDR529C	YMR181C				YKR095W	YPL024W	YJL004C				YLR182W	YLR317W	YBR111W-A	YKL216W	YLR029C	YGR106C		YML092C	YBR109C	YLL019C	YGR080W	YKL140W	YDL145C		YJR044C	YLR335W	YLR163C	YDL140C	YML112W
				YER116C	YDL086C-A	YNL046W				YNL271C	YBR072W	YLR065C				YDR186C	YPR046W	YGL123W	YLR029C	YCL026C-B	YBR149W		YFL039C	YMR304C-A	YMR129W	YGR048W	YER003C	YIL140W		YEL024W	YBR275C	YPL228W	YGR054W	YPL160W
				YMR173W	YOL109W	YGL106W				YHR080C	YOR381W	YPL058C				YMR195W	YPR036W-A	YKL018C-A	YLR027C	YLL024C	YHR208W		YMR143W	YKL007W	YFL036W	YMR108W	YKL211C	YNL183C		YGR149W	YDR277C	YMR115W	YHR158C	YJR005W
				YEL073C	YEL073C	YLR110C				YKR031C	YPR132W	YDR064W				YOR299W	YNL314W	YIL052C	YNR006W	YFL034C-B	YMR260C		YOL121C	YMR090W	YPR010C	YLR396C	YJL091C	YNL054W		YPR172W	YKL018W	YNR040W	YDR119W	YIL150C
				YLR245C	YOR020C	YER053C				YDR334W	YER115C	YHR089C				YDL149W	YKL163W	YPL239W	YOR111W	YJR064W	YOR046C		YDL158C	YCR028C-A	YDR117C	YLR277C	YNR049C	YML076C		YER074W-A	YGR040W	YPR125W	YDL031W	YPL173W
				YBR210W	YLR316C	YIL059C				YPL167C	YHR048W	YHR048W				YBR076C-A	YOL163W	YGL053W	YDR071C	YMR208W	YAL049C		YGR282C	YBL071W-A	YJL041W	YDR104C	YLL036C	YDL031W		YJR125C	YPL012W	YLR032W	YDL042C	YMR136W
				YOR060C	YDR357C	YBR111W-A				YDL037C	YDL109C	YIL062C				YIR006C	YLL056C	YNL276C	YLR274W	YDL212W	YER178W		YJR065C	YCL043C	YHR108W	YEL056W	YDR019C	YJL029C		YBR162W-A	YLR310C	YOR207C	YER155C	YLR274W
				YKL041W	YJR082C	YDR418W				YGR142W	YDL238C	YLR105C				YNL077W	YLR390W	YDR322C-A	YDL014W	YPR183W	YKL006W		YGL039W	YDR424C	YDR277C	YBR060C	YMR031C	YOR077W		YBR234C	YOR043W	YBR017C	YIR008C	YJL101C
				YPL271W	YAL033W	YIL027C					YBR006W	YLR268W				YHR131C	YOL129W	YJR073C	YLR432W	YPL090C	YPR069C		YGL022W	YJL068C	YOL124C	YGR083C	YGR284C	YJL048C		YLR420W	YKL057C	YGL209W	YBR037C	YNL164C
				YNL294C	YOR369C	YNL202W					YGR050C	YPL071C				YGL072C	YBR085C-A	YLR395C	YML126C	YLR185W	YHL034C		YJL189W	YJL167W	YBR017C	YPR178W	YOR001W	YNL304W		YOR298C-A	YDL058W	YOL094C	YDR502C	YDR310C
				YPR158W	YPL149W	YIL069C					YLR121C	YBR162C				YLL019C	YJR074W	YMR173W	YOR063W	YPL163C	YDR298C		YGL147C	YKL024C	YBR039W	YKR003W	YPL226W	YLR042C		YIL152W	YGL013C	YPL074W	YPR034W	YPL180W
				YBL059W	YNR066C	YDL004W					YDL083C	YGL106W				YAL013W	YDR524C-B	YJL192C	YGL062W	YJL167W	YOR136W		YDR155C	YER031C	YOR307C	YPL128C	YNL121C	YMR268C		YBL091C	YBR140C	YDR346C	YKL129C	YBL038W
				YLR292C	YLL050C	YPR100W					YHR087W	YMR315W				YDR319C	YHR143W-A	YOR103C	YHR190W	YLR027C	YOR310C		YBL092W	YDR304C	YER026C	YKL080W	YGL021W	YBR071W		YER117W	YDR464W	YJL200C	YML006C	YIL112W
				YDR441C	YPL249C-A	YBL057C					YHR080C	YHR071W				YMR053C	YNL331C	YDL037C	YMR105C	YDR083W	YGR080W		YDL100C	YDR063W	YFR028C	YKL195W	YOR335C	YPR122W		YLR292C	YML041C	YDR463W	YBL076C	YLR116W
				YGR126W	YPR010C-A	YGR167W					YLL049W	YIL133C				YNL144C	YDR119W-A	YLR009W	YBR096W	YJR145C	YBR026C		YCR028C-A	YGL191W	YLR195C	YOR233W	YKL049C	YBR279W		YPL057C	YGR012W	YKL135C	YBR179C	YNL075W
				YLR114C	YCR051W	YLR367W					YMR150C	YBR013C				YDL087C	YDL109C	YJR141W	YBR160W	YPL106C	YNL259C		YNL031C	YDR519W	YIL106W	YGL043W	YLR219W	YDR180W		YHR012W	YDR037W	YGL091C	YEL055C	YKL203C
				YCR083W	YJR120W	YLR351C					YDR276C	YMR147W				YAR019C	YKL084W	YDL123W	YGL040C	YDR361C	YBR256C		YLR293C	YPL059W	YLL032C	YCR086W	YBR023C	YGR098C		YLR050C	YHR074W	YHR169W	YOR259C	YOR195W
				YDR525W-A	YOL071W	YER150W					YER074W	YDR155C				YLR079W	YPR051W	YLR054C	YER178W	YDL143W	YIL116W		YKL023C-A	YJR105W	YLR422W	YJL149W	YGR086C	YBL054W		YGR020C	YPR145W	YGL130W	YDL156W	YNL229C
				YOL016C	YLR105C	YHR163W					YKR041W	YKL213C				YIL165C	YMR292W	YGL160W	YOL022C	YOR157C	YDR031W		YHR175W	YOR164C	YDL164C	YPR135W	YCL027W	YMR037C		YOR079C	YIL042C	YIL074C	YDR346C	YOR116C
				YER053C-A	YDR510W	YJR073C					YGR118W	YNL305C				YGL003C	YLR426W	YDR100W	YBR222C	YLR243W	YDR453C		YLR229C	YDR016C	YCR042C	YLL001W	YGR264C	YPL125W		YIL116W	YGR013W	YGR068C	YEL011W	YPL236C
				YAR031W	YDR404C	YIL016W					YHR176W	YMR180C				YOR047C	YFR034W-A	YPR051W	YBR023C	YLR354C	YNL175C		YCR097W	YIL041W	YBR198C	YKL032C	YDR389W	YOR141C		YGL002W	YKL212W	YOR201C	YDR041W	YIR007W
				YDR331W	YPL114W	YOR210W					YDR408C	YOL104C				YDL231C	YBR107C	YHR071W	YMR092C	YOR168W	YJR072C		YDR016C	YCL050C	YLR069C	YJL088W	YPL155C	YGR283C		YMR235C	YNL119W	YLR215C	YKR039W	YDR338C
				YER045C	YJL077W-A	YJR044C					YLR333C	YOL143C				YBR298C	YBR008C	YLR390W-A	YGL039W	YBR026C	YDR533C		YPR113W	YOR121C	YBL033C	YDL063C	YGR012W	YHR065C		YGR284C	YHL027W	YDR354W	YEL020C	YMR212C
				YLR297W	YDR379C-A	YLR112W					YIL113W	YER081W				YOR060C	YDR275W	YKR061W	YLR163C	YEL002C	YJL091C		YLL049W	YGL106W	YLR144C	YPL129W	YDL097C	YPL141C		YPL098C	YOR140W	YGL062W	YDR398W	YNL077W
				YHL019W-A	YML108W	YNL300W					YHR104W	YPR158W				YPL013C	YPR066W	YBL030C	YHR074W	YER063W	YFR031C-A		YOR261C	YIL010W	YDL202W	YIL103W	YJR033C	YOR119C		YFR052W	YAL031C	YGL110C	YDR407C	YJL208C
				YNL145W	YJL192C	YGL054C					YPL189C-A	YDL072C				YJR147W	YDR432W	YER010C	YIL018W	YEL026W	YJR148W		YGR192C	YJR112W-A	YGR054W	YGL122C	YPL118W	YOR023C		YJR099W	YLR403W	YNL317W	YBL054W	YDL060W
				YOR385W	YER060W	YDR519W					YLR130C	YGL160W				YGR126W	YJR102C	YLL057C	YDR341C	YBL027W	YGL016W		YML131W	YNL134C	YNL182C	YJR015W	YDL102W	YJL050W		YOR245C	YOR326W	YHR147C	YER082C	YER116C
				YNR075W	YBR111W-A	YOR072W-A					YJL184W	YGL147C				YJR004C	YMR114C	YBR287W	YPL030W	YKL023C-A	YJL186W		YLR179C	YIL069C	YLL013C	YCR030C	YMR131C	YNR006W		YLR110C	YDL164C	YNL163C	YML117W	YOL115W
				YJL184W	YJR058C	YER102W					YJR129C	YLR295C				YJL082W	YDR357C	YAL046C	YBL039C	YOL077C	YLR249W		YDR453C	YDR321W	YBL054W	YPL100W	YPL210C	YDR087C		YDR453C	YJL147C	YLR166C	YMR219W	YDR227W
				YGR249W	YNL052W	YGR037C					YGR138C	YCR036W				YLR390W	YLR010C	YJR049C	YBR170C	YJL060W	YBR088C		YBR162W-A	YFL045C	YDL113C	YOR128C	YDR280W	YMR158W		YGL027C	YDR138W	YBR160W	YLR215C	YGR145W
				YGL049C	YBR210W	YOR265W					YPR113W	YDL231C				YJR127C	YPR010C-A	YOL110W	YDL040C	YGL039W	YBR286W		YDR387C	YBL057C	YPR097W	YMR129W	YOL124C	YDR270W		YGR157W	YOR205C	YOL140W	YDR028C	YDL139C
				YPL096C-A	YDL061C	YBR210W					YGL098W	YKR103W				YLR094C	YPL036W	YBR162C	YPL231W	YLR100W	YMR006C		YDR298C	YFR052C-A	YNL297C	YKL010C	YER077C	YLR018C		YGR078C	YBL095W	YOR084W	YGR091W	YPR111W
				YKL204W	YDL004W	YOL005C					YHR082C	YIL139C				YMR304W	YBL032W	YDL004W	YML021C	YBR096W	YGR192C		YIL145C	YBR244W	YNL243W	YOL065C	YLR166C	YLR323C		YOR103C	YLR133W	YGR187C	YGR047C	YML095C
				YOR276W	YPR100W	YNL294C					YKL165C-A	YAL002W				YBR165W	YNL179C	YLR290C	YPL222W	YMR108W	YCL064C		YHR193C	YHL034C	YNL058C	YOR359W	YER082C	YGL064C		YPL078C	YJR031C	YNL330C	YOR373W	YHR080C
					YER131W	YOR020C					YML079W	YOL052C-A				YNL192W	YBR090C	YIL014C-A	YMR049C	YOR224C	YKL151C		YPR036W	YLR268W	YCR002C	YMR146C	YLR418C	YHR168W		YBR249C	YER151C	YIL022W	YLR277C	YCR024C
					YCL035C	YJR012C					YMR292W	YOR382W				YBR212W	YGR206W	YAL013W	YPL090C	YMR191W	YLR179C		YOL133W	YER062C	YOL058W	YDL003W	YIL095W	YOR048C		YGL231C	YDR310C	YPL231W	YDR299W	YGR028W
					YOR285W	YKL084W					YLL018C-A	YMR040W				YNR075W	YLL018C-A	YBR070C	YNL127W	YNR035C	YIL053W		YHR203C	YBR118W	YHR111W	YFR052W	YLL048C	YNL021W		YJL179W	YMR261C	YDR312W	YDR141C	YER126C
					YHR175W	YBR109C					YMR035W	YOR065W				YOR297C	YLL057C	YJL161W	YJL138C	YMR312W	YFL005W		YNL010W	YDR071C	YIL074C	YHR127W	YMR100W	YOL070C		YBR264C	YGL172W	YPR060C	YHR006W	YNL068C
					YDR453C	YKL023C-A					YEL073C	YGR133W				YBR004C	YER019C-A	YAL040C	YGL120C	YKL127W	YDR516C		YLR441C	YPR069C	YGR128C	YDR415C	YKL008C	YBL013W		YGR082W	YLR095C	YER143W	YOR374W	YGR147C
					YNL217W	YLL023C					YOR305W	YOR328W				YBR071W	YBL018C	YFL017C	YLR450W	YPL220W	YGR195W		YBR189W	YHR163W	YDR507C	YKR026C	YGL091C	YBL051C		YMR221C	YDR142C	YDR208W	YER110C	YNL154C
					YPR182W	YDR450W					YLR316C	YPR114W				YHL026C	YLR229C	YPR028W	YKL034W	YLR401C	YBL072C		YLR406C	YIR035C	YDL017W	YOR207C	YMR231W	YOR281C		YKL069W	YPL219W	YHR065C	YOL141W	YHR005C
					YOR305W	YDL064W					YLL014W	YDR529C				YOR191W	YIL072W	YDR377W	YHL002W	YLR058C	YDR083W		YOR362C	YNL010W	YDR348C	YKL204W	YLL034C	YFR028C		YKL034W	YNR033W	YOL090W	YGL073W	YKL139W
					YMR143W	YEL003W					YIL014C-A	YHR060W				YER033C	YDL146W	YDL089W	YGL171W	YER052C	YBL027W		YIL052C	YPR073C	YDL116W	YDR219C	YBR088C	YER116C		YJR057W	YMR278W	YDL148C	YDR457W	YPL139C
					YNL046W	YJR047C					YDL206W	YIL004C				YDR331W	YML042W	YJR082C	YIL076W	YJR075W	YDR233C		YMR194W	YFL018C	YBL039C	YLR357W	YMR105C	YML072C		YLR066W	YIL024C	YPL226W	YDL122W	YGR281W
					YBR181C	YHL001W					YJR094W-A	YNL024C				YFL050C	YNL200C	YOR030W	YOR335C	YOL094C	YFR053C		YLR112W	YCR090C	YKL140W	YDR061W	YOR070C	YMR168C		YBR273C	YLR094C	YPL272C	YOL044W	YPL231W
					YJR073C	YBR191W					YLR252W	YGL134W				YMR316W	YNR066C	YOR031W	YDL052C	YGL130W	YNL055C		YGR285C	YPR191W	YOR370C	YCL034W	YBR165W	YHR037W		YIL044C	YCL063W	YGL169W	YGL227W	YNL231C
					YGR182C	YDR512C					YDR046C	YBR276C				YOR219C	YML079W	YJL143W	YBL030C	YJR007W	YOL109W		YDL046W	YBR151W	YJL109C	YBR103W	YDR361C	YDR326C		YJL172W	YNL076W	YNL297C	YHR206W	YOR005C
					YDR424C	YJR120W					YHR005C-A	YCL058C				YLR073C	YJL143W	YNL202W	YJL217W	YLR285W	YIL052C		YFL034C-A	YIL117C	YGR078C	YHR097C	YDR430C	YMR311C		YDL191W	YGR097W	YOR211C	YHL002W	YGR116W
					YJL121C	YDR079W					YMR264W	YJL158C				YKL167C	YLR110C	YBR008C	YNL037C	YBR058C	YGL234W		YEL048C	YFR044C	YGR161C	YGL048C	YEL065W	YDL183C		YOR089C	YDR243C	YHR206W	YBR034C	YMR157C
					YNL276C	YDR025W					YKL161C	YOR292C				YLR278C	YCL009C	YLR227C	YAL060W	YGR214W	YKL096W		YBR053C	YGR201C	YDL240W	YNL036W	YLR312W-A	YNR039C		YOL032W	YOR116C	YIL106W	YHL020C	YBL054W
					YGR203W	YCR028C-A					YGR183C	YLR038C				YJL144W	YIL165C	YJR010C-A	YHR003C	YNL116W	YBR191W		YAL003W	YLR351C	YHL021C	YDR337W	YGL040C	YMR049C		YPR132W	YIL022W	YNL152W	YLR305C	YDR198C
					YCR048W	YOR104W					YJL077W-A	YBR070C				YHL008C	YLR246W	YBR230W-A	YJL001W	YPR191W	YGL037C		YDR178W	YKR070W	YER021W	YPL116W	YPR171W	YKL109W		YBR053C	YBR214W	YKL029C	YPR060C	YBR156C
					YDR063W	YBR031W					YHL001W	YAL055W				YJL165C	YER048W-A	YCL051W	YAR002W	YGR054W	YOR128C		YER009W	YCR082W	YMR287C	YPL068C	YDR165W	YER123W		YNL079C	YKR002W	YDL116W	YPR072W	YGR150C
					YDR154C	YNR037C					YOR096W	YPR073C				YBR203W	YOL110W	YJR057W	YBR015C	YHR085W	YDL082W		YPL262W	YHR039C-A	YOR056C	YPL206C	YJL041W	YBL088C		YCL050C	YLL048C	YDR240C	YPR155C	YJR042W
					YGL189C	YLL009C					YGL226C-A	YBL027W				YBR194W	YIL047C	YNL090W	YMR110C	YJL186W	YJL200C		YHR019C	YDL124W	YKL212W	YBR083W	YIR011C	YPR124W		YGR001C	YJL071W	YFL034C-B	YDL195W	YJL185C
					YML018C	YPR188C					YGL123W	YGL053W				YER144C	YOR236W	YLR370C	YOL066C	YMR011W	YOR021C		YIL157C	YOR276W	YOR038C	YDL159W	YHL002W	YGL143C		YLR026C	YKR029C	YDR238C	YBL104C	YGR048W
					YBR233W-A	YIL166C					YHR189W	YER148W				YDL070W	YPL088W	YBL064C	YAL016W	YOL002C	YML026C		YBR263W	YHR110W	YPR178W	YDR399W	YOR128C	YER022W		YDL235C	YMR120C	YPL125W	YFR030W	YGL184C
					YGL085W	YNL217W					YER048W-A	YJL133C-A				YDL129W	YLR218C	YAL055W	YFL022C	YDR353W	YLR089C		YOR232W	YBR096W	YGR013W	YJL200C	YNL252C	YKL021C		YDR189W	YDR240C	YKL057C	YOR070C	YGL086W
					YLL018C-A	YJL062W-A					YGL126W	YNR034W-A				YIL119C	YOR020W-A	YBR084C-A	YBR234C	YIL116W	YMR142C		YJL055W	YPR062W	YLR321C	YPR040W	YBR034C	YKL172W		YBL003C	YOR206W	YDR449C	YER049W	YDR475C
					YEL059C-A	YJL121C					YGR144W	YKL013C				YLR114C	YAL034C	YOR159C	YDL132W	YLR043C	YNL162W		YAL044C	YOR142W	YHR206W	YOL021C	YJL080C	YNL167C		YOR185C	YGL064C	YPL081W	YDR184C	YKL184W
					YPR187W	YNL090W					YPL047W	YKL018C-A				YAL054C	YLR164W	YLR252W	YGR012W	YDR518W	YIL117C		YKL096W-A	YJL166W	YIR014W	YNL233W	YDL113C	YJR140C		YOL001W	YDR117C	YGL236C	YER114C	YOR081C
					YMR236W	YGR131W					YLR061W	YAL046C				YJL083W	YPR114W	YHL006C	YDL042C	YMR116C	YPL061W		YMR271C	YGL011C	YGL159W	YBR087W	YPR048W	YPL242C		YDL124W	YGL125W	YOR359W	YOR171C	YPR184W
					YLR412W	YOR097C					YER103W	YIL064W				YOL104C	YGR118W	YKL163W	YNL219C	YML092C	YML110C		YMR027W	YOL129W	YNL053W	YGL202W	YGL173C	YFR019W		YAL008W	YIR021W	YNL182C	YLR357W	YHL038C
					YNL014W	YBL071W-A					YJL213W	YPL218W				YMR081C	YIL120W	YKL192C	YHL032C	YLR017W	YKR059W		YPL010W	YJL173C	YPL093W	YOR373W	YLL001W	YNL164C		YJR010C-A	YGL083W	YML112W	YBR245C	YMR189W
					YML012W	YGL226W					YPR017C	YOR289W				YOR376W-A	YLR245C	YCL056C	YLR005W	YGR284C	YCL017C		YCR059C	YBR111C	YNR052C	YPL155C	YER124C	YDR458C		YDR381C-A	YPR184W	YOR101W	YNL023C	YHR177W
					YLR297W	YDL085C-A					YCR060W	YNL255C				YPL042C	YHR082C	YJL044C	YOR046C	YKL007W	YHR003C		YFR020W	YKR065C	YKL210W	YKR011C	YHR169W	YLR328W		YJR008W	YAR015W	YPL160W	YNL330C	YER172C
					YMR142C	YML073C					YHR162W	YER057C				YHR035W	YGR167W	YKL190W	YHR113W	YGR083C	YFR009W		YNL079C	YCR020C-A	YPR080W	YBR143C	YNL182C	YOR129C		YDL165W	YCR092C	YHR011W	YOL017W	YLR189C
					YOL127W	YMR242C					YER089C	YPL170W				YGL044C	YGL063W	YDL083C	YOR157C	YKL085W	YOL002C		YDR133C	YDR432W	YER168C	YIR011C	YJR015W	YBL035C		YMR147W	YOR056C	YPL103C	YML112W	YGL057C
					YHR189W	YLR216C					YDL047W	YDR511W				YDR505C	YPL143W	YKR009C	YER063W	YPL048W	YMR214W		YLR378C	YCL033C	YDL185W	YMR002W	YKL042W	YDR098C		YNL067W	YOR267C	YDL160C	YNR038W	YLR225C
					YOL133W	YGL147C					YDR500C	YPR028W				YGR274C	YIR028W	YOL038W	YML004C	YER042W	YBL087C		YPR063C	YIR038C	YDR539W	YDL179W	YMR228W	YJL109C		YNL055C	YHL021C	YKL211C	YER093C	YHR172W
					YDR524C-B	YDL086C-A					YLR110C	YJR010C-A				YOL016C	YGL204C	YBR025C	YOL139C	YGR027C	YJL136C		YFL018C	YBR256C	YML103C	YJL036W	YDR268W	YOR264W		YJR012C	YLR090W	YDR097C	YDL040C	YMR172W
					YLR130C	YDR533C					YGR232W	YLR286C				YER045C	YDR139C	YGR279C	YDR372C	YBR164C	YAL060W		YNL244C	YHL001W	YDR036C	YPR065W	YEL032W	YOR066W		YMR135C	YCL061C	YJL087C	YDR244W	YOR034C
					YML023C	YJR057W					YIR031C	YBR287W				YGL215W	YDL070W	YPR127W	YOL094C	YGL058W	YFL045C		YPR058W	YKL058W	YDR322W	YLR006C	YIL038C	YPL012W		YOL107W	YNL212W	YNL236W	YDR375C	YIL101C
					YBR151W	YLR390W					YHR044C	YBL029C-A				YJL185C	YMR181C	YLR065C	YIL124W	YJR016C	YKL190W		YNL239W	YOR103C	YDR129C	YOR250C	YLR410W	YDR335W		YDR424C	YMR166C	YGR233C	YLR319C	YFR009W
					YBR261C	YBR233W-A					YAL044W-A	YNL148C				YGL179C	YGR008C	YIL158W	YCR094W	YDL078C	YOR340C		YML110C	YJL158C	YDR449C	YER012W	YOR184W	YDL148C		YML077W	YCL039W	YGL129C	YDR496C	YDR243C
					YHR100C	YKL190W					YNL148C	YGL002W				YMR056C	YGR144W	YOL040C	YOL041C	YDR384C	YDL084W		YLR348C	YER044C	YPL133C	YAL010C	YPL235W	YER182W		YDL067C	YDL001W	YNR006W	YNL261W	YOR371C
					YJR047C	YGL135W					YDL061C	YIL047C				YPL096C-A	YDR500C	YOL104C	YKL150W	YLR448W	YDL131W		YIL094C	YJR148W	YPR108W	YCR088W	YJL074C	YDR069C		YBR070C	YBR172C	YCL017C	YAL032C	YJL020C
					YER044C	YLR293C					YCR097W	YOL016C				YJL042W	YDL086C-A	YLR294C	YMR139W	YDR237W	YDR190C		YCR051W	YLL014W	YHR011W	YER168C	YNL106C	YPL160W		YLR350W	YLR422W	YFL001W	YGR246C	YDR335W
					YPR166C	YHR001W-A					YPR150W	YBR084C-A				YNR051C	YOR234C	YGR037C	YLR418C	YDR120C	YNL209W		YEL044W	YDL064W	YML005W	YNL112W	YBR046C	YBR194W		YLR194C	YDL106C	YML027W	YMR300C	YGR241C
					YGL123W	YMR195W					YBR151W	YNL276C				YML118W	YBL049W	YKL084W	YGR207C	YER070W	YBL076C		YIL138C	YGR001C	YMR028W	YLR244C	YIR008C	YGL216W		YMR054W	YOL098C	YNL315C	YKL164C	YOR326W
					YPL098C	YDL121C					YOL158C	YBR048W				YMR102C	YGL085W	YPR158W	YDL016C	YLR270W	YIR036C		YMR090W	YLL023C	YIL103W	YML117W	YDL060W	YBR179C		YLR075W	YBR131W	YHL002W	YPR097W	YJL112W
					YJR010C-A	YDR391C					YCR020C-A	YLR327C				YGL049C	YIR031C	YCR020C-A	YDR074W	YLR209C	YGR173W		YKL066W	YIL111W	YER125W	YDR019C	YJL198W	YDL058W		YJR126C	YOR117W	YDR296W	YLR163C	YKL162C
					YBL006C	YBR261C					YJL093C	YIL087C				YPR051W	YLR262C-A	YBR164C	YJL200C	YGL037C	YLL048C		YLL024C	YJL192C	YJR092W	YNL256W	YGL078C	YDL101C		YJL177W	YDL113C	YOR153W	YFR051C	YGR134W
					YDR155C	YOL121C					YKL067W	YPL015C				YBR136W	YHR071W	YBR076C-A	YPR191W	YPR060C	YPL249C-A		YLR048W	YCR053W	YGR240C	YHL002W	YJL207C	YLR345W		YOR340C	YDR443C	YJL208C	YOL094C	YLR234W
					YLR074C	YAL007C					YDL086C-A	YGL076C				YKL052C	YDR441C	YJL140W	YKR001C	YNR046W	YOL121C		YAL012W	YML058W	YKR027W	YOR062C	YLR058C	YLL036C		YNL121C	YNL047C	YDR389W	YLL034C	YNL078W
					YGL224C	YOL159C					YBR085C-A	YOR103C				YCR018C	YNL259C	YBR210W	YDR002W	YLR449W	YHR141C		YGL126W	YKL216W	YKR099W	YMR091C	YLR419W	YGL036W		YOR285W	YLR072W	YOL052C	YPR137W	YNL192W
					YPL079W	YGL121C					YNL090W	YJL184W				YKR031C	YDR047W	YMR138W	YGL223C	YDR418W	YKL042W		YMR318C	YGR135W	YOR160W	YMR267W	YBR202W	YOR354C		YAL036C	YLR058C	YDR091C	YER126C	YBR037C
					YDR157W	YPL078C					YBL018C	YIL158W				YKR095W	YLR378C	YDL070W	YBR046C	YPR028W	YER049W		YLR268W	YMR298W	YBL042C	YDR147W	YOR206W	YMR316W		YHR079C	YMR216C	YDR119W	YMR287C	YGR013W
					YOL012C	YJL166W					YHR071W	YLR448W				YGL197W	YDR070C	YIL065C	YJR143C	YAL033W	YBR189W		YOR157C	YPL273W	YPR065W	YIL106W	YOR375C	YJL070C		YDR161W	YHR027C	YMR310C	YHR062C	YPL115C
					YLR438C-A	YGL079W					YBR162W-A	YIL157C				YKL109W	YOR003W	YPR188C	YCL064C	YDL084W	YOR270C		YNL090W	YDR391C	YKL068W	YLR418C	YNL256W	YGR205W		YMR266W	YOR371C	YDR399W	YNL053W	YPR135W
					YDL012C	YKL069W					YOR369C	YLR216C				YOR385W	YCL005W-A	YDR079W	YLR209C	YBR160W	YDL086W		YML101C	YNL208W	YIL104C	YJL096W	YDL160C	YGR179C		YMR226C	YJR015W	YCL016C	YDR361C	YOR101W
					YNL063W	YGL123W					YGR257C	YML078W				YOL067C	YDL123W	YDR529C	YCR067C	YMR006C	YBR074W		YBL082C	YHR029C	YNL327W	YPL215W	YML017W	YML049C		YNL070W	YLR143W	YGR241C	YBR084W	YDR425W
					YGL031C	YKL002W					YHL015W	YPR100W				YNL159C	YHL032C	YML078W	YFL028C	YFL010C	YKR065C		YFR053C	YCR075W-A	YNL132W	YIL131C	YJL039C	YBR095C		YOR027W	YHR114W	YIR008C	YKL078W	YNL304W
					YEL066W	YKL141W					YEL009C	YMR236W				YOR030W	YDL173W	YLR246W	YOR112W	YHR020W	YDR487C		YOR020W-A	YKL066W	YLR024C	YGL009C	YKR075C	YFL047W		YDR461C-A	YGL120C	YNR052C	YDR080W	YDR117C
					YBR204C	YGR280C					YJL205C	YGL135W				YHR080C	YDL206W	YJL151C	YMR246W	YMR093W	YPL134C		YCR020C-A	YGR282C	YEL055C	YGR038W	YLR136C	YJL155C		YBR058C-A	YIL009W	YEL015W	YAR007C	YML071C
					YLR114C	YMR304C-A					YLR164W	YDR512C				YOR247W	YCL058C	YLR333C	YKL127W	YHR065C	YDR450W		YDL078C	YAL044C	YGL130W	YDR501W	YGR090W	YJL108C		YER182W	YNL330C	YER069W	YIL144W	YNL042W
					YIL059C	YPL218W					YBR230W-A	YFL030W				YOR372C	YDL130W	YLR351C	YEL031W	YKL009W	YPL231W		YDR174W	YMR226C	YBR049C	YGR012W	YDL001W	YGR270W		YDR418W	YKL012W	YOR128C	YIL091C	YHR102W
					YBR054W	YMR142C					YOR020C	YCR090C				YNL197C	YER087C-B	YGL076C	YDR012W	YOR133W	YBL015W		YJR077C	YPL098C	YCL030C	YFR036W	YHL021C	YLR225C		YBL030C	YJL155C	YCR047C	YOR128C	YPR112C
					YBR111C	YLR021W					YKL043W	YDR541C				YPR158W	YKR009C	YMR035W	YPL117C	YJL189W	YBR193C		YOR332W	YHR051W	YHR187W	YNL154C	YBR049C	YPR111W		YLR025W	YKL032C	YNL132W	YGL122C	YDR151C
					YBL102W	YDR154C					YHR199C-A	YAR031W				YKR042W	YDR154C	YBL078C	YDR268W	YOR335C	YNL045W		YGL224C	YBL003C	YCL034W	YPL163C	YBL008W	YNR048W		YDR298C	YNL224C	YER017C	YDR356W	YCR047C
					YJL118W	YDR328C					YLR112W	YBR298C				YBR255W	YAL040C	YNR051C	YDL029W	YML110C	YPR074C		YDR225W	YER178W	YLR049C	YJL110C	YGR080W	YAR002W		YJL111W	YGR271C-A	YML005W	YPL111W	YDR159W
					YBR067C	YNL276C					YGL188C-A	YGR275W				YIL045W	YNL006W	YCL002C	YNR003C	YOR374W	YBR127C		YDR002W	YDR357C	YLR187W	YGL245W	YGL203C	YMR219W		YKL145W	YLR223C	YJL149W	YOR212W	YAL001C
					YHR116W	YIL029C					YPL221W	YGR232W				YJL036W	YJL213W	YDR275W	YBR288C	YDL236W	YGR019W		YPL015C	YFR031C-A	YBL068W	YML126C	YIL078W	YOL021C		YPR165W	YMR047C	YOR221C	YLR090W	YGR068C
					YPR066W	YAL008W					YER152C	YAL007C				YMR275C	YOR040W	YER117W	YMR214W	YJR015W	YLR146C		YOR312C	YOR230W	YKL034W	YIL095W	YDR244W	YJL164C		YJL167W	YDR309C	YOR212W	YNL049C	YDR200C
					YER102W	YMR201C					YEL066W	YDR381C-A				YHR143W	YPL071C	YKL068W-A	YEL058W	YGL012W	YLR209C		YGR275W	YDR341C	YDR168W	YKL126W	YDL020C	YGL244W		YGR295C	YDR346C	YHR111W	YMR280C	YHR151C
					YPR004C	YGL200C					YLR010C	YDR379C-A				YPL179W	YGR037C	YDR519W	YMR091C	YJR125C	YKL192C		YFR047C	YJR017C	YOL140W	YDR006C	YKL204W	YDR172W		YJL136C	YHR155W	YPR137W	YOR004W	YBR247C
					YJL093C	YBR255C-A					YJR073C	YDR059C				YGL229C	YNL194C	YDR512C	YNL132W	YDR447C	YLR185W		YBL071W-A	YER150W	YNR028W	YLR449W	YAL035W	YJR092W		YBR101C	YNR052C	YLR094C	YBL105C	YHL021C
					YOR096W	YHR046C					YBL006C	YNL281W				YOR137C	YAR031W	YPL244C	YBR286W	YCR028C-A	YAL044C		YJR049C	YJL097W	YKL032C	YFR051C	YDR422C	YBR123C		YBR085C-A	YPR112C	YIL109C	YKR096W	YEL007W
					YML078W	YLR268W					YIL157C	YNL131W				YHR134W	YAL014C	YMR194C-B	YNR016C	YLL050C	YOL030W		YCL040W	YML110C	YIL129C	YOL070C	YIL076W	YJL033W		YDR322C-A	YKL134C	YDR061W	YLR336C	YNL021W
					YDR236C	YBR187W					YCR082W	YMR319C				YHR002W	YOR338W	YML098W	YNL062C	YIL074C	YDR154C		YNR037C	YAL007C	YDR443C	YJL033W	YJL109C	YBR083W		YAL044W-A	YPL103C	YKL027W	YLR335W	YDR169C
					YBR162C	YNL056W					YPR127W	YKL156W				YBL088C	YPL017C	YBR298C	YMR169C	YMR315W	YDL193W		YER023W	YLR420W	YPL160W	YNL078W	YBL068W	YDR369C		YHR051W	YGR091W	YDR251W	YDR300C	YPL014W
					YGR096W	YLR065C					YNL259C	YEL016C				YGR279C	YOL136C	YDR381C-A	YHR025W	YIL110W	YOR096W		YNL200C	YIL062C	YOR264W	YNL127W	YKL143W	YOR069W		YJL051W	YHL038C	YLL013C	YJL091C	YGR128C
					YDL206W	YJR106W					YER060W	YPL148C				YGR250C	YLR388W	YGL134W	YPL235W	YKR059W	YKL181W		YNL040W	YDL055C	YIL116W	YKL162C	YOL021C	YJR059W		YER148W	YDR463W	YMR246W	YBR007C	YDR484W
					YJL004C	YPR158W					YCR051W	YDR047W				YDR043C	YCL056C	YNL300W	YML029W	YDR098C	YCR009C		YPR074C	YER074W-A	YNL192W	YDR346C	YMR267W	YKL134C		YCL033C	YPL133C	YOR119C	YBR055C	YJR031C
					YOR060C	YPR017C					YJL173C	YIL027C				YKL015W	YKL096W-A	YHR104W	YLR306W	YPL086C	YBL040C		YNL038W	YDL067C	YOL145C	YBL093C	YMR152W	YDR217C		YLR449W	YKL185W	YDL195W	YER124C	YER077C
					YLR010C	YLR344W					YDR387C	YDR377W				YPL089C	YNL195C	YER081W	YGL078C	YPR129W	YPL225W		YJL190C	YKL069W	YLR335W	YNL289W	YJL061W	YPL019C		YDR357C	YBR165W	YOL098C	YJR016C	YDL129W
					YLR091W	YJL004C					YCR059C	YDR050C				YAR031W	YGR232W	YJR044C	YKR066C	YBL057C	YDL137W		YOR375C	YNL202W	YGR285C	YLR018C	YOR004W	YDR277C		YDL015C	YIL105C	YGL206C	YER107C	YNL325C
					YHR162W	YGL087C					YPR199C	YPL240C				YCR042C	YDR157W	YML058W	YKL078W	YEL051W	YHR076W		YJL052W	YLR060W	YHR027C	YBR146W	YHR006W	YDR484W		YGR021W	YBR216C	YNL289W	YNL278W	YDR176W
					YBR269C	YJR104C					YIL120W	YPR098C				YDR247W	YDL075W	YPL094C	YDR456W	YNL058C	YDR539W		YOR278W	YDR035W	YDR243C	YNL100W	YLR208W	YER172C		YLR395C	YBR112C	YNL261W	YLL007C	YDR346C
					YKR068C	YDR469W					YIL164C	YLR152C				YDL173W	YML023C	YDR391C	YDL227C	YPL243W	YHR128W		YNL149C	YGL001C	YBL023C	YLR017W	YLR222C	YLL002W		YDR032C	YOL072W	YNL021W	YDL103C	YGR054W
					YOR302W	YGL072C					YOR182C	YNL014W				YKL068W-A	YJR135W-A	YGL103W	YOR042W	YNL160W	YHL011C		YIR036C	YIL064W	YML010W	YHR170W	YHR152W	YDR463W		YLR020C	YDR229W	YNL088W	YOR119C	YDR375C
					YPL171C	YDL212W					YNL281W	YBL041W				YOR329C	YJR082C	YDR319C	YHR039C	YMR092C	YHR108W		YOR136W	YPL048W	YNL253W	YMR312W	YLR274W	YNL199C		YML106W	YGR132C	YHR013C	YLR256W	YPL084W
					YGR167W	YER031C					YCR046C	YDR471W				YOR344C	YBR158W	YIL029C	YPR023C	YDR036C	YJR123W		YJL192C	YBR026C	YKL018W	YOR153W	YKL048C	YBR211C		YAL030W	YMR228W	YKL087C	YNL273W	YER075C
					YBR187W	YLR074C					YER117W	YPL094C				YIL123W	YJR024C	YIL164C	YDL078C	YPL117C	YPL241C		YHR110W	YOL139C	YLR017W	YDL097C	YPR178W	YPR029C		YHR171W	YPL084W	YLL002W	YDR451C	YDL077C
					YGR029W	YKL187C					YLR285C-A	YDR063W				YBR172C	YMR264W	YKR100C	YHR108W	YJL001W	YJR085C		YDR408C	YLR432W	YDR351W	YBL080C	YML010W	YHR147C		YDR529C	YOR374W	YGR278W	YOL065C	YML006C
					YER023W	YGR105W					YCR006C	YER150W				YHR082C	R0030W	YAL034C	YDR395W	YHR190W	YMR169C		YLR185W	YKL065C	YPL169C	YDL182W	YHR007C	YJL098W		YCR036W	YBR017C	YER114C	YLL011W	YGL066W
					YAR035W	YBR181C					YDR447C	YKL192C				YOR044W	YGL194C-A	YJL077W-B	YGR240C	YKR026C	YPL010W		YPL171C	YLR306W	YDL145C	YGL082W	YKL127W	YLR384C		YDL180W	YNL272C	YBR146W	YER069W	YKR017C
					YEL054C	YJL077W-A					YLR375W	YBR056W-A				YEL007W	YPR017C	YPL013C	YHR009C	YOL120C	YBR046C		YGL012W	YER003C	YPL023C	YGL057C	YPL188W	YER075C		YML008C	YBR156C	YHL030W	YGR162W	YCL036W
					YGR023W	YBR070C					YLR120C	YMR264W				YML017W	YNR051C	YJL158C	YPL212C	YHR122W	YNL202W		YLL023C	YLR179C	YDR147W	YDL116W	YOR171C	YBL105C		YHR181W	YOR272W	YDR422C	YDL202W	YCL024W
					YOR040W	YKL219W					YCR021C	YMR173W				YDR275W	YKL165C-A	YDR064W	YNL002C	YOR142W	YOR251C		YIL053W	YGR105W	YJL033W	YPL202C	YHL024W	YOR330C		YLR250W	YOR069W	YMR131C	YPL259C	YDR101C
					YPL170W	YLR038C					YKR049C	YAL062W				YOL014W	YDR059C	YPL234C	YJR123W	YDR524C-B	YDR342C		YLR066W	YDR373W	YPL106C	YPL153C	YIR014W	YNL221C		YBR080C	YNL104C	YIL070C	YHR011W	YPR155C
					YOR003W	YPL189C-A					YGR034W	YGR037C				YGR142W	YGL215W	YDL136W	YAR007C	YEL027W	YPR118W		YOL120C	YGL200C	YGL201C	YGR202C	YHR206W	YFL007W		YMR298W	YKR090W	YMR196W	YER147C	YJR089W
					YGL079W	YNL024C					YLR138W	YPL079W				YCR065W	YCL051W	YJR067C		YKL157W	YBL064C		YKR046C	YKR049C	YMR100W	YOR091W	YDR309C	YKR090W		YPR182W	YLR442C	YPL158C	YJR092W	YGR108W
					YJL133C-A	YKL180W					YJL158C	YHR132W-A				YNL172W	YPL047W	YMR126C		YNL045W	YNL138W		YDR063W	YBL002W	YFR038W	YNL021W	YIL116W	YPL009C		YDR279W	YNR041C	YHR006W	YGR179C	YLR454W
					YML028W	YBL041W					YMR008C	YBL071W-A				YAL040C	YJL161W	YJR063W		YDL042C	YNR021W		YDL014W	YDL078C	YBR086C	YDR518W	YBR039W	YKL101W		YPL263C	YBR267W	YHR073W	YLR203C	YMR162C
					YLL023C	YEL066W					YKL187C	YLR266C				YDL037C	YDL210W	YGL087C		YDR450W	YBL024W		YDL052C	YBR010W	YLR369W	YMR281W	YJR072C	YBL004W		YER081W	YJL130C	YNL224C	YPL016W	YBL033C
					YDR476C	YJL140W					YPL273W	YGR008C				YOR274W	YGL224C	YDR482C		YIL083C	YOL057W		YER007C-A	YBR052C	YNL201C	YER064C	YIL115C	YNL271C		YKL077W	YOR106W	YOR290C	YHR065C	YOR329C
					YNL031C	YLR421C					YDL232W	YGR167W				YER158C	YOL071W	YOL048C		YKL027W	YLR262C-A		YEL017C-A	YER148W	YJL080C	YGR021W	YDL044C	YOR116C		YOR369C	YBR034C	YLR287C	YBR260C	YGR162W
					YGL154C	YJL158C					YHR134W	YBR111C				YNL271C	YCR097W	YIL111W		YGL055W	YOR065W		YJL121C	YGL226C-A	YML109W	YPR190C	YDR346C	YKL108W		YJR139C	YCL014W	YNL127W	YMR246W	YIL022W
					YMR194W	YIR038C					YGR275W	R0030W				YOR035C	YER146W	YBR111C		YGL065C	YOR362C		YLR105C	YJL140W	YOL078W	YLR319C	YPR135W	YER035W		YOR280C	YKR093W	YGR083C	YPR164W	YNL225C
					YIL040W	YDR476C					YER053C	YNR065C				YGR249W	R0040C	YPR082C		YPL059W	YCL035C		YOL158C	YGL253W	YER003C	YPR103W	YOR038C	YDL153C		YKL143W	YOR171C	YHR158C	YIL128W	YPL068C
					YOR072W-A	YER044C					YAL054C	YJL077W-A				YGR006W	YJL173C	YPR187W		YIR012W	YDR036C		YDL126C	YCR043C	YBL076C	YJR033C	YBL033C	YLR309C		YKL190W	YER064C	YLR276C	YJL154C	YKR075C
					YDL212W	YKL003C					YDR441C	YKL180W				YLR371W	YHR087W	YLR344W		YOR122C	YOR167C		YBR243C	YPR052C	YFL001W	YPL030W	YPR088C	YGL141W		YPL010W	YMR024W	YBR279W	YJR041C	YHR002W
					YLR079W	YKL165C-A					YHR163W	YMR181C				YOL136C	YIL002W-A	YOR327C		YNR006W	YDL236W		YLR162W-A	YMR295C	YOR028C	YLR219W	YGR235C	YEL022W		YLR065C	YER111C	YHL038C	YMR024W	YAL048C
					YGR008C	YOL039W					YGL256W	YOR159C				YML020W	YGL072C	YMR040W		YML024W	YGR193C		YPR017C	YIL078W	YOR341W	YKR062W	YJL167W	YMR281W		YDR002W	YCL037C	YEL022W	YIL093C	YOL138C
					YEL026W	YBR090C					YPL096C-A	YLR421C				YOR338W	YLR448W	YLR020C		YBL045C	YAL023C		YGR182C	YBL045C	YDR354W	YHR206W	YPR019W	YLR096W		YLR018C	YLR215C	YCR003W	YOR091W	YKR054C
					YAL044C	YMR194C-B					YHR141C	YDL004W				YNR014W	YNL024C-A	YOR003W		YBR189W	YKR048C		YML081C-A	YKL085W	YLR166C	YNR021W	YLL032C	YKL092C		YLR328W	YNL137C	YBR001C	YJL198W	YHR091C
					YHL042W	YMR260C					YDR154C	YKL187C				YJL116C	YDR382W	YGR029W		YMR189W	YGR109C		YNL131W	YER146W	YOL070C	YBR115C	YHR147C	YPL057C		YER090W	YHR086W	YDR113C	YGL141W	YNL053W
					YKL019W	YLR104W					YNR027W	YKL066W				YPL219W	YOR121C	YPR102C		YNL071W	YDL124W		YOL097C	YCR097W	YGR196C	YLR328W	YIL125W	YOR329C		YER134C	YEL056W	YAL024C	YMR259C	YDR295C
					YJR063W	YOL143C					YAL046C	YOR257W				YER116C	YBR255C-A	YKL069W		YDR385W	YDR454C		YLR432W	YMR038C	YPL082C	YNL161W	YOR341W	YKR017C		YGR267C	YKL078W	YMR128W	YBR059C	YGR040W
					YHR046C	YPL067C					YOR122C	YER048W-A				YNL194C	YHL047C	YBR276C		YLR231C	YOR361C		YLR375W	YIL053W	YKR011C	YER124C	YKR079C	YFR010W		YJR141W	YBR060C	YKL078W	YDL171C	YNR052C
					YDL047W	YHR162W					YLR287C-A	YBL078C				YLR297W	YNL149C	YLR361C-A		YFL048C	YDL014W		YJL183W	YOR280C	YDR463W	YDR299W	YML008C	YJR089W		YKL049C	YHR137W	YJR030C	YJR138W	YLR407W
					YNL202W	YML030W					YBR054W	YGL121C				YGR138C	YIL014C-A	YLR297W		YOR117W	YGR118W		YCR082W	YNL024C-A	YBR231C	YCR066W	YKL010C	YER162C		YJL052W	YDR296W	YKL195W	YGR130C	YBR073W
					YOL164W	YAL044C					YNL300W	YDL037C					YML101C	YKL138C-A		YMR205C	YNL112W		YBR052C	YMR183C	YOL042W	YPL183C	YIL103W	YMR199W		YHR087W	YLR299W	YER124C	YDR036C	YPL175W
					YCR076C	YDR304C					YML024W	YHR163W					YBR274W	YNR034W-A		YKL145W	YBR025C		YEL038W	YDR487C	YCL017C	YDR341C	YKR084C	YDR021W		YLR009W	YGR084C	YIL091C	YJR042W	YKL089W
					YMR069W	YNR022C					YGR037C	YLR367W					YAL046C	YJL127C-B		YDL083C	YMR205C		YNL045W	YOR232W	YGR173W	YKL216W	YDR129C	YCL034W		YKL006W	YOR098C	YGL043W	YOL057W	YBR211C
					YGL240W	YOL159C-A					YOL109W	YNL202W					YJL079C	YER048W-A		YDR294C	YBR010W		YLL014W	YLL024C	YPR190C	YGL025C	YDR266C	YBL023C		YKL016C	YCL055W	YDR320C	YBR023C	YNL311C
					YJR108W	YPR196W					YDR328C	YPL273W					YLR348C	YHR089C		YMR121C	YDR415C		YJL001W	YOR185C	YLR248W	YGR177C	YNL049C	YER082C		YIL010W	YLR418C	YBR198C	YHR036W	YDR379W
					YBL071W-A	YJL217W					YPL234C	YPL047W					YNL090W	YPL046C		YHR132C	YHR039C-A		YDR432W	YLR390W-A	YBL034C	YJR070C	YJL096W	YDR189W		YNL100W	YMR213W	YER107C	YDR243C	YFR034C
					YJL161W	YBR201C-A					YNL135C	YLL023C					YEL007W	YBL049W		YFR031C-A	YMR194W		YPL047W	YCR009C	YPR155C	YDR117C	YOR233W	YLR166C		YNR032C-A	YKL157W	YOL004W	YNL118C	YOR244W
					YPL099C	YOL109W					YOL164W	YHR143W					YGR183C	YGR133W		YDR539W	YPL218W		YGR008C	YDR174W	YDR192C	YBR288C	YNL127W	YJL197W		YDL169C	YML049C	YGL014W	YBR198C	YOR304W
					YDR447C	YDR084C					YPL148C	YCR097W					YMR035W	YER074W-A		YDR388W	YLR270W		YMR035W	YGL245W	YER124C	YBR038W	YLR357W	YBR001C		YOR252W	YJL123C	YCR065W	YLR058C	YDL104C
					YGL063W	YLR121C					YDL157C	YKL160W					YAL062W	YGR232W			YMR049C		YGL026C	YGL204C	YBR079C	YNR048W	YML117W	YGL178W		YPR072W	YJL194W	YBR121C	YOR250C	YPL009C
					YER152C	YBR126W-A					YOL026C	YEL027W					YHR005C-A	YBR109C			YPL220W		YKL151C	YER048C	YHL030W	YDR339C	YGL129C	YKR079C		YDR155C	YNL218W	YBR007C	YMR108W	YGL236C
					YJL116C	YIL040W					YDL046W	YOR298C-A					YJL158C	YJR106W			YDR127W		YGR260W	YJL121C	YLR249W	YDL112W	YKL126W	YDR011W		YLR199C	YEL055C	YER141W	YBR112C	YJR035W
					YER072W	YPL010W					YCR048W	YEL068C					YBL002W	YOL111C			YEL038W		YLR306W	YKL150W	YDR310C	YEL032W	YCR035C	YER112W		YOL007C	YNL068C	YGL137W	YOR093C	YER169W
					YPL088W	YHR104W					YER018C	YLR344W					YIR037W	YLL023C			YER044C		YNR027W	YPR170W-B	YJR090C	YLR335W	YEL031W	YGL014W		YDR363W-A	YBR247C	YGL201C	YFL001W	YBL088C
					YKL003C	YOR289W					YBR162C	YMR295C					YDL061C	YFL017W-A			YKL040C		YJL143W	YOR382W	YNL315C	YDR398W	YOR164C	YOR373W		YPR040W	YDR520C	YMR259C	YML111W	YPL055C
					YLR179C	YIL156W-B					YML012W	YFL017W-A					YGL127C	YBR067C			YKR056W		YDL232W	YDR007W	YJL050W	YFR004W	YHR038W	YBL010C		YDR331W	YLR405W	YDR300C	YDL148C	YOR308C
					YJL143W	YOL016C					YHL032C	YIL111W					YPL244C	YBR082C			YLR429W		YOL143C	YNR050C	YLL001W	YIL021W	YDL145C	YKL068W-A		YPL156C	YIR007W	YER064C	YLR144C	YJL155C
					YIL164C	YEL059C-A					YGR279C	YDR454C					YOR285W	YBL027W			YJL052W		YNL024C-A	YJR049C	YJR072C	YDR151C	YDR192C	YDL223C		YOR097C	YGL086W	YHR144C	YDR027C	YKL204W
					YNR051C	YHR089C					YCR043C	YMR260C					YLR297W	YGL191W			YOR280C		YHR043C	YJR121W	YDR326C	YMR001C	YOR056C	YCL054W		YHR030C	YKL074C	YGL172W	YGR048W	YIL104C
					YMR297W	YMR235C					YNL066W	YDR519W					YDR328C	YJL190C			YIL043C		YNL069C	YML085C	YBR060C	YPL227C	YKL182W	YDR165W		YIL034C	YPL160W	YDL040C	YBR001C	YML029W
					YDR512C	YEL020W-A					YIR037W	YGL087C					YCL002C	YGR154C			YLR367W		YBR286W	YNR032C-A	YGL009C	YGR056W	YGL048C	YIL104C		YKR020W	YDR490C	YHR108W	YCL034W	YBR251W
					YGR015C	YOR312C					YJR147W	YNL190W					YOL164W	YER134C			YMR235C		YJL133C-A	YDR385W	YNL248C	YDL077C	YNL278W	YMR193W		YGL226C-A	YOR156C	YGL003C	YNR041C	YMR059W
					YML030W	YMR071C					YCL056C	YHR104W					YPL096C-A	YKL156W			YHR070W		YLR027C	YOL005C	YCR037C	YNL183C	YJL006C	YDR300C		YBR046C	YJL047C	YHR196W	YDL155W	YPR065W
					YHR104W	YDL191W					YPL013C	YBR082C					YKL067W	YKL066W			YOR272W		YHR029C	YOR136W	YLR203C	YGL112C	YER091C	YNL251C		YOL005C	YOL126C	YHR005C	YBL004W	YGL133W
					YHR044C	YBL018C					YDR086C	YER186C					YGL226C-A	YIL027C			YLR401C		YKR065C	YOR375C	YOR128C	YPL235W	YOR116C	YNL078W		YOR166C	YOR048C	YEL020C	YPL081W	YOR056C
					YJL052W	YDR050C					YNL187W	YHL001W					YPR157W	YDL158C			YHR216W		YER094C	YFL010C	YBR055C	YNL001W	YDL100C	YNL225C		YHR059W	YBL054W	YLR006C	YLR115W	YJR140C
					YMR090W	YBR252W					YMR319C	YGR118W					YOL048C	YOR298C-A			YPR063C		YDR044W	YKL156W	YHR165C	YFL001W	YMR032W	YHR196W		YFL026W	YAL011W	YBR034C	YJL033W	YMR196W
					YDR418W	YNL067W					YIL123W	YJR123W					YBR162C	YMR150C			YDR155C		YEL066W	YGR085C	YGR195W	YFR028C	YIR026C	YBL059W		YDL082W	YDR096W	YJL194W	YHR197W	YER082C
					YCR028C-A	YPR172W					YER153C	YCL056C					YLR264W	YHR010W			YLR192C		YMR264W	YCL009C	YDR283C	YGR227W	YPR065W	YLR287C		YPL206C	YOR168W	YBL068W	YPL093W	YKR027W
					YBR256C	YGR133W					YNL162W	YLR438C-A					YNL066W	YKR042W			YDR268W		YBR151W	YBR234C	YDL195W	YGR081C	YKL105C	YMR033W		YHR143W	YNL201C	YJL206C	YNL091W	YIL108W
					YPR174C	YDL208W					YOR289W	YDR156W					YHR163W	YJR004C			YNL067W		YJR017C	YHR060W	YNL139C	YJL060W	YBR142W	YDR057W		YPR110C	YCR081W	YIL042C	YIL106W	YML007W
					YLR110C	YDR461C-A					YJL143W	YGL127C					YDR086C	YLR109W			YKR057W		YER055C	YHR089C	YML119W	YGL209W	YPR133C	YJR083C		YJL145W	YMR229C	YGL083W	YOR038C	YGR065C
					YFR047C	YER134C					YPR036W-A	YDR226W					YPL024W	YLR025W			YHR122W		YBR222C	YDR139C	YJL006C	YLR403W	YGR155W	YCL029C		YFL017W-A	YLR347C	YLR144C	YDL131W	YDR097C
					YER009W	YCR007C					YNR036C	YJL140W					YLR099W-A	YLL014W			YER074W		YBR092C	YIL142W	YDL133W	YIL074C	YLR195C	YER130C		YER184C	YMR136W	YGL065C	YDR280W	YLR144C
					YGL032C	YHL006C					YNR051C	YJL151C					YAL044W-A	YPR196W			YHR052W		YER088C-A	YHR208W	YDL060W	YMR033W	YGL186C	YMR198W		YKL193C	YDR449C	YDR337W	YHR168W	YFL049W
					YOR104W	YLR025W					YMR040W	YOR247W					YOR257W	YLR105C			YIR012W		YER152C	YEL068C	YCL032W	YOR143C	YLR342W	YDR425W		YHR131C	YPL111W	YDL045C	YPL030W	YDR337W
					YDL173W	YLR412W					YHR072W-A	YGR254W					YOL026C	YMR194W			YFR051C		YDR517W	YDR233C	YBR081C	YMR120C	YGR218W	YMR267W		YKR095W-A	YKR027W	YHR036W	YDL113C	YGL212W
					YFR022W	YOL085W-A					YJR135W-A	YHL035C					YMR304C-A	YMR009W			YML008C		YPR191W	YLR295C	YDL019C	YHR061C	YGL110C	YIL150C		YDL098C	YJR059W	YDL122W	YPR159W	YLR403W
					YHR048W	YPR113W					YCR024C-B	YNR051C					YPR062W	YDR373W			YDL093W		YBR025C	YOR251C	YKL042W	YLR419W	YPR079W	YIR008C		YGL037C	YGL122C	YPR135W	YDR108W	YJR137C
					YLR417W	YKL041W					YLR325C	YBR031W					YNR027W	YGL121C			YNL108C		YCL057C-A	YHR132W-A	YLL036C	YER100W	YAR015W	YOR123C		YPR045C	YHL007C	YDR502C	YJR001W	YDL020C
					YOL159C	YNL055C					YER039C	YBR111W-A					YIL029C	YLR375W			YDR226W		YDL136W	YDL086W	YDR101C	YPR189W	YOR048C	YDL215C		YNR010W	YLR410W	YDR398W	YLL061W	YOL044W
					YJR046W	YER148W					YDR079C-A	YML101C					YPL149W	YPL078C			YPR004C		YOR142W	YLR192C	YDL028C	YML031W	YNR052C	YIR004W		YGR035C	YGL143C	YML126C	YJL162C	YJL092W
					YIR031C	YLR245C					YKR042W	YAL030W					YCR079W	YJR047C			YKL207W		YDL086W	YIL076W	YCL028W	YDL060W	YJL087C	YAL010C		YDR533C	YDR166C	YDR123C	YKL106W	YAL019W
					YBR107C	YMR040W					YER146W	YIL136W					YER053C	YPL222C-A			YPR183W		YKL019W	YCR073W-A	YDR146C	YLR410W	YOR113W	YMR093W		YHR152W	YNL229C	YGR058W	YGR145W	YDL167C
					YER174C	YJL044C					YIR029W	YLR227C					YGR050C	YDR418W			YPR060C		YOL014W	YLR395C	YPL153C	YHR179W	YDR208W	YDR306C		YBR004C	YIR006C	YDL019C	YBL084C	YGR079W
					YNL029C	YJL177W					YCL002C	YGR050C					YJL184W	YFL014W			YJR015W		YNL202W	YOR271C	YGR205W	YKL185W	YGL097W	YKR063C		YHR063C	YKL089W	YBR247C	YPL212C	YER132C
					YJL044C	YLR050C					YLR099W-A	YOR097C					YLR316C	YKR007W			YOR099W		YKL165C-A	YHR005C-A	YBL051C	YNL236W	YPL106C	YDR325W		YJL191W	YIL108W	YBL104C	YGL216W	YBR140C
					YBR129C	YJL210W					YDR378C	YJR047C					YIL087C	YBR255C-A			YDL130W		YKR048C	YML092C	YER151C	YMR300C	YGR177C	YGR014W		YPR190C	YKL039W	YPL012W	YBR275C	YPR022C
					YEL048C	YPL171C					YGL063W	YKL056C					YDL184C	YMR114C			YDR372C		YPR170W-B	YIL043C	YPL155C	YML060W	YOR151C	YKL105C		YLR314C	YNL183C	YGR132C	YBR218C	YGR237C
					YOR298C-A	YDL137W					YGL194C-A	YDR391C					YJR046W	YIL004C			YOL127W		YDR450W	YPL171C	YPL016W	YBR185C	YLR133W	YOR047C		YJR104C	YNL221C	YPL177C	YER017C	YDR485C
					YDL210W	YNL281W					YIL047C	YDL191W					YDR404C	YNL131W			YOR224C		YER072W	YBL032W	YGR081C	YGR152C	YIR007W	YBL034C		YGL171W	YOR038C	YIL126W	YLR219W	YDR137W
					YPR101W	YLR109W					YOL129W	YGL031C					YBR151W	YOR040W			YOL094C		YPL131W	YER120W	YNL183C	YOR168W	YDR337W	YDR309C		YBL002W	YBL085W	YHR127W	YMR105C	YJR053W
					YLR104W	YNL153C					YNL024C	YHR162W					YIR029W	YPR132W			YOL039W		YLR359W	YEL038W	YBR202W	YBR057C	YGL119W	YDR219C			YHR205W	YLR090W	YPR184W	YOR069W
					YJL055W	YLR447C					YBR274W	YHR193C					YDR363W-A	YJL116C			YCL045C		YIR031C	YJL001W	YHR066W	YIR008C	YGL062W	YDR075W			YPL259C	YDR326C	YOR113W	YDR312W
					YJR106W	YDR286C					YJL136C	YMR286W					YNL024C	YGR206W			YML012W		YBR262C	YPR114W	YMR291W	YOR061W	YFL048C	YHR102W			YKR075C	YGR065C	YDR444W	YGR198W
					YDR156W	YHR008C					YGL229C	YJL052W					YDR391C	YMR295C			YPR148C		YNL096C	YEL047C	YPL231W	YJL145W	YPL212C	YDL056W			YIL131C	YDR036C	YLR094C	YNL027W
					YKR045C	YOR247W					YGR027C	YKL006W					YOR045W	YDR079C-A			YLR150W		YJL151C	YJR044C	YBR260C	YER027C	YGR283C	YBR245C			YDR322W	YDL117W	YNL127W	YOL126C
					YKR009C	YFR003C					YDR382W	YNL187W					YBR089C-A	YHR163W			YLR056W		YOL139C	YDL121C	YPL210C	YPL084W	YPR148C	YPL001W			YDR192C	YNL278W	YGR116W	YDR395W
					YOL121C	YGR275W					YBR253W	YMR090W					YLR079W	YNL153C			YHR072W-A		YLR209C	YJL205C	YNL207W	YHR027C	YML105C	YHR099W			YPL119C	YGR173W	YIL149C	YGR091W
					YPL017C	YLR375W					YGR008C	YNL070W					YGR275W	YCR021C			YJL041W		YGL200C	YMR297W	YMR070W	YMR158W	YBL076C	YLR312W-A			YKL162C	YKL018W	YPL029W	YMR284W
					YLR390W	YGR023W					YBR262C	YHR010W					YCR046C	YML051W			YEL003W		YIL078W	YPL131W	YLR026C	YOR101W	YDL225W	YDR238C			YLR240W	YBR060C	YBL095W	YER158C
					YDL248W	YLR066W					YPR138C	YMR202W					YGL220W	YIL016W			YOR312C		YNL080C	YBR111W-A	YFL013C	YNR038W	YDR182W	YBL047C			YOR322C	YER164W	YKL135C	YOR372C
					YOR103C	YJL065C					YLR105C	YJR147W					YEL026W	YLR104W			YPL078C		YPL013C	YPL262W	YPL129W	YPR124W	YOL078W	YIL093C			YER125W	YGR156W	YJR101W	YDR122W
					YEL003W	YDR404C					YBL087C	YGL123W					YHR199C	YDR320C-A			YBL042C		YOR111W	YBL091C	YNL221C	YGR235C	YEL050C	YJR050W			YDR019C	YMR049C	YJR134C	YNL207W
					YCL049C	YBL078C					YPR052C	YNL153C					YPL273W	YDR454C			YGL103W		YHR005C-A	YOR332W	YGL219C	YPL177C	YJR113C	YJR122W			YNR016C	YHL027W	YHR018C	YIR015W
					YHR010W	YNL003C					YOL110W	YLR167W					YGR024C	YKL013C			YDL004W		YKR059W	YDR058C	YPL126W	YGR124W	YBR061C	YMR104C			YNL267W	YPR175W	YMR032W	YDR449C
					YCR007C	YAL054C					YLR388W	YER007C-A					YHL015W	YDR511W			YHR068W		YNL264C	YLR372W	YHR006W	YIL110W	YLR249W	YDR184C			YFR015C	YOR093C	YNL108C	YKL048C
					YAL040C	YLR437C					YFR020W	YPR196W					YNL300W	YJR017C			YGR148C		YML001W	YPL117C	YDR123C	YGL172W	YFR052W	YNL224C			YDL141W	YJR092W	YBL038W	YHR197W
					YMR286W	YJR058C					YMR305C	YDL086C-A					YKR049C	YML055W			YAL005C		YKL096W	YMR303C	YGR080W	YGR283C	YBR159W	YGR141W			YPR181C	YEL056W	YBR225W	YHR155W
					YGR020C	YGR033C					YCR024C-A	YBR230C					YNL145W	YNL079C			YJR047C		YFL005W	YHR087W	YJR015W	YLR215C	YDR195W	YJR091C			YML070W	YJL074C	YGL207W	YNL073W
					YHR193C	YIL072W					YLR348C	YIL069C					YDR276C	YML106W			YML073C		YGR020C	YFL017W-A	YDR141C	YML111W	YJL149W	YKL088W			YDR119W	YPL259C	YLR086W	YER047C
					YJR145C	YHL044W					YOR020W-A	YPR082C					YDL047W	YDR367W			YKL212W		YBR072W	YEL066W	YHR070W	YLR116W	YLR256W	YCL014W			YML102W	YJL096W	YOR087W	YGL211W
					YMR042W	YPL046C					YHR199C	YOL109W					YFR020W	YOR305W			YJL183W		YKR070W	YOL026C	YKR075C	YBR233W	YFR004W	YNR014W			YLR248W	YLR309C	YLR106C	YNL201C
					YIL099W	YKR068C					YOR234C	YBR058C-A					YBR262C	YGL072C			YMR243C		YAL044W-A	YLR421C	YLR143W	YDL001W	YKL195W	YPR091C			YPR175W	YPL173W	YFL024C	YPL204W
					YLR327C	YBR010W					YNL145W	YCL002C					YKL187C	YNL255C			YCL059C		YNR050C	YPR036W	YOR145C	YPL125W	YLR090W	YNL004W			YBR007C	YCL037C	YNL002C	YMR029C
					YIL047C	YHR134W					YGR024C	YBR053C					YGR105W	YBR262C			YDR384C		YBR026C	YDR529C	YJL147C	YIL109C	YKL173W	YMR135C			YLR071C	YPR155C	YLR095C	YDR147W
					YDL136W	YOR224C					YPL271W	YBR262C					YBR253W	YGL054C			YML001W		YBR106W	YAL012W	YPL019C	YGL169W	YDR484W	YER132C			YDR348C	YKL032C	YPR010C	YJL050W
					YHR078W	YEL001C					YDR391C	YCR083W					YBL078C	YLR421C			YMR090W		YKR066C	YGL054C	YEL056W	YOL053W	YLR420W	YGR035C			YGR241C	YGR128C	YAL051W	YMR199W
					YAL059W	YBR004C					YIL002W-A	YBR067C					YCR075W-A	YIL062C			YBR222C		YBL045C	YGL194C-A	YOR109W	YDR097C	YLR215C	YNL062C			YPL215W	YML071C	YLR129W	YER151C
					YBR293W	YKR007W					YPL036W	YPR052C					YGL229C	YDL086C-A			YOL022C		YJL153C	YFL037W	YPL100W	YKL206C	YBR108W	YPL093W			YJL098W	YNL253W	YMR258C	YCL016C
					YNL080C	YNL190W					YOR045W	YPR102C					YJR147W	YKR057W			YIL010W		YLR259C	YLR447C	YKL162C	YGR159C	YMR247C	YLR203C			YOR061W	YNL078W	YAR015W	YER095W
					YMR008C	YBR009C					YOR285W	YNL079C					YDR016C	YGR275W					YGL194C-A	YFR047C	YLR115W	YLR420W	YGR021W	YPL040C			YPR164W	YNL023C	YPL113C	YPR137W
					YDL154W	YOL040C					YER186C	YIL065C					YDL046W	YPL220W					YOL129W	YLR370C	YKL008C	YLL007C	YLR429W	YGR249W			YMR037C	YNR013C	YLR096W	YNL127W
					YIR042C	YPR183W					YGL220W	YEL066W					YIL164C	YDL047W					YAR015W	YNL071W	YDL234C	YHR169W	YGR124W	YDR213W			YDR300C	YBL047C	YMR218C	YOR098C
					YLR008C	YDL120W					YEL017C-A	YML073C					YHR199C-A	YDR157W					YLR150W	YPR188C	YPL253C	YER036C	YOR270C	YPL151C			YBR208C	YCL054W	YBR267W	YPL190C
					YGR280C	YOR163W					YDR525W-A	YHR005C-A					YMR305C	YDR404C					YDR148C	YGL037C	YMR198W	YLR133W	YKL027W	YDL140C			YLR148W	YIL128W	YNR016C	YBR133C
					YOR304C-A	YHR026W					YNL024C-A	YBR230W-A					YJR063W	YCR097W					YGL204C	YDR023W	YBR140C	YDR494W	YDR233C	YKL008C			YOR155C	YGL116W	YLR249W	YAL041W
					YER115C	YCL056C					YPL244C	YPR182W					YOL052C-A	YHL044W					YGL031C	YGR185C	YLR312W-A	YNL323W	YJR090C	YMR179W			YGR196C	YEL011W	YNL212W	YOR259C
					YPL046C	YMR099C					YDL130W	YCR043C					YEL009C	YMR264W					YML058W	YDR429C	YGL110C	YOR028C	YKL212W	YOR062C			YBL039C	YAL043C	YER157W	YJL096W
					YGR257C	YLR179C					YCR079W	YML058W					YNL187W	YLR295C					YCL033C	YAL033W	YFL047W	YNL278W	YEL063C	YNL076W			YBL047C	YKL130C	YAR018C	YNL165W
					YLR414C	YFL030W					YJL079C	YJL143W					YJL210W	YLR152C					YGR019W	YIL065C	YDR494W		YDR293C	YPR055W			YKL017C	YDR229W	YMR291W	YPL125W
					YMR074C	YDL130W-A					YCL005W-A	YER039C					YDR510W	YDR447C					YKL207W	YLL022C	YEL022W		YNL088W	YDR141C			YPR072W	YER006W	YOR176W	YBR267W
					YAL030W	YPL162C					YNL149C	YDL232W					YDL067C	YPR098C					YNL024C	YMR150C	YOR337W		YHR114W	YPL210C			YBL038W	YMR120C	YNL315C	YDR291W
					YLR252W	YGL032C					YBL078C	YGR181W					YBL001C	YCR083W					YLR367W	YMR235C	YDR219C		YNL298W	YPL126W			YCR042C	YPL019C	YKL182W	YPL226W
					YLR021W	YDR482C					YJR046W	YPL244C					YCR024C-B	YPL258C					YLR130C	YBR085C-A	YDR240C		YAL021C	YBR260C			YBL004W	YOR109W	YJL112W	YHL029C
					YLR268W	YBL064C					YPL143W	YPL258C					YHL044W	YIL120W					YLR089C	YJR025C	YGR218W		YNL280C	YKR010C			YGR184C	YDR191W	YJL130C	YER032W
					YOR224C	YLR233C					YDL067C	YPL036W					YPL015C	YER072W					YIR038C	YMR083W	YGL003C		YOL070C	YBR172C			YPL228W	YDR470C	YGR056W	YDR080W
					YLR138W	YIL043C					YMR304C-A	YMR194W					YLR252W	YCR024C-A					YER071C	YFR052W	YKL182W		YEL002C	YOR206W			YDR108W	YKL162C	YPL012W	YBL084C
					YNL302C	YPL239W					YMR056C	YJR012C					YKL058W	YDR210W					YPR069C	YDL029W	YDR120C		YHR200W	YPL097W			YKR019C	YPL219W	YHR111W	YER162C
					YNL264C	YLR016C					YPR157W	YDR079W					YEL044W	YIL166C					YKL150W	YBR230C	YLR256W		YOL053W	YCR003W			YNL116W	YGL202W	YAL011W	YER033C
					YGL200C	YJL077W-B					YPR043W	YDR510W					YDL158C	YLL009C					YKL103C	YGR267C	YER069W		YCR037C	YHR131C			YDR074W	YAR002W	YDL160C	YAL051W
					YNL148C	YEL005C					YPR062W	YDL083C					YMR040W	YBR173C					YBL018C	YDL084W	YPL074W		YJL095W	YNL323W			YHR147C	YOL078W	YDR379W	YPL268W
					YHL006C	YCL009C					YFL031W	YOR020C					YLR227C	YER148W					YOR302W	YGL002W	YDL112W		YER025W	YLR106C			YPL081W	YNL256W	YHL021C	YMR207C
					YOL159C-A	YEL051W					YCR075W-A	YPR127W					YOL086W-A	YMR202W					YGL220W	YAL030W	YNL076W		YGR048W	YNL293W			YDL028C	YPL097W	YLR299W	YER141W
					YHR001W-A	YHR039C-A					YOL014W	YDR424C					YJL116C	YLR185W					YER119C	YDR483W	YML086C		YMR288W	YDR159W			YGR098C	YBL076C	YBL042C	YLL034C
					YPR098C	YJL133C-A					YOR246C	YKL190W					YDR007W	YGL079W					YHR076W	YBL026W	YIL015W		YOL093W	YJL085W			YBR084W	YBR083W	YIL070C	YDR153C
					YIL051C	YAR028W					YPL015C	YLL014W					YPR133W-A	YOR072W-A					YJL173C	YML012W	YNL252C		YDR240C	YDR117C			YDR338C	YOR308C	YDR484W	YNR047W
					YKR046C	YER037W					YDL081C	YDR139C					YOR167C	YGR118W					YCL035C	YGR133W	YJL130C		YGR179C	YKL162C			YKL211C	YNL298W	YBR160W	YGR179C
					YNR032C-A	YKR014C					YML101C	YIL120W					YKL026C	YDL072C					YCR053W	YJR070C	YIR008C		YDR146C	YBL063W			YOR250C	YHR114W	YDL127W	YGR009C
					YOL039W	YOR040W					YDR016C	YNL069C					YDR387C	YFR003C					YLR164W	YPL047W	YBL008W		YKR091W	YGR071C			YDL040C	YMR047C	YNL256W	YGL062W
					YNL255C	YLR361C-A					YML081C-A	YBR189W					YJL133C-A	YBL029C-A					YPL244C	YPL241C	YGL116W		YLR148W	YMR043W			YNL311C	YER122C	YHL003C	YLR131C
					YOL052C-A	YPR199C					YGR105W	YJR074W					YLL049W	YBR244W					YNL178W	YNL145W	YGR048W		YGR003W	YDL159W			YML103C	YGL213C	YIL021W	YER114C
					YLR078C	YDR196C					YBR089C-A	YIL059C					YGR279C	YKL002W					YNL015W	YMR146C	YDR324C		YGR233C	YGL227W			YOL044W	YOR038C	YOL096C	YDR028C
					YCR006C	YDR459C					YEL044W	YNL302C					YBR162W-A	YDL039C					YOL030W	YMR071C	YOL007C		YLR039C	YGL025C			YJL029C	YGR091W	YPL153C	YLR071C
					YKR036C	YDR202C					YJL127C-B	YDR154C					YLR375W	YPL047W					YLR390W-A	YFL014W	YDL097C		YMR278W	YLL001W			YBR097W	YDR117C	YAL043C	YDL211C
					YFL031W	YHR110W					YMR122W-A	YJL190C					YMR251W-A	YOR097C					YGL019W	YER043C	YKL185W		YPR029C	YDR228C			YHL020C	YFL047W	YLR347C	YEL053C
					YGR138C	YMR138W					YJR074W	YMR056C					YIR035C	YBR201C-A					YGL106W	YNL031C	YMR108W		YBL023C	YGR116W			YHR036W	YOR337W	YIL131C	YJL147C
					YIR036C	YAL033W					YER019C-A	YMR195W					YIL123W	YBL071W-A					YDR424C	YLR244C	YGL065C		YDR184C	YDL106C			YDL183C	YKR099W	YLR405W	YAL031C
					YNL187W	YNR057C					YLR227C	YML079W					YLR112W	YAL054C					YBL026W	YBL041W	YJL200C		YLR210W	YKR093W			YIL104C	YNL310C	YDL141W	YML034W
					YJR104C	YDR298C					YPR133W-A	YPL220W					YFL030W	YDR533C					YIL014C-A	YER011W	YKL157W		YNL154C	YNL258C			YCR037C	YOR108W	YGL077C	YNL082W
					YBL092W	YHR143W					YIL029C	YOR305W					YLR105C	YER184C					YOR236W	YDL208W	YDL140C		YPR110C	YHR152W			YER124C	YCL036W	YHR034C	YHR035W
					YKL201C	YNL086W					YKR057W	YDL157C					YPR052C	YMR304C-A					YEL058W	YHR043C	YOR206W		YBR140C	YPL119C			YGR086C	YBR081C	YMR012W	YOR058C
					YKR038C	YGL076C					YBL001C	YHR087W					YDL157C	YOR210W					YHR044C	YKL013C	YAR042W		YDL202W	YJL127C			YHR052W	YLR208W	YGL213C	YLR319C
					YDR064W	YOR357C					YFL030W	YER053C					YKR042W	YDL160C-A					YNL281W	YAL060W	YER013W		YER111C	YBL061C			YLR321C	YDR141C	YNL250W	YIL130W
					YKR013W	YIL044C					YDR363W-A	YEL026W					YJR112W-A	YPR036W-A					YMR008C	YOR298C-A	YGL013C		YLR314C	YBR216C			YOL094C	YER147C	YKR075C	YAR014C
					YLR038C	YPR006C					YAL062W	YCR020C-A					YPL148C	YKL180W					YJR103W	YML056C	YBL079W		YML031W	YFL024C			YLR249W	YPL052W	YJL095W	YOR386W
					YDR133C	YBL003C					YER053C-A	YJR073C					YMR056C	YDR154C					YCR024C-B	YDR092W	YNL251C		YGR165W	YLR240W			YLR049C	YOR098C	YDR266C	YGR130C
					YGR162W	YHR143W-A					YJL210W	YBR244W					YDL125C	YDL208W					YJR046W	YPR165W	YGR047C		YGL043W	YNL103W			YGR116W	YNL304W	YJR137C	YPL126W
					YBR058C-A	YGR106C					YDR007W	YER072W					YPL271W	YLR268W					YHR049W	YJR150C	YOL094C		YNL115C	YLR194C			YCL024W	YGL016W	YLL039C	YPR181C
					YDR003W	YCR073W-A					YKL058W	YMR150C					YGR201C	YDR424C					YPL245W	YDR148C	YML080W		YBR245C	YDR475C			YBR133C	YLR096W	YNL298W	YOR264W
					YGL047W	YIL139C					YLR262C-A	YOL110W					YJL127C-B	YDR513W					YMR217W	YLR361C-A	YHR197W		YDL201W	YGL038C			YDL193W	YCR052W	YLR234W	YKL092C
					YGL068W	YGR254W					YDL125C	YDR322C-A					YGR138C	YMR181C					YBR058C-A	YFL034C-A	YLR210W		YKR035W-A	YOR137C			YDL159W	YIL105C	YNL139C	YDR175C
					YGL106W	YLR390W-A					YOL086W-A	YCR060W					YML081C-A	YBR230C					YGR043C	YOR126C	YER166W		YER164W	YFL033C			YLR253W	YER156C	YJL149W	YDR334W
					YDL137W	YHR012W					YDL184C	YDR453C					YPL013C	YDR469W					YJR064W	YBR137W	YIL109C		YCL037C	YMR024W			YBR218C	YGL055W	YGL017W	YAL029C
					YHR041C	YDR031W					YJR112W-A	YPL037C					YCR043C	YNL014W					YDR234W	YMR072W	YNL116W		YOR145C	YDL195W			YJR111C	YJL168C	YER170W	YNL330C
					YIL139C	YLR448W					YJR024C	YBL092W					YMR122W-A	YLR112W					YPR098C	YBL050W	YNL236W		YGR091W	YGL180W			YJR140C	YLR219W	YNL137C	YPR164W
					YPR183W	YMR072W					YDR374W-A	YDR357C					YDR461W	YMR119W					YPR062W	YKL002W	YHR167W		YFL001W	YGL241W			YLR129W	YOR354C	YCR066W	YPL228W
					YHR039C-A	YKL024C					YDR178W	YER074W-A					YAL054C	YDR453C					YCL026C-B	YBR149W	YGR084C		YGL207W	YBR057C			YOR128C	YNL049C	YDR296W	YJL154C
					YPL036W	YPR036W-A					YDR461W	YPL222C-A					YDL232W	YDR379C-A					YPR080W	YKR046C	YNR016C		YGR060W	YOR089C			YJR030C	YML025C	YKR093W	YNL317W
					YGR144W	YDR078C					YOR167C	YDR513W					YDR178W	YDR525W-A					YBR111C	YDL232W	YLR225C		YOR323C	YLR086W			YIL106W	YLR256W	YGR128C	YGR266W
					YDL181W	YNL096C					YLR264W	YJL055W					YHR134W	YMR180C					YJL177W	YJR010C-A	YKR090W		YGR246C	YLR182W			YPR137W	YKL010C	YLR304C	YGL064C
					YHR008C	YMR244C-A					YGR201C	YIL029C					YDR374W-A	YBR058C-A					YKR042W	YDR031W	YDL102W		YOL098C	YBL081W			YPL082C	YHL004W	YCR037C	YNR031C
					YMR116C	YOR164C					YIR035C	YMR194C-B					YER186C	YKL187C					YBL064C	YHR104W	YDL003W		YPR103W	YLR210W			YDR120C	YMR015C	YCR067C	YNL256W
					YBR268W	YJL035C					YMR251W-A	YLR406C					YOL014W	YDL012C					YDR471W	YIL157C	YER122C		YBR179C	YJR053W			YCL016C	YPR049C	YJL204C	YPL019C
					YMR173W	YDR315C						YDR533C						YLR327C					YHR146W	YMR264W	YNL313C		YJL112W	YGR233C			YPL175W	YKL009W	YML070W	YGR119C
					YDL085C-A	YLR152C						YER009W						YGR105W					YEL037C	YPL028W	YNL021W		YHL003C	YER126C			YOR160W	YBL105C	YIL075C	YBR115C
					YDR225W	YFR047C						YLL049W						YDR047W					YJR085C	YJL133C-A	YDL044C		YKR081C	YPR135W			YPR089W	YDR006C	YKL179C	YBR182C
					YCR018C	YIL004C						YPR188C						YJR012C					YLR192C	YKL023C-A	YAL032C		YIL106W	YPR070W			YKL210W	YOR143C	YOR116C	YLR436C
					YHL036W	YBL026W						YGR148C						YPR199C					YHR104W	YPR113W	YPL030W		YHR127W	YLL034C			YAL043C	YGL073W	YLR247C	YBR097W
					YPL162C	YDL049C						YGL103W						YHL047C					YBR145W	YDL016C	YDL190C		YNL258C	YPL169C			YDR027C	YOR160W	YGL129C	YKR029C
					YKL196C	YNL079C						YDL039C						YIL148W					YPR114W	YFL005W	YML072C		YKL100C	YOL023W			YPR160W	YNL183C	YER143W	YBR131W
					YMR230W	YKL138C-A						YGR105W						YBR031W					YOR021C	YEL017C-A	YLR131C		YKL080W	YMR167W			YDR227W	YLR069C	YBL034C	YNL261W
					YOL154W	YKL068W-A						YPR132W						YPL170W					YOR289W	YDL085C-A	YBR023C			YJL083W			YBR160W	YBL080C	YJR031C	YEL015W
					YOR125C	YAL014C						YCR082W						YBR089C-A					YPL099C	YER186C	YMR231W			YGL003C			YOL058W	YIR021W	YDR011W	YNL313C
					YNL038W	YIL052C						YEL017C-A						YPL273W					YJR143C	YDR322C-A	YLL040C			YJR060W			YDR407C	YNR026C	YJL128C	YCL061C
					YDR322C-A	YGL047W						YOR369C						YNL302C					YMR205C	YPR020W	YLL002W			YLR355C			YGL017W	YMR191W	YPL204W	YDR171W
					YGL010W	YJR145C						YGR024C						YKL117W					YBR039W	YGL220W	YBR179C			YLR314C			YOR083W	YMR215W	YMR276W	YOL065C
					YNL044W	YMR116C						YPL234C						YHR143W					YAL062W	YDR178W	YMR288W			YHL021C			YLR134W	YGL163C	YHR052W	YLR369W
					YDL075W	YBR082C						YOL026C						YCL058C					YHR042W	YER023W	YBR211C			YPL029W			YOR034C	YDR041W	YGL093W	YDL127W
					YLR406C	YBR205W						YFR032C-A						YCR060W					YHR176W	YGR029W	YML029W			YDR168W			YNL309W	YAL017W	YAL017W	YJR059W
					YBR104W	YOR060C						YBR151W						YIL059C					YGR039W	YOL088C	YLL048C			YJL090C			YOR035C	YMR152W	YPL103C	YIL135C
					YLR285C-A	YER016W						YIL051C						YCR082W					YGR124W	YPR058W	YKL049C			YBR202W			YDR028C	YMR067C	YBR131W	YNL020C
					YCR031C	YBR287W						YEL044W						YLR079W					YDR497C	YFL022C	YGR116W			YGR058W			YGR278W	YPL029W	YFL034C-B	YGL178W
					YDL238C	YBR025C						YPR199C						YDR471W					YMR062C	YHR128W	YGR073C			YKR027W			YPR080W	YKR026C	YCR057C	YMR167W
					YNL015W	YKL152C						YLR099W-A						YDR063W					YLR231C	YLR361C	YPL101W			YMR109W			YDR444W	YOL058W	YMR208W	YOR047C
					YGR161W-C	YKL065C						YOL014W						YLR218C					YOL026C	YMR217W	YKR029C			YNL313C			YKL182W	YOR317W	YDL224C	YNL273W
					YPL037C	YGR279C						YER053C-A						YNL190W					YGL234W	YKL142W	YMR037C			YOL007C			YFR051C	YJL154C	YGR184C	YDR138W
					YGR260W	YOR257W						YMR292W						YOL136C					YKR049C	YBR242W	YHL007C			YHR011W			YPR159W	YJR070C	YOL058W	YPR179C
					YPL041C	YIL014C-A						YDR320C-A						YGL002W					YNL070W	YIL145C	YLR362W			YGR281W			YOL138C	YPL202C	YGR003W	YOL068C
					YDR367W	YER023W						YOR096W						YLR262C-A					YDR025W	YMR121C	YLR133W			YGR202C			YNL023C	YAL021C	YML069W	YKR086W
					YLR128W	YLR297W						YMR304C-A						YBR189W					YAL058W	YDL165W	YOL034W			YGR149W			YDL116W	YHL039W	YJL096W	YDL106C
					YML026C	YLR079W						YCL057C-A						YPR114W					YDR062W	YDR236C	YMR136W			YBR007C			YHR206W	YJR015W	YLR369W	YPL012W
					YJR129C	YJR118C						YNL259C						YNR032C-A					YDR111C	YBR062C	YOR091W			YDR449C			YGR130C	YOL017W	YGL238W	YLR148W
					YKL033W-A	YOR003W						YOR210W						YJR147W					YLR285C-A	YEL044W	YER143W			YLR131C			YLR144C	YBL084C	YKL184W	YOR035C
					YNL040W	YNL052W						YCL035C						YLR390W					YPL241C	YBR070C	YKL135C			YDL112W			YLR305C	YJR056C	YMR197C	YKL135C
					YLR344W	YKL196C						YER087C-B						YBL072C					YMR099C	YDR133C	YOR178C			YNL233W			YNR006W	YGL035C	YBR279W	YLR143W
					YGL191W	YDR248C						YNR032C-A						YPL071C					YPR067W	YLR099W-A	YHR147C			YGR013W			YOR335C	YNL118C	YLR386W	YBL085W
					YGR148C	YMR270C						YPL225W						YHR134W					YIL064W	YOR257W	YML117W			YIL119C			YFL024C	YOR264W	YDL045C	YGR177C
					YKL091C	YOL012C						YJR085C						YER057C					YOL077W-A	YHL033C	YHR030C			YPR097W			YCR047C	YJR001W	YNL072W	YKL087C
					YDL241W	YDR441C						YGL226C-A						YDR432W					YOR184W	YLR364W	YOR322C			YDL102W			YHR099W	YBL029W	YOR155C	YBR095C
					YBR048W	YBR194W						YGL220W						YBR004C					YBR111W-A	YKL160W	YOL041C			YMR136W			YHR169W	YLR433C	YGL095C	YJL061W
					YBL026W	YLR340W						YBR085C-A						YJL184W					YJL126W	YDL092W	YJL127C			YFL001W			YIL046W	YIL144W	YPL074W	YLR336C
					YER071C	YPR020W						YBL087C						YBR048W					YDR404C	YFL038C	YPL188W			YDL098C			YBR102C	YML049C	YDR192C	YNL272C
					YLR426W	YHR025W						YLR185W						YLR438C-A					YLR029C	YDL236W	YBR088C			YGR184C			YKL010C	YIR018W	YJL041W	YKL197C
					YKL161C	YEL016C						YBL072C						YGL106W					YKL211C	YMR180C	YKL126W			YOR322C			YBR059C	YGR271C-A	YML102W	YBL035C
					YOR026W	YDL046W						YBR089C-A						YBL092W					YKL033W-A	YEL001C	YKL062W			YLR410W			YMR049C	YLR186W	YJL153C	YBR094W
					YCR101C	YNL305C						YLR110C						YBR191W					YNL067W	YOR021C	YPL226W			YBR086C			YML006C	YBR288C	YDL215C	YBR198C
					YER153C	YBR269C						YCR021C						YNL070W					YFL022C	YOR184W	YGL021W			YBR002C			YMR140W	YGR166W	YIL105C	YKL167C
					YPL273W	YPR170W-B						YGL194C-A						YHR193C					YML023C	YJR077C	YFL007W			YDL017W			YBR023C	YDL103C	YDR208W	YKL012W
					YOL048C	YJL143W						YCR075W-A						YNL187W					YIL099W	YNL178W	YLL034C			YKL014C			YOL090W	YIL046W	YNR052C	YJL076W
					YGL247W	YKR061W						YKR094C						YDR156W					YCR079W	YIL094C	YNL317W			YDR334W			YDR342C	YBR097W	YDL058W	YDL215C
					YOR381W	YMR298W						YBR162W-A						YGR201C					YIL047C	YER100W	YJL148W			YNL127W			YMR291W	YLR234W	YER125W	YCL037C
					YNL131W	YCL049C						YMR143W						YEL044W					YPL148C	YGR060W	YKL172W			YLR223C			YHR037W	YCR002C	YDR293C	YDR499W
					YIL102C-A	YOL120C						YJL173C						YMR195W					YGL253W	YDR541C	YNL197C			YFR009W			YDL074C	YGL143C	YNL317W	YOL017W
					YOL005C	YGL229C						YIL148W						YIR035C					YNL300W	YPR010C-A	YMR032W			YBR238C			YLR234W	YNL212W	YOR109W	YOR191W
					YML009C	YDR373W						YBR253W						YGL204C					YJL037W	YGR284C	YNL106C			YMR029C			YGR173W	YLR305C	YKL014C	YBR146W
					YMR244C-A	YHR100C						YDL136W						YEL054C					YAL046C	YHR019C	YDR074W			YLR392C			YLR106C	YEL019C	YCL017C	YCL034W
					YMR306W	YPL064C						YJL189W						YOR247W					YOR103C	YFR053C	YLR270W			YKR075C			YGL141W	YIL009W	YER006W	YOL053W
					YLR340W	YJR067C						YNL244C						YGR138C					YLR016C	YML055W	YGR100W			YKR099W			YLR380W	YDR108W	YOR056C	YPL141C
					YGR126W	YGL053W						YKL096W-A						YDR201W					YJL167W	YBR187W	YDR189W			YJL104W			YGL078C	YDR239C	YKL195W	YPL089C
					YJR068W	YDR157W						YJL205C						YCL057C-A					YDL144C	YDR079C-A	YPR144C			YPR104C			YER126C	YNL239W	YPR175W	YJL149W
					YCR102C	YLR165C						YPR036W-A						YGR167W					YDR035W	YER012W	YDR229W			YBR280C			YGR073C	YMR267W	YDR337W	YBR238C
					YER133W	YDL039C						YOL127W						YJL205C					YJL077W-A	YNL030W	YMR278W			YDR153C			YDR213W	YLR405W	YIL109C	YOR070C
					YGR057C	YOR121C						YMR074C						YIL087C					YAL042W	YLR285W	YGR012W			YBR170C			YGR134W	YBL016W	YDR166C	YPL209C
					YDR248C	YDR468C						YCR031C						YNL024C-A					YOL022C	YKL141W	YGL173C			YER047C			YHR168W	YMR258C	YKR079C	YEL055C
					YPR051W	YJL144W						YDR079C-A						YHR005C-A					YOR382W	YER090W	YPL209C			YPL215W			YDL202W	YBR133C	YGL035C	YGR086C
					YJL189W	YLR227C						YER131W						YCR090C					YLR414C	YJL143W	YHR037W			YLR033W			YPL086C	YDR293C	YPL158C	YGR156W
					YOL158C	YHR068W						YER117W						YLR099W-A					YMR088C	YKR066C	YMR309C			YFL049W			YNL082W	YGR246C	YDL159W	YNR053C
					YOR016C	YGL070C						YKR049C						YER053C					YNL302C	YJL138C	YPR034W			YGR158C			YJL154C	YGR124W	YLR398C	YGR098C
					YKL024C	YMR183C						YNL024C-A						YGR024C					YDL029W	YDR320C-A	YOR317W			YPL089C			YLR225C	YBR214W	YNL267W	YDR216W
					YKL204W	YER163C						YMR122W-A						YKL026C					YDR530C	YER134C	YML111W			YHR206W			YPL093W	YNL082W	YCL016C	YPL001W
					YPR102C	YMR225C						YER146W						R0030W					YMR226C	YOR046C	YJR132W			YLR094C			YDR283C	YBL093C	YER091C	YJR134C
					YJR115W	YMR002W						YDR007W						YAR031W					YKL026C	YHR190W	YBL105C			YDL234C			YOR212W	YOL142W	YPL038W	YPR019W
					YMR262W	YDR381C-A						YJR094W-A						YML079W					YCL049C	YLR363W-A	YBR273C			YDR017C			YFR030W	YLR202C	YIL104C	YDL033C
					YEL009C	YER062C						YOL154W						YOL129W					YMR242C	YNL038W	YDL179W			YJL168C			YKR095W	YER095W	YIL009W	YOR347C
					YPL064C	YKL138C						YJR135W-A						YMR074C					YIL156W-B	YJR099W	YLR274W			YJR042W			YDR375C	YOR034C	YPL175W	YIR008C
					YMR233W	YAL062W						YER074W						YLR110C					YLR146C	YOL014W	YBL035C			YNR052C			YER147C	YKR077W	YBR102C	YDR194C
					YNL314W	YBR164C						YER056C-A						YKR094C					YER146W	YEL042W	YOR117W			YOR056C			YPR049C	YOR155C	YGL026C	YBR017C
					YOL016C	YMR184W						YDR524C-B						YCR075W-A					YMR298W	YDL015C	YLR240W			YDR337W			YOR363C	YJR101W	YDR191W	YPR048W
					YJR044C	YOL136C						YPL096C-A						YBR056W-A					YBL015W	YGL121C	YDR150W			YMR137C			YDR011W	YGR134W	YKL088W	YPL172C
					YNR002C	YDL092W						YOL077W-A						YJL136C					YPR006C	YPR182W	YKL021C			YLR206W			YML005W	YPR108W	YJL061W	YPR089W
					YMR319C	YJL003W						YDR178W						YPR010C-A					YNL208W	YIR026C	YCL057W			YKR021W			YDR006C	YCR081W	YPR133C	YJL098W
					YHR176W	YDR099W						YAL044W-A						YAL030W					YLR227C	YIR036C	YNL075W			YPR179C			YDR457W	YMR287C	YGR134W	YJL056C
					YOL008W	YJR082C						YJR112W-A						YOL052C-A					YDL237W	YKL207W	YLL011W			YDR089W			YNL132W	YHR027C	YIL108W	YHR085W
					YEL038W	YLR150W						YGR201C						YOL127W					YNR034W-A	YLR022C	YJL149W			YGL173C			YGL163C	YPR133C	YER156C	YBR112C
					YKR041W	YPR127W						YBL001C						YGL194C-A					YCR034W	YDR201W	YNR023W			YPL253C			YMR246W	YPR047W	YPR135W	YDR191W
					YDR286C	YPL015C						YNL145W						YGL220W					YDR367W	YPR075C	YER090W			YDR243C			YCL034W	YAL031C	YDR251W	YBR280C
					YGL067W	YOR304C-A						YDL125C						YKL160W					YHR074W	R0030W	YBR166C			YBR275C			YOR187W	YBR182C	YMR223W	YIL103W
					YKL026C	YGL154C						YKL058W						YDR007W					YCL002C	YDR100W	YLR060W			YDR310C			YER017C	YOL124C	YGR100W	YKR021W
					YPR138C	YBL091C-A						YLR333C						YPR052C					YIL065C	YOL038W	YBL025W			YOL016C			YKL205W	YPR065W	YER171W	YDR466W
					YNL003C	YMR119W						YCR024C-A						YBR085C-A					YDL146W	YNR037C	YIR011C			YJR035W			YIL091C	YER170W	YHR147C	YPL049C
					YDL109C	YPR114W						YDR374W-A						YMR056C					YIL121W	YIL039W	YHR018C			YMR152W			YKL027W	YML103C	YGL184C	YOR112W
					YKL141W	YNL031C						YOL129W						YNL069C					YFL054C	YER071C	YDR300C			YHR109W			YPL097W	YKR019C	YGR173W	YGL073W
					YGR019W	YKR046C						YDR276C						YPL225W					YBL003C	YKL081W	YOR371C			YDL149W			YDR180W	YDL031W	YMR186W	YHR111W
					YPR167C	YEL038W						YOR293W						YCL035C					YPL246C	YDR379C-A	YNR026C			YDR507C			YPL126W	YOR301W	YOR058C	YDL156W
					YFR025C	YDL158C						YDR016C						YDR059C					YDR214W	YNL239W	YJL029C			YML007W			YHR066W	YML035C	YNL251C	YBL093C
					YFR001W	YCL012C						YIR035C						YNL135C					YPR102C	YDL219W	YPR137W			YKL167C			YLR362W	YGR009C	YLR017W	YNL172W
					YNL306W	YGR182C						YDR447C						YEL068C					YIL162W	YBR041W	YPL125W			YDL001W			YIL070C	YLL035W	YNL289W	YMR028W
					YBR106W	YAR033W						YGR209C						YJR123W					YMR191W	YBR106W	YMR259C			YKR095W			YHR006W	YNL074C	YPR108W	YOL081W
					YIL166C	YNR059W						YLR262C-A						YHR087W					YMR173W-A	YDR486C	YMR016C			YKL179C			YGR143W	YNR038W	YPL084W	YJL162C
					YDR332W	YBR293W						YOR285W						YER074W					YBR078W	YEL024W	YOR352W			YDR312W			YDR001C	YNL026W	YGL211W	YHR109W
					YIR029W	YBR135W						YNL149C						YMR292W					YLR244C	YMR184W	YHR171W			YAL041W			YBL042C	YBL034C	YKR029C	YMR198W
					YPR046W	YDR408C						YLR043C						YHR021C					YPL117C	YLR038C	YJL008C			YPL139C			YOR093C	YGL219C	YPR122W	YER167W
					YOR181W	YDL086W						YGR034W						YLR043C					YLR364W	YKL193C	YLR357W			YOL032W			YOR370C	YJL125C	YGL078C	YPL243W
					YCR024C-B	YOR016C						YML024W						YGR034W					YBL078C	YBR253W	YJL112W			YGR198W			YFL001W	YHR086W	YLR359W	YOL067C
					YPR127W	YLR350W						YDR086C						YKL058W					YLR099W-A	YPR100W	YPL084W			YHR061C			YHR127W	YIR007W	YHL024W	YDR240C
					YOR071C	YKR074W						YMR230W						YPL148C					YKL187C	YPL246C	YNL329C			YDR520C			YLR309C	YGL017W	YDL240W	YER157W
					YDR078C	YGR180C						YKL067W						YNL030W					YOL008W	YLR172C	YBR160W			YOR070C			YDL240W	YJR122W	YHL013C	YLR223C
					YKL207W	YER186C						YKR057W						YCR031C					YML124C	YPL198W	YBR248C			YDL139C			YLR096W	YDL220C	YER021W	YKL088W
					YDR073W	YKR065C						YOR122C						YGR209C					YHR128W	YJR074W	YJL156C			YDR485C			YDR291W	YBR172C	YGR124W	YGL150C
					YKR074W	YDL154W						YJL136C						YLR448W					YBR015C	YKL080W	YGR052W			YAL031C			YKR096W	YDR116C	YEL015W	YBR179C
					YPL003W	YOL107W						YDL075W						YNL259C					YIL010W	YMR149W	YDR001C			YBR146W			YLR256W	YCR024C	YDR268W	YOL141W
					YDR411C	YKL137W						YHR072W-A						YIL133C					YGR191W	YLR327C	YJL181W			YLR256W			YPR125W	YNL020C	YJR015W	YDR407C
					YKR053C	YML098W						YLL050C						YMR143W					YHR087W	YDL103C	YJL125C			YLR095C			YDR351W	YNL001W	YHR154W	YOR138C
					YGR254W	YPL024W						YPR062W						YJL055W					YOR099W	YOR222W	YMR001C			YPR072W			YCR067C	YMR291W	YHR047C	YFL001W
					YKR007W	YDL181W						YDL067C						YOR096W					YNL240C	YJL191W	YBR165W			YML103C			YNL329C	YDL074C	YIL022W	YML093W
					YMR061W	YGR126W						YDL133C-A						YGL031C					YJR025C	YGR049W	YBR038W			YMR216C			YNL273W	YAR018C	YGL055W	YDR283C
					YMR270C	YNL151C						YDR525W-A						YER150W					YLR056W	YEL040W	YOR112W			YCR030C			YAR002W	YPL112C	YDL225W	YHR206W
					YOL049W	YOL052C-A						YHL015W						YER186C					YHR204W	YCR024C-A	YHR073W			YNL201C			YIL074C	YBR156C	YLR380W	YDL225W
					YNR034W-A	YER133W						YOR020W-A						YGR050C					YIL027C	YOR253W	YMR152W			YDL155W			YGR048W	YBR055C	YGL130W	YER017C
					YLR265C	YKL019W						YIR037W						YER146W					YPL270W	YER081W	YDR006C			YER029C			YNL258C	YPL101W	YDR169C	YGR084C
					YCL012C	YKL066W						YPR133W-A						YHR072W-A					YBR187W	YKL103C	YNL278W			YER127W			YJL201W	YBL042C	YMR261C	YBR103W
					YDL070W	YNL306W						YGL189C						YMR286W					YBR041W	YOL058W	YOR074C			YGL057C			YOL141W	YPL086C	YNL309W	YBR245C
					YPR053C	YMR147W						YPL249C-A						YOL026C					YNL168C	YMR318C	YDR175C			YJL128C			YNL021W	YJL033W	YMR310C	YMR291W
					YER037W	YNL179C						YCL005W-A						YER007C-A					YHR039C	YBR252W	YDR122W			YML111W			YDR150W	YPL236C	YLL013C	YBR216C
					YER154W	YNR034W-A						YNL135C						YML024W					YHL044W	YGL160W	YOL021C			YLR321C			YDR216W	YPR055W	YPR179C	YJL083W
					YPR036W-A	YGR183C						YPL143W						YGR148C					YGR181W	YDR079W	YDR132C			YDR283C			YJL084C	YJL050W	YJL156C	YOL116W
					YKL217W	YKL214C						YOL086W-A						YGL127C					YFL037W	YKL145W	YDL001W			YPL085W			YGL227W	YJL084C	YBR200W	YNL267W
					YGR249W	YPL090C						YER019C-A						YOR122C					YML021C	YCR060W	YAL035W			YGR079W			YNL313C	YNL258C	YMR166C	YDR515W
					YJL054W	YGR203W						YDR363W-A						YDR139C					YJL196C	YCR036W	YDR037W			YMR012W			YBR211C	YGR040W	YIR034C	YKR008W
					YPL245W	YOL038W						YDR378C						YPL037C					YBR069C	YJL079C	YGR143W			R0020C			YOL065C	YOR062C	YMR015C	YBR195C
					YIL018W	YLR154C						YNL162W						YBL001C					YDL124W	YHR179W	YGL206C			YML010W			YJL050W	YGR184C	YBL055C	YML103C
					YDL130W-A	YER177W						YDR461W						YNL149C					YAL054C	YBR246W	YPR079W			YDL227C			YLR006C	YBR265W	YDR195W	YDR017C
					YGR268C	YAR002C-A						YDL130W						YGR027C					YHR083W	YGR275W	YLR153C			YML095C			YDL171C	YDR361C	YNL304W	YJL187C
					YLR052W	YKL204W						YHR021C						YJR135W-A					YPR146C	YOR111W	YPL091W			YJL010C			YLL001W	YDR104C	YDR312W	YDL159W
					YIL003W	YCR059C						YOR045W						YLR406C					YDL210W	YLR020C	YPR164W			YMR129W			YNL315C	YNL022C	YKL010C	YJL006C
					YCL010C	YMR126C						YDL184C						YOR293W					YEL040W	YJL218W	YNL267W			YOR151C			YDR301W	YGL057C	YJL053W	YER124C
					YLR295C	YLR364W						YML081C-A						YHR141C					YHR009C	YGL020C	YKL027W			YLR396C			YDL103C	YLL061W	YPL100W	YJL141C
					YBR031W	YPR073C						YDR382W						YML073C					YNL274C	YNL301C	YHR127W			YJL082W			YPL113C	YIR003W	YNR033W	YDR172W
					YPL134C	YMR233W						YOR234C						YJL133C-A					YMR006C	YJL117W	YGL078C			YOR290C			YJL008C	YNL218W	YNR026C	YNR023W
					YGR174C	YFR042W						YLR061W						YJL173C					YBR253W	YDL052C	YML091C			YKL049C			YOR264W	YER125W	YDR234W	YKL134C
					YKL098W	YOL049W						YIL002W-A						YJR112W-A					YGR183C	YKL138C	YHR109W			YJL096W			YLL013C	YMR092C	YOL004W	YFL016C
					YNL190W	YHR048W						YDL061C						YOR257W					YHR199C-A	YHR026W	YLR396C			YBL028C			YJL149W	YJR059W	YCL014W	YDR217C
					YLL056C	YCR071C						YPL271W						YBL002W					YPL214C	YEL002C	YGL222C			YBR017C			YNL250W	YLR335W	YDR354W	YLR321C
					YLR251W	YDR163W						YNL015W						YBR253W					YIL003W	YJL077W-A	YGR083C			YOR044W			YLR131C	YJR066W	YCR047C	YCR066W
					YLR246W	YLR441C						YGR027C						YDR357C					YML004C	YBR205W	YOR061W			YOL076W			YBL076C	YOR241W	YOR001W	YBL104C
					YJL213W	YGR063C						YHR141C						YOL077W-A					YCL056C	YGR026W	YOR048C			YPL055C			YLL034C	YDR528W	YBR133C	YDR123C
					YFL055W	YMR061W						YDL081C						YOR285W					YIR029W	YLR027C	YGL141W			YPR034W			YDL042C	YEL061C	YNL312W	YLL001W
					YBR072W	YNR051C						YOR182C						YDL133C-A					YLR010C	YKL019W	YHR005C			YJL194W			YGR083C	YDL141W	YPR160W	YOR140W
					YDR302W	YJL079C						YDR500C						YOR020W-A					YPL037C	YDR461C-A	YMR140W			YER070W			YER093C	YMR012W	YGL043W	YPL217C
					YFR031C-A	YIL136W						YPR043W						YDL157C					YIL087C	YEL012W	YOR004W			YJR008W			YKL184W	YLR439W	YMR213W	YLR396C
					YDR222W	YLR242C						YGL256W						YBR151W					YCL050C	YPR082C	YJL005W			YGL131C			YOR119C	YOL082W	YKR048C	YNL298W
					YJR123W	YKL193C						YMR251W-A						YIL069C					YBL027W	YDR353W	YER126C			YMR015C			YPR048W	YLR115W	YPL105C	YGR142W
					YPL269W	YPR166C						YLR287C-A						YPL096C-A					YLR100W	YCR021C	YDL088C			YIL137C			YNL236W	YBR131W	YKR052C	YBR260C
					YNL012W	YCR102C						YLR325C						YGR181W					YLR356W	YLR154C	YNL049C			YDL167C			YDR451C	YBR218C	YOL089C	YOR156C
					YEL017W	YDL051W						YGL030W						YDR016C					YBR230C	YIL088C	YPL110C			YOR352W			YPL019C	YKR086W	YJR113C	YDR505C
					YLR242C	YNL200C						YLR388W						YER131W					YDR302W	YML070W	YKL010C			YJL149W			YJL005W	YIL021W	YKL173W	YJL165C
					YKL156W	YOR311C						YLR264W						YDL125C					YDL067C	YGR191W	YPR125W			YJR030C			YMR032W	YDL113C	YDR180W	YBR225W
					YMR295C	YGR214W						YOR167C						YEL027W					YCR046C	YNL090W	YPL183C			YOR341W			YNL297C	YKL210W	YOR310C	YMR164C
					YDR046C	YHR051W												YCR043C					YHR051W	YOR197W	YLR006C			YPR171W			YAL051W	YBR105C	YIL125W	YAR019C
					YER045C	YBR256C												YPR062W					YNR004W	YDL120W	YPL212C			YNL182C			YMR076C	YOL072W	YDR477W	YIL042C
					YOL011W	YDR319C												YNL145W					YGR279C	YLR294C	YNL161W			YMR053C			YNL118C	YNR033W	YPR041W	YNL251C
					YBR008C	YGL124C												YGL226C-A					YMR169C	YKL096W	YEL032W			YPL155C			YGL190C		YBL009W	YOR201C
					YMR034C	YKR009C												YER019C-A					YLR294C	YMR035W	YGL129C			YKL106W			YMR109W		YMR267W	YDL160C
					YBR244W	YJR025C												YER009W					YIL096C	YGR234W	YBR245C			YGR145W			YOR244W		YBR142W	YDL132W
					YJL003W	YDR174W												YNL244C					YBR255C-A	YFL048C	YML070W			YGR128C			YJL200C		YER122C	YIL009W
					YLR120C	YHR060W												YKL096W-A					YBR121C	YNR034W-A	YLR418C			YMR291W			YER155C		YLR049C	YLR095C
					YIL127C	YFR050C												YLL050C					YOL048C	YJR065C	YIL093C			YKL074C			YDR101C		YJR033C	YDR184C
					YOL067C	YBR076C-A												YDR178W					YER086W	YIL116W	YER082C			YNL106C			YIL109C		YHR127W	YPL153C
					YDR533C	YMR013C												YER056C-A					YML057W	YJL065C	YPR135W			YPL137C			YMR287C		YDR217C	YOR054C
					YER121W	YOR294W												YDR374W-A					YNR036C	YOL002C	YDL020C			YOR386W			YBL069W		YLL035W	YLR305C
					YLR364W	YML106W												YPL143W					YIL076W	YLR104W	YNL216W			YDL202W			YKL014C		YCR092C	YKL020C
					YER120W	YBR107C												YJL189W					YBR199W	YIL087C	YDL150W			YIR014W			YHR165C		YHR074W	YPL146C
					YLR378C	YCR036W												YCL005W-A					YDR373W	YGL012W	YLR403W			YGL209W			YBR198C		YBR074W	YBR007C
					YBR287W	YDL082W												YPR043W					YPL024W	YKL154W	YMR093W			YER093C			YOR201C		YJL098W	YBR049C
					YGL188C-A	YGR085C												YGL189C					YAR027W	YJR014W	YGL045W			YGR246C			YIL126W		YHR137W	YNR040W
					YOR357C	YPL246C												YDL081C					YOR126C	YLR021W	YOL004W			YIL091C			YDL220C		YLR006C	YHL024W
					YDL197C	YER071C												YOL154W					YGL077C	YLR209C	YIL026C			YHR149C			YLR277C		YGR165W	YHR205W
					YIR038C	YHR050W-A												YER087C-B					YNL037C	YDL168W	YCR065W			YPR137W			YER013W		YAL019W	YDR108W
					YMR271C	YJL161W												YDR363W-A					YFL028C	YGR033C	YAL017W			YOR093C			YNR023W		YBL022C	YHR186C
					YLR233C	YFR011C												YDL232W					YPL237W	YDR469W	YNL189W			YDL161W			YGR031W		YMR239C	YLR219W
					YLR294C	YDR092W												YMR122W-A					YDR304C	YGR182C	YCL027W			YGR237C			YBL104C		YIL126W	YMR140W
					YEL027W	YIL113W												YDR378C					YBR162C	YJR118C	YKL164C			YOR207C			YMR300C		YDR389W	YGR250C
					YLR390W-A	YMR123W												YKR049C					YDR212W	YML051W	YGL213C			YGR278W			YBR195C		YDR135C	YML035C
					YOL040C	YIL009C-A												YDL184C					YMR230W	YML094W	YML031W			YML113W			YPR144C		YNL327W	YCR077C
					YOR276W	YDR032C												YPR133W-A					YGL226C-A	YBR092C	YDR011W			YJR055W			YJR132W		YIR006C	YJL206C
					YMR003W	YDL231C												YOR234C					YJL213W	YFR050C	YJR060W			YLL021W			YDR104C		YHR109W	YBL105C
					YGR222W	YNL148C												YDR086C					YMR238W	YGR174C	YNL233W			YDR072C			YDL122W		YLR362W	YGL163C
					YMR252C	YGR282C												YNL162W					YPL098C	YHR039C	YBR080C			YMR162C			YGL025C		YNL051W	YCR030C
					YKL066W	YOR219C												YAL044W-A					YPR128C	YNL160W	YHR085W			YEL055C			YIL125W		YOL076W	YNL023C
					YJL065C	YFL010C												YDL130W					YPL222W	YDR518W	YDR395W			YDR146C			YDR496C		YML035C	YGR165W
					YDL144C	YML130C												YIL051C					YER060W	YDL135C	YMR228W			YNL236W			YNL139C		YLR187W	YLR182W
					YNL230C	YDR486C												YLR061W					YDR516C	YER183C	YDL132W			YPL014W			YGR100W		YPL209C	YGL093W
					YGR282C	YNL066W												YNL015W					YEL072W	YML011C	YDR299W			YER124C			YLL032C		YKL027W	YGR270W
					YNL006W	YIR036C												YOL014W					YER185W	YDL158C	YGL137W			YNR023W			YGL129C		YGR065C	YLR256W
					YDR124W	YLR294C												YIR037W					YBR137W	YDR248C	YHL002W			YJL156C			YPL100W		YDR123C	YIL093C
					YBR145W	YHL047C												YIL002W-A					YOL092W	YLR065C	YOR106W			YGR100W			YMR275C		YML127W	YDR251W
					YPR170W-B	YAR008W												YOL086W-A					YOL071W	YDR468C	YCL037C			YOR140W			YBR182C		YKL039W	YGR097W
					YKL190W	YML077W												YLL049W					YER156C	YIL016W	YGL171W			YPL263C			YMR198W		YDR104C	YKL010C
					YDR482C	YPL088W												YDL067C					YDR345C	YIL004C	YMR054W			YHR085W			YGR233C		YLR071C	YBL029W
					YOR294W	YAL040C												YDR510W					YDR353W	YER185W	YMR196W			YMR164C			YJL112W		YNL310C	YLR067C
					YLR170C	YGL096W												YKL067W					YDR483W	YOR007C	YGL062W			YCR054C			YPR135W		YIL101C	YGL180W
					YOL136C	YDR185C												YDR382W					YDR276C	YIL162W	YCR067C			YDL077C			YNR053C		YGR009C	YPL093W
					YBL036C	YPR094W												YPL249C-A					YLR216C	YLR112W	YNL262W			YHR159W			YGL014W		YDR508C	YNL212W
					YOR150W	YFL014W												YMR230W					YJR068W	YBL091C-A	YML017W			YDL087C			YBR260C		YDR422C	YNL236W
					YDR275W	YGL179C												YLR325C					YOL110W	YCR088W	YNL175C			YOR344C			YML086C		YKL212W	YPL158C
					YDR530C	YGL215W												YOR182C					YKL181W	YCL059C	YPL061W			YGR220C			YBR279W		YDR150W	YPR049C
					YDR435C	YOR385W												YMR251W-A					YOR304C-A	YLR009W	YCR093W			YHR171W			YDR036C		YOR184W	YGR100W
					YMR243C	YKR013W												YBR162W-A					YDR031W	YFL030W	YDR097C			YAL024C			YGL116W		YNL239W	YOR207C
					YEL007W	YDR056C												YGL256W					YKL186C	YHL047C	YMR214W			YMR102C			YIR008C		YGR187C	YOR124C
					YDR469W	YKL207W												YDR276C					YPR073C	YKR074W	YGL038C			YDR470C			YOR211C		YKL079W	YOL004W
					YDL192W	YER115C												YEL026W					YMR319C	YML001W	YLR409C			YDR096W			YPR155C		YPL101W	YMR166C
					YBL082C	YNL012W												YLR287C-A					YHR134W	YNL040W	YNL242W			YOR272W			YKL164C		YLR231C	YOR274W
					YGR033C	YGR251W												YDR461W					YPL198W	YER053C	YDR520C			YBR059C			YHR158C		YHL027W	YCR054C
					YCR027C	YML051W												YDR524C-B					YFL038C	YDR044W	YJL128C			YAR019C			YOL051W		YLR276C	YGR246C
					YJR102C	YBL006C												YHL015W					YGL037C	YDL160C-A	YPR019W			YJL148W			YAR042W		YPR024W	YJR092W
					YBR175W	YIL133C												YDL075W					YKL142W	YDL014W	YML006C			YJL146W			YHR197W		YOR206W	YJR122W
					YDL146W	YAL009W												YLR264W					YBL002W	YCL049C	YDR280W			YEL011W			YJR016C		YGL202W	YPL188W
					YLR448W	YER030W												YOR045W					YDL084W	YBL040C	YJL010C			YMR070W			YLR357W		YNL272C	YDR406W
					YDL049C	YOR149C												YGL030W					YDL016C	YPL211W	YDR515W			YGR150C			YCL057W		YLR384C	YBL061C
					YLR216C	YGL010W												YDR500C					YMR184W	YOR163W	YGL016W			YOR259C			YLR115W		YKL048C	YOR267C
					YEL006W	YKL132C												YML081C-A					YBR274W	YJR143C	YDR293C			YLR454W			YNL207W		YKL120W	YNL271C
					YDR174W	YLR036C												YDL061C					YMR074C	YGR295C	YMR125W			YHR006W			YPL231W		YBL029W	YDL190C
					YGR288W	YLR246W												YLR388W					YJL093C	YJL031C	YOR153W			YDL133W			YBR079C		YPR181C	YDL003W
					YIL111W	YBR106W												YPL271W					YDR139C	YLR100W	YER164W			YPR065W			YDR515W		YJL084C	YGL143C
					YCR090C	YIR042C												YOR167C					YNL185C	YBR286W	YOL010W			YCR072C			YHR167W		YIR021W	YLR384C
					YHR110W	YPR009W																	YBR246W	YLR118C	YKL104C			YOL124C			YBL033C		YMR214W	YDR166C
					YHR132W-A	YOR159C																	YDR375C	YAL036C	YOR151C			YKL054C			YGR065C		YDR037W	YFR028C
					YDR365C	YLR052W																	YLR363W-A	YNR035C	YIL125W			YHL029C			YJR090C		YHR186C	YKL057C
					YGL050W	YMR022W																	YOL012C	YKL175W	YDR061W			YNL256W			YLR069C		YKL148C	YDL056W
					YGR256W	YMR149W																	YOR251C	YDR055W	YEL011W			YDR466W			YMR108W		YKL162C	YDL122W
					YLR065C	YOR252W																	YOR187W	YMR307W	YNL137C			YJL125C			YDR422C		YNL020C	YJR041C
					YOR338W	YBR162C																	YLR370C	YBR193C	YDL193W			YLR084C			YLL040C		YOR069W	YLR032W
					YKL006C-A	YDL047W																	YCL030C	YKR059W	YMR091C			YCL032W			YHR085W		YBR073W	YOR354C
					YBR155W	YKL001C																	YEL027W	YLR231C	YDL160C			YGL021W			YJL207C		YLR208W	YMR024W
					YHL032C	YGR008C																	YJR014W	YER025W	YMR128W			YAL017W			YHL030W		YML016C	YOL042W
					YER051W	YDR045C																	YOR115C	YBR262C	YJR125C			YLL019C			YDL088C		YBR211C	YMR100W
					YER057C	YGL224C																	YKR068C	YBR201C-A	YIL048W			YIL097W			YAR007C		YGR196C	YJL128C
					YJL078C	YDR133C																	YJL205C	YPR187W	YOL090W			YPL011C			YHR011W		YNL275W	YKL101W
					YKR085C	YPR174C																	YBR096W	YPR004C	YJL039C			YDR043C			YBL106C		YEL053C	YGL013C
					YKL137W	YJR116W																	YJR010W	YCL011C	YOR233W			YNL298W			YFR028C		YMR001C	YDR443C
					YNL009W	YNL187W																	YJL034W	YOR051C	YMR189W			YJR090C			YKL068W		YLR248W	YER040W
					YGL248W	YMR114C																	YOR176W	YBR056W	YLR387C			YHR036W			YMR280C		YNL141W	YDL155W
					YOR228C	YHR138C																	YJL097W	YHR046C	YIL095W			YAR042W			YPL242C		YMR131C	YDL087C
					YLR152C	YJR115W																	YDL047W	YJR057W	YGR061C			YHR205W			YML117W		YKR086W	YDR470C
					YHR210C	YLR048W																	YMR208W	YAL023C	YOR272W			YJR066W			YMR309C		YIL026C	YML020W
					YPL167C	YER012W																	YOR210W	YPR017C	YLR163C			YBR136W			YDR147W		YOR241W	YHR006W
					YPL252C	YBL107C																	YHR060W	YOL159C-A	YBR094W			YER167W			YIL128W		YNL021W	YMR300C
					YDL086W	YJR108W																	YCR073W-A	YPR063C	YDR103W			YDL019C			YAL024C		YPR065W	YNL224C
					YMR194C-A	YEL073C																	YDR083W	YLR350W	YOR259C			YCL027W			YPL212C		YDR200C	YNL216W
					YOR257W	YOR185C																	YPL211W	YHR020W	YJL198W			YMR157C			YNL163C		YGR012W	YMR288W
					YER144C	YPL189W																	YIR032C	YDR210W	YDR208W			YIL129C			YOR317W		YLR253W	YGR278W
					YNL069C	YML063W																	YER174C	YMR271C	YLR328W			YLL040C			YJL181W		YGL143C	YGR061C
					YER062C	YGR249W																	YLR300W	YKR088C	YCR030C			YMR259C			YDR280W		YMR088C	YLR410W
					YJL126W	YMR306W																	YOR222W	YGL221C	YDR309C			YPR042C			YOL078W		YAR014C	YIL046W
					YAL042W	YDR275W																	YML011C	YLR359W	YIL105C			YOL078W			YBR001C		YMR062C	YMR115W
					YOR292C	YKR070W																	YDR459C	YEL009C	YML016C			YIL128W			YNL251C		YNL041C	YOR038C
					YNL159C	YKR095W-A																	YPL031C	YPL183W-A	YKL074C			YAL025C			YNL075W		YKL022C	YGL003C
					YAR033W	YOL009C																	YGL085W	YBR058C	YDR430C			YNL250W			YOR259C		YLR175W	YOR188W
					YDL138W	YBR217W																	YHR072W	YHR007C	YDR238C			YML041C			YBL097W		YLL048C	YOL076W
					YER150W	YOR236W																	YOL154W	YGL058W	YNL062C			YGR052W			YER107C		YOR375C	YNL258C
					YEL016C	YIR032C																	YGR262C	YJR012C	YDR496C			YCR086W			YDR389W		YGL065C	YOL066C
					YDL191W	YOR026W																	YGR001C	YHR199C	YGR056W			YPL190C			YNL278W		YHR144C	YOR211C
					YPL078C	YER018C																	YLR008C	YMR236W	YPL215W			YLR087C			YHR111W		YDR515W	YGL125W
					YDL008W	YLR414C																	YDR529C	YGL224C	YFR009W			YLL032C			YDR238C		YGR178C	YDR104C
					YMR184W	YPL273W																	YJR063W	YLR097C	YNL298W			YIL026C			YPL226W		YPL019C	YCR032W
					YPL246C	YLR020C																	YGR210C	YOR198C	YER105C			YMR111C			YDL160C		YPR029C	YML041C
					YER060W-A	YKL026C																	YOR381W	YAL005C	YDR104C			YBR290W			YMR219W		YFL033C	YNL103W
					YPL221W	YLR266C																	YLL056C	YPR037C	YLR398C			YLR039C			YDR325W		YEL065W	YBL034C
					YJR148W	YPR051W																	YLR252W	YHR028C	YDR422C			YDR420W			YDR293C		YLR032W	YJL090C
					YKL025C	YOR253W																	YBR104W	YPR103W	YBR115C			YJL207C			YNL091W		YBR138C	YDR356W
					YNL336W	YLR204W																	YBR193C	YHL032C	YKL129C			YER111C			YGL216W		YGL145W	YNL091W
					YCR075C	YMR009W																	YPR163C	YML022W	YPL001W			YHR023W			YJR092W		YJL080C	YOR337W
					YPR058W	YPR118W																	YPR100W	YDR129C	YNL289W			YOR372C			YDL224C		YLR134W	YPL210C
					YGR214W	YFR025C																	YIL164C	YLR259C	YHR069C			YHR002W			YHR109W		YGR271C-A	YBL106C
					YGL196W	YBR054W																	YER145C	YML004C	YIL115C			YGR119C			YOR109W		YBR165W	YOR119C
					YGL175C	YKL007W																	YGL070C	YDL237W	YOL066C			YIL115C			YDL031W		YMR120C	YNL163C
					YGL198W	YNL038W																	YPL111W	YDR408C	YDR394W			YOR124C			YNL088W		YOR042W	YOR017W
					YJR012C	YFR017C																	YNL270C	YKL151C	YDR127W			YGR021W			YLR409C			YLR357W
					YPR196W	YNL322C																	YMR083W	YPL134C	YKR056W			YHL008C			YBR094W			YLR278C
					YMR022W	YBL036C																	YMR146C	YJL126W	YKL215C			YGR097W			YPL210C			YLR373C
					YMR194C-B	YDL173W																	YJR058C	YGR082W	YDL117W			YOR191W			YGR054W			YLR024C
					YFL021W	YBR137W																	YER053C-A	YBR078W	YDL224C			YNL020C			YMR031C			YGL209W
					YER089C	YML129C																	YHR175W-A	YHR204W	YOR207C			YHR186C			YCL054W			YPL095C
					YDR315C	YDR331W																	YNL145W	YKL018C-A	YDR266C			YIR011C			YJL087C			YPL042C
					YDL200C	YOL071W																	YKR074W	YKL026C	YHR186C			YMR059W			YGL003C			YDL202W
					YNL286W	YDL165W																	YHL034C	YGR008C	YCR054C			YPR178W			YGL091C			YHR061C
					YKL138C	YNL208W																	YHL047C	YDR284C	YDR153C			YML020W			YIL103W			YOL089C
					YGR062C	YDR236C																	YOR007C	YHL011C	YKR024C			YOR219C			YGL130W			YBR055C
					YAL009W	YAL059W																	YGL187C	YIL059C	YNR006W			YBR255W			YIL144W			YKL062W
					YNL180C	YKR042W																	YJL218W	YOL151W	YJR041C			YJL020C			YNL049C			YOR018W
					YHR191C	YPR167C																	YDR079C-A	YMR178W	YDR244W			YER169W			YMR015C			YHR066W
					YIL071C	YER144C																	YDR541C	YHL006C	YBL037W			YBR094W			YPL125W			YDL220C
					YOR311C	YML009C																	YKL018C-A	YOR016C	YKR082W			YDL117W			YKL042W			YBR038W
					YLR141W	YCR046C																	YGR204W	YPL244C	YOR269W			YMR213W			YDR354W			YJL156C
					YGL080W	YIL007C																	YJR096W	YOR176W	YLR336C			YFL013C			YDL148C			YAL032C
					YDR538W	YPR157W																	YMR241W	YNL281W	YLR002C			YBL097W			YER141W			YDL088C
					YBR006W	YGL011C																	YKL154W	YMR173W-A	YLR401C			YPR158W			YHR018C			YMR218C
					YJR116W	YJL019W																	YAL049C	YER094C	YDR448W			YHR066W			YPL116W			YAR042W
					YDR321W	YPL183W-A																	YPR103W	YOR097C	YBL024W			YLR278C			YHR073W			YNL197C
					YHL047C	YPR037C																	YER074W-A	YLR356W	YIL137C			YER151C			YBR055C			YJL181W
					YDL243C	YNL159C																	YCR045W-A	YJL077W-B	YGL056C			YLR357W			YDL195W			YKL022C
					YLR337C	YDR336W																	YIL029C	YAR015W	YBR267W			YPL084W			YER114C			YJL176C
					YGL179C	YDL070W																	YOR303W	YGR207C	YBR103W			YOL081W			YPL153C			YML091C
					YDR468C	YLR114C																	YPL003W	YOR020C	YOR361C			YPL068C			YDL156W			YGL025C
					YDL217C	YGR295C																	YOR185C	YKL144C	YHR052W			YML059C			YDR191W			YLR442C
					YGL087C	YJL116C																	YGR144W	YBR276C	YIL038C			YLL004W			YLR163C			YDR150W
					YPL225W	YKL119C																	YOR016C	YPL031C	YPR189W			YER155C			YFR009W			YML049C
					YHR143W	YOL064C																	YML019W	YBR263W	YDL103C			YNL243W			YJL074C			YLR362W
					YAL020C	YDR287W																	YDR071C	YMR027W	YGR271W			YDL179W			YPL016W			YDR244W
						YIL034C																	YOR262W	YKR068C	YPR072W			YDR494W			YER082C			YJL069C
						YDR541C																	YHR112C	YDL213C	YGL107C			YPL026C			YDR122W			YDR389W
						YCR051W																	YML070W	YOR304C-A	YOR141C			YOR109W			YNL175C			YMR223W
						YBL002W																	YCR076C	YBR177C	YKR039W			YML006C			YDL060W			YGL201C
						YML012W																	YDR538W	YGL029W	YDL227C			YHR056C			YLR396C			YGR196C
						YHR203C																	R0030W	YCL026C-B	YPL086C			YPL183C			YGR047C			YNL062C
						YJL117W																	YDR441C	YIL120W	YCR072C			YER122C			YDR208W			YOL090W
						YLR022C																	YNL336W	YMR221C	YDL183C			YJL061W			YGL137W			YHR036W
						YLR128W																	YLR083C	YNL014W	YMR049C			YLR436C			YPL030W			YLR397C
						YJR063W																	YDR204W	YDR045C	YKL009W			YJL181W			YER095W			YPL119C
						YGR057C																	YKL117W	YNL305C	YJL012C			YOR233W			YOR341W			YDR096W
						YLL051C																	YLR059C	YPL091W	YGR090W			YDR515W			YDR061W			YBR279W
						YBL059W																	YBR058C	YGL111W	YOR070C			YMR188C			YEL020C			YNL137C
						YNR066C																	YOR323C	YJL124C	YPL243W			YPL042C			YER143W			YBR136W
						YPL053C																	YFR025C	YDR225W	YAR002W			YLR247C			YLL021W			YFL033C
						YBR168W																	YPL087W	YNL220W	YDR172W			YDR081C			YDR266C			YML111W
						YCL010C																	YMR299C	YOL022C	YEL015W			YMR125W			YHL002W			YKR096W
						YIL010W																	YJL166W	YJL002C	YPR161C			YOL089C			YDR416W			YIL137C
						YNL211C																	YBR084C-A	YMR292W	YDR389W			YOR371C			YNL053W			YMR219W
						YHR189W																	YLL052C	YML101C	YBR225W			YNL327W			YEL015W			YLR247C
						YBR268W																	YPL127C	YMR126C	YJL157C			YNL088W			YOR004W			YDL058W
						YBR008C																	YKL161C	YOR270C	YLR219W			YPR022C			YJR041C			YGL227W
						YCR009C																	YAL005C	YER163C	YNL123W			YDL211C			YOR141C			YPL247C
						YGR215W																	YER148W	YGR124W	YBR170C			YDL225W			YNL189W			YLR136C
						YLR363W-A																	YML108W	YJL044C	YDR342C			YPR061C			YPR034W			YOR084W
						YCR101C																	YLL028W	YIL011W	YLR419W			YNL027W			YMR259C			YDR416W
						YGL126W																	YLR420W	YDR083W	YNL127W			YDR137W			YMR001C			YPR119W
						YHR121W																	YDL072C	YER037W	YDL155W			YMR229C			YGL107C			YHR011W
						YBR053C																	YLR104W	YJR064W	YER070W			YKL057C			YGL173C			YLR399C
						YOR226C																	YDR058C	YOL092W	YMR015C			YDR505C			YDR237W			YPR122W
						YLR010C																	YML042W	YJR096W	YAR007C			YER105C			YCL036W			YLR422W
						YMR289W																	YLR028C	YOR027W	YJR033C			YNL172W			YLR336C			YKL179C
						YMR003W																	YER048W-A	YLL009C	YFR002W			YOR106W			YLR153C			YLR277C
						YKL174C																	YHR124W	YDR404C	YPR032W			YMR247C			YDL019C			YOR025W
						YDR073W																	YBR109C	YAL008W	YGL194C			YKL143W			YNL243W			YCR092C
						YDL037C																	YER053C	YOR115C	YGR266W			YDR451C			YIL129C			YOL021C
						YBR062C																	YGR175C	YIL156W-B	YJL141C			YMR231W			YPR097W			YLL040C
						YBR052C																	YBR010W	YNR046W	YJR109C			YLR116W			YKL148C			YPR034W
						YFL045C																	YDR357C	YPR196W	YBR251W			YDR244W			YDR103W			YJL012C
						YLR218C																	YDR084C	YDR272W	YGR092W			YAL021C			YHR023W			YJR132W
						YMR084W																	YBL050W	YKL127W	YHR065C			YGL190C			YGL236C			YOR360C
						YLL022C																	YNR035C	YLR016C	YJL069C			YLR398C			YJL156C			YDL195W
						YAL038W																	YAL020C	YNL058C	YNL102W			YHR030C			YJL141C			YMR259C
						YLR078C																	YDR167W	YGL048C	YBR289W			YLR143W			YGL194C			YDR422C
						YER050C																	YIL124W	YDL185W	YDR477W			YOR153W			YNL325C			YCL014W
						YER048C																	YHR188C	YOL064C	YKL112W			YJL084C			YMR115W			YJR060W
						YHR041C																	YCR088W	YIL014C-A	YER068W			YER164W			YOR373W			YOR143C
						YPL227C																	YNL320W	YMR286W				YNR026C			YDR097C			YBL008W
						YOR031W																	YLR412W	YKL033W-A				YJL165C			YKR099W			YMR102C
						YOR302W																	YIL123W	YJR024C				YOL051W			YKL135C			YBL004W
						YGL160W																	YJL186W	YNL138W				YLR073C			YBL034C			YFR031C
						YMR221C																	YDR248C	YBR222C				YGR056W			YGL092W			YMR304W
						YLR354C																	YDL198C	YDR214W				YDR457W			YER069W			YJR090C
						YHR140W																	YKL218C	YLR089C				YLR129W			YBR179C			YBL101C
						YGL242C																	YKL138C	YDR167W				YLR373C			YBL035C			YMR076C
						YGL257C																	YGR094W	YKL046C				YBR140C			YBL105C			YIL026C
						YML011C																	YOR231W	YEL016C				YER033C			YEL061C			YMR213W
						YCR076C																	YBR265W	YAL016W				YLR336C			YDR507C			YOR330C
						YIL018W																	YGR007W	YPL127C				YCR032W			YJR066W			YEL022W
						YOL048C																	YMR303C	YCR059C				YGL203C			YLL011W			YGL197W
						YKL016C																	YMR149W	YBR243C				YDL160C			YDR324C			YPR042C
						YHR199C-A																	YLR038C	YLR050C				YJL147C			YDR477W			YER147C
						YML023C																	YBR293W	YBR072W				YGL110C			YHR005C			YGR143W
						YPL036W																	YPR066W	YNL003C				YOL116W			YDL112W			YOR233W
						YGL181W																	YFL014W	YGR262C				YKL048C			YNL298W			YCL063W
						YBR298C																	YNL108C	YHR012W				YNL154C			YLR369W			YKL032C
						YLL042C																	YNR032W	YNL217W				YOR018W			YPL061W			YKL014C
						YLR091W																	YDL174C	YOL001W				YOR028C			YDL140C			YDL116W
						YDR047W																	YGL191W	YBR159W				YOR267C			YOR188W			YLR166C
						YLR077W																	YNL312W	YBR110W				YOR038C			YJL198W			YKL052C
						YDL197C																	YLR346C	YCR002C				YKL020C			YDR146C			YEL011W
						YDR012W																	YPR010C-A	YER048W-A				YDL088C			YJL012C			YDR229W
						YHR175W																	YJR016C	YJL196C				YHL024W			YBR170C			YGL049C
						YGL039W																	YGR029W	YNL280C				YDR324C			YDR395W			YNL233W
						YKL033W-A																	YHR078W	YGL053W				YPL268W			YBR245C			YDR180W
						YBR171W																	YHR179W	YBR255C-A				YLL007C			YOR153W			YBR059C
						YHR059W																	YOL112W	YER086W				YIL105C			YKR039W			YOL078W
						YHL035C																	YGR057C	YLR412W				YJR132W			YPL209C			YPL179W
						YPL156C																	YLR251W	YML008C				YNL295W			YOR290C			YER111C
						YKR045C																	YBR276C	YLR162W-A				YLR219W			YIL093C			YMR125W
						YDR233C																	YER150W	YOR265W				YGL213C			YPL188W			YPL242C
						YOR340C																	YGR133W	YJL004C				YGR078C			YLR274W			YMR216C
						YLR301W																	YIL088C	YCL002C				YMR028W			YJL128C			YCL054W
						YMR069W																	YNL187W	YDR111C				YPL118W			YER168C			YHR168W
						YGR149W																	YPR129W	YDR161W				YPR164W			YLR203C			YGR233C
						YGL108C																	YHR068W	YEL059C-A				YDL116W			YML111W			YOR373W
						YJL122W																	YPR011C	YOL030W				YER077C			YEL022W			YOR359W
						YJL097W																	YKL043W	YIL034C				YMR001C			YNL289W			YKR099W
						YLR348C																	YMR180C	YKL187C				YKR024C			YMR247C			YLL032C
						YMR121C																	YMR150C	YEL052W				YBL093C			YJL006C			YJL194W
						YLR181C																	YNL138W	YMR205C				YBR108W			YNL106C			YBR208C
						YBR005W																	YNL279W	YPL148C				YDR443C			YPR055W			YOR153W
						YGL198W																	YCR102C	YCR051W				YFL016C			YCR030C			YGL173C
						YPR058W																	YPR082C	YGR043C				YGR266W			YLR002C			YKL205W
						YML022W																	YAL053W	YAR033W				YHR165C			YDR089W			YIL091C
						YPL240C																	YER131W	YBR171W				YKL124W			YGL016W			YBR001C
						YGL067W																	YML051W	YLR270W				YAL035W			YKR056W			YLR452C
						YAL055W																	YOL005C	YJR051W				YNL252C			YGL206C			YPL023C
						YPL041C																	YLR395C	YDR456W				YHR086W			YOR269W			YBR081C
						YBR096W																	YFL010C	YEL005C				YDR240C			YBR251W			YDR146C
						YPL241C																	YIL117C	YPL239W				YGL045W			YLR397C			YIL045W
						YJR068W																	YOL080C	YCR102C				YPL110C			YLR355C			YMR032W
						YIL088C																	YGL256W	YDR336W				YJR041C			YDR153C			YLR203C
						YDL235C																	YAL037W	YGL026C				YPL016W			YLR086W			YGR056W
						YDR161W																	YOR383C	YDR517W				YNL118C			YBL023C			YOL006C
						YMR319C																	YGR247W	YOL110W				YJL042W			YDL003W			YDL224C
						YIL164C																	YGL058W	YCR087C-A				YOR017W			YIL149C			YER127W
						YER183C																	YER187W	YKL034W				YDR351W			YOR084W			YGL216W
						YDR002W																	YOL002C	YDR157W				YDR151C			YOR337W			YDL140C
						YGL049C																	YFL041W	YLR438C-A				YOR359W			YAL035W			YJL168C
						YOL103W																	YNR001C	YOL133W				YDL074C			YBR225W			YPL082C
						YKL163W																	YGL068W	YIL083C				YAR007C			YCL030C			YJL201W
						YDR483W																	YJL062W-A	YGR244C				YLR362W			YLR045C			YDL112W
						YJL179W																	YHL042W	YIL166C				YMR140W			YLR166C			YGL014W
						YER063W																	YBR234C	YHR175W				YMR047C			YOR138C			YKR093W
						YLR007W																	YGR168C	YGR050C				YKR029C			YFL008W			YDR208W
						YOL018C																	YGL154C	YDR372C				YGL206C			YHR186C			YPR097W
						YDL241W																	YIR026C	YHR143W-A				YBR225W			YPL001W			YOR109W
						YGL020C																	YBR244W	YMR123W				YNL139C			YMR125W			YNL289W
						YJR099W																	YMR183C	YNL200C				YNR047W			YPL023C			YMR109W
						YGR268C																	YOR257W	YGL127C				YGR196C			YBR081C			YGR184C
						YPR069C																	YGL202W	YIL090W				YGL197W			YHR065C			YMR128W
						YDR222W																	YHR016C	YLR284C				YOR178C			YAL017W			YDR351W
						YOL088C																	YDL085C-A	YDR212W				YGR084C			YOL021C			YML109W
						YBR011C																	R0040C	YLR449W				YGR165W			YBL079W			YDL117W
						YKR038C																	YER031C	YBR261C				YDR150W			YMR016C			YJL157C
						YIL127C																	YDL182W	YNL056W				YMR275C			YKL104C			YDL031W
						YDR435C																	YGL063W	YBL082C				YLR387C			YDR141C			YBR275C
						YOR232W																	YAR035W	YOR383C				YCR081W			YAL032C			YMR001C
						YBL050W																	YMR296C	YGR094W				YGL150C			YOL145C			YPL074W
						YNR036C																	YJL161W	YJL127C-B				YIL045W			YDR394W			YDR127W
						YOR126C																	YAL022C	YKR014C				YLL013C			YNL216W			YDR141C
						YDR173C																	YOR020C	YCL045C				YMR054W			YBL008W			YPL029W
						YFR049W																	YMR121C	YJR117W				YIR006C			YDR081C			YLR129W
						YGL080W																	YNL056W	YMR233W				YKR003W			YML016C			YER093C
						YGL247W																	YDL208W	YLR201C				YKR082W			YMR196W			YHR167W
						YBL102W																	YNL291C	YHR063C				YNL242W			YLR401C			YGL107C
						YBR276C																	YHR047C	YBR127C				YGR274C			YCR065W			YMR093W
						YBR016W																	YJL031C	YOR362C				YHR167W			YLL036C			YAL017W
						YNR024W																	YER010C	YNR061C				YJL069C			YLR219W			YHR165C
						YJL124C																	YBR056W	YGR210C				YLL011W			YHR070W			YOR083W
						YLR105C																	YOR040W	YPR080W				YKL129C			YCR054C			YKL172W
						YBL089W																	YHL006C	YJR072C				YGR081C			YDR244W			YLR187W
						YER184C																	YFL017W-A	YOR289W				YBR251W			YJR033C			YLR371W
						YOL073C																	YML048W	YOL083W				YOR143C			YJL109C			YGL241W
						YEL012W																	YKR041W	YNL291C				YBL086C			YOL004W			YLR096W
						YOR166C																	YKL144C	YBR287W				YOL053W			YDR299W			YNL106C
						YBR155W																	YPR145W	YJR058C				YGR161C			YOR070C			YGL190C
						YMR305C																	YML036W	YLR146C				YNL161W			YGL201C			YLR106C
						YNR061C																	YKL098W	YCR048W				YNL267W			YOR233W			YCR042C
						YPR053C																	YOR202W	YKL001C				YJL176C			YER164W			YLL036C
						YPL002C																	YEL034W	YBR201W				YPR161C			YOR207C			YMR229C
						YLR285C-A																	YBL057C	YKL132C				YMR032W			YBL024W			YJL036W
						YLR284C																	YEL006W	YPR110C				YLR422W			YEL011W			YIL144W
						YJR141W																	YJL044C	YOL080C				YPL082C			YNL123W			YHR099W
						YGR102C																	YLR361C	YDL126C				YCR065W			YGR061C			YNL139C
						YJL104W																	YGL032C	YBR085W				YJL036W			YGL110C			YKR082W
						YPL186C																	YKR098C	YBL098W				YNL192W			YLR032W			YER164W
						YNL044W																	YER003C	YKL119C				YCR042C			YIL026C			YBR150C
						YOL164W																	YKL146W	YPL106C				YKL009W			YMR288W			YDR326C
						YDL045W-A																	YDR381W	YER010C				YJL157C			YML029W			YIL115C
						YFR018C																	YCL051W	YOR261C				YHL020C			YEL050C			YLR045C
						YFL038C																	YNL066W	YDR013W				YPR119W			YPL183C			YLR090W
						YER093C-A																	YHR092C	YPL096C-A				YKL010C			YBR115C			YEL050C
						YNR058W																	YBR285W	YHL044W				YKL032C			YDR326C			YER105C
																							YDR210W	YJR013W				YMR304W			YBR248C			YEL032W
																							YDR156W	YER055C				YKL204W			YGR056W			YIL128W
																							YBR085C-A	YGL126W				YOL145C			YJR060W			YPL026C
																							YLR121C	YAL037W				YPL179W			YML080W			YOR113W
																							YBR110W	YMR009W				YIL048W			YDL044C			YGL092W
																							YDR099W	YBR167C				YOR025W			YGL062W			YLR398C
																							YIL120W	YNR008W				YEL015W			YOR112W			YDR301W
																							YGR267C	YGL009C				YGR047C			YOL140W			YDR325W
																							YBR127C	YNL190W				YCL063W			YMR093W			YJR030C
																							YLL062C	YMR131C				YLR090W			YNL127W			YBL023C
																							YLR426W	YOL012C				YNL262W			YGR266W			YAL024C
																							YJR129C	YBR046C				YBR049C			YER105C			YDR451C
																							YDR388W	YDL235C				YNL289W			YGR218W			YDL148C
																							YDR190C	YOR202W				YMR309C			YBR038W			YDL019C
																							YAR003W	YFR025C				YER040W			YKR082W			YLR409C
																							YKL006C-A	YDR539W				YKR008W			YDL102W			YIL119C
																							YGL084C	YDL169C				YOL010W			YPL085W			YBL063W
																							YDL103C	YFL017C				YJL074C			YDL132W			YIL129C
																							YDR502C	YGL032C				YIL126W			YPL128C			YMR280C
																							YDR188W	YAR027W				YOR113W			YDL190C			YNL102W
																							YBR242W	YDR037W				YJL087C			YJL157C			YBL097W
																							YGR161W-C	YPL087W				YMR287C			YPL155C			YKL106W
																							YGL114W	YNL016W				YBR150C			YNL062C			YFR002W
																							YBR149W	YPL149W				YLR403W			YDL117W			YOR093C
																							YJL117W	YHR139C				YDR448W			YNL161W			YFL008W
																							YBL098W	YCL056C				YNL102W			YFL007W			YOL034W
																							YHR045W	YDR047W				YGR046W			YLR398C			YDR507C
																							YKL219W	YOL048C				YBL079W			YDR448W			YHR158C
																							YER069W	YKL219W				YKR031C			YBR202W			YBL047C
																							YBR135W	YBR293W				YNL317W			YPL253C			YML017W
																							YMR233W	YDL022W				YDR104C			YPR032W			YKR031C
																							YNR032C-A	YPR146C				YDR171W			YNL233W			YAL021C
																							YDL178W	YBR009C				YGL013C			YIL137C			YJL207C
																							YLR450W	YFR011C				YLR409C			YMR189W			YOR361C
																							YLR078C	YLR414C				YCL037C			YEL032W			YDL074C
																							YEL052W	YOL008W				YFR002W			YKL215C			YDR089W
																							YPL184C	YJR120W				YBL037W			YNL242W			YJL005W
																							YDR297W	YBR283C				YIL095W			YJL039C			YLL013C
																							YLR034C	YNL274C				YLR371W			YPL074W			YHR086W
																							YMR260C	YGR155W				YDR208W			YIL115C			YJR033C
																							YER052C	YOR152C				YHR073W			YOR151C			YPL183C
																							YER011W	YPL208W				YDL240W			YDR172W			YPL253C
																							YOL164W	YPL163C				YLR024C			YML109W			YPL097W
																							YMR272C	YBR233W-A				YGR271W			YKL172W			YPL016W
																							YJL002C	YOR323C				YGL056C			YCR093W			YMR309C
																							YBR085W	YNR022C				YLR419W			YML091C			YLL011W
																							YDR090C	YDL012C				YHL030W			YPR019W			YOR341W
																							YPL208W	YGL108C				YKL215C			YHR069C			YIR006C
																							YFR018C	YJL034W				YMR016C			YKL129C			YHL020C
																							YER018C	YGR253C				YDR422C			YBL037W			YBR172C
																							YCR060W	YDR512C				YLR136C			YPL110C			YNL123W
																							YPR033C	YGR195W				YOL042W			YDR127W			YER013W
																							YBR006W	YLR285C-A				YDL044C			YDL155W			YJL084C
																							YGR096W	YGR247W				YGR143W			YFR002W			YDR324C
																							YKL046C	YLR292C				YDR477W			YFL036W			YEL061C
																							YDR349C	YEL037C				YDR123C			YPL243W			YFL024C
																							YLR361C-A	YIR030C				YNL278W			YGR090W			YHR073W
																							YDL054C	YOR040W				YKL068W			YIL095W			YMR275C
																							YEL059C-A	YNL153C				YJL012C			YOL066C			YAL035W
																							YDR456W	YEL031W				YGR090W			YJL069C			YDR457W
																							YNL283C	YOR320C				YMR100W			YGR092W			YOR290C
																							YER179W	YOR302W				YOL090W			YMR128W			YDR448W
																							YOL159C-A	YPR074C				YER013W			YNL262W			YDL240W
																							YJR147W	YIL114C				YOR385W			YBR289W			YFL007W
																							YDL123W	YMR006C				YLR452C			YOL034W			YER125W
																							YKL128C	YAL046C				YDR430C			YGL056C			YPR055W
																							YBR205W	YGL255W				YDR175C			YDR430C			YLL004W
																							YNL141W	YLR286C				YJR109C			YGR271W			YLL007C
																							YGL011C	YBR217W				YDR229W			YDL227C			YOR151C
																							YER115C	YLR059C				YNL297C			YBR103W			YLL021W
																							YHR032W	YNR021W				YOR360C			YCR072C			YER155C
																							YMR276W	YOR067C				YDR331W			YLR419W			YNL250W
																							YHR046C	YGR007W				YDL224C			YNL102W			YGR092W
																							YER087C-A	YOL107W				YGR250C			YKR024C			YCR072C
																							YJR044C	YMR305C				YPR189W			YPR189W			YGR274C
																							YKL141W	YDR502C				YJL141C			YPR161C			YNL278W
																							YER153C	YPR128C				YPL204W			YOL010W			YJL109C
																							YGR256W	YML125C				YDR389W			YOR361C			YMR287C
																							YDR157W	YLR040C				YBL101C			YIL038C			YDR293C
																							YBR261C	YMR138W				YGR092W			YJR109C			YGL194C
																							YJR003C	YDR459C				YCR077C			YER070W			YBR165W
																							YLR190W	YMR062C				YER125W			YER068W			YNL118C
																							YDL243C	YHR076W				YJL005W			YKL112W			YIL126W
																							YGR132C	YMR173W				YML080W						YOR269W
																							YHR190W	YFR039C				YML117W						YGL206C
																							YPR037C	YBR013C				YGL107C						YDR213W
																							YKR088C	YHR133C				YJL039C						YDL227C
																							YNL160W	YGL040C				YCR093W						YGR047C
																							YDR022C	YGR204W				YKL112W						YML117W
																							YHR216W	YHR192W				YBR267W						YNL088W
																							YGR106C	YOR247W				YLR187W						YCR081W
																							YLR004C	YDR084C				YOR274W						YCR065W
																							YLR021W	YOR340C				YPL116W						YKL129C
																							YJL065C	YDR196C				YNL123W						YKR095W
																							YHR122W	YJL062W-A				YKL062W						YLR086W
																							YGR050C	YPL064C				YDR293C						YLR094C
																							YIL028W	YMR238W				YER068W						YGL110C
																							YPL088W	YPL170W				YDL020C						YDL102W
																							YBL091C	YMR119W				YOR269W						YPL128C
																							YMR071C	YIL063C				YOR276W						YKL068W
																							YLR141W	YLR250W				YNL137C						YLR419W
																							YCR028C	YNL173C				YNL197C						YPL219W
																							YJL184W	YNR059W				YMR031C						YMR247C
																							YER056C	YNL322C				YJR033C						YJR066W
																							YDR206W	YDR476C				YIL038C						YIL149C
																							YJR124C	YAR028W				YPL219W						YBR289W
																							YBR201W	YMR002W				YGR142W						YFL036W
																							YDR468C	YKL040C				YPR032W						YNL242W
																							YNL195C	YNL084C				YBR289W						YHL030W
																							YHL040C	YPL071C				YBR165W						YPL155C
																							YBR218C	YOR036W				YGL222C						YPR161C
																							YLR188W	YLR190W				YGL194C						YMR016C
																							YCR101C	YER152C				YML017W						YBR202W
																							YCR021C	YHR200W										YBL037W
																							YMR170C	YGR172C										YPL110C
																							YOL052C-A	YIL158W										YHR023W
																							YDR438W	YPL189W										YNL297C
																							YJL081C	YPL227C										YNL243W
																							YDR372C	YNL024C										YPL085W
																							YML116W-A	YJL106W										YDR081C
																							YBR164C	YGL081W										YNL161W
																							YOR071C	YJL210W										YJL074C
																							YBL039W-B	YER179W										YKL215C
																							YOR280C	YOR303W										YPR032W
																							YNL052W	YPL046C										YER068W
																							YNR046W	YER119C										YKR024C
																							YDR105C	YIL138C										YMR047C
																							YKL080W	YMR314W										YGR090W
																							YOR046C	YER052C										YJL087C
																							YLR285W	YER188W										YBL079W
																							YMR178W	YBR015C										YIL095W
																							YKL069W	YHR092C										YOL145C
																							YIL114C	YGL154C										YGR271W
																							YDL064W											YLR309C
																							YGL198W											YOL051W
																							YPR140W											YGL056C
																							YHR062C											YKL112W
																							YLR137W											YML080W
																							YNL148C											YMR031C
																							YJL191W											YCR093W
																							YNL125C											YLR355C
																							YOR084W											YJL039C
																							YOR130C											YNL262W
																							YBR233W-A											YDL044C
																							YMR307W											YER070W
																							YOR155C											YPL116W
																							YGL048C											YOL010W
																							YER183C											YJR109C
																							YLR118C											YPR189W
																							YEL020W-A											YDR430C
																							YGL221C											YIL038C
																							YMR295C
																							YML055W
																							YMR105C
																							YNL217W
																							YDR476C
																							YDR332W
																							YBR117C
																							YNL301C
																							YOR120W
																							YPL277C
																							YJL004C
																							YNL263C
																							YEL030W
																							YHR033W
																							YGL255W
																							YBR175W
																							YGR121C
																							YGL108C
																							YCR090C
																							YFR034W-A
																							YGR155W
																							YGL002W
																							YOR037W
																							YLR405W
																							YGR135W
																							YBR241C
																							YJL118W
																							YIL083C
																							YPR053C
																							YOR370C
																							YPR157W
																							YDR341C
																							YER017C
																							YMR250W
																							YJR120W
																							YBR090C
																							YLR299W
																							YNL012W
																							YKL180W
																							YCR024C-A
																							YER025W
																							YBR126C
																							YDL095W
																							YDL160C-A
																							YLR175W
																							YER107C
																							YJL174W
																							YNL257C
																							YBR036C
																							YFR032C-B
																							YBL091C-A
																							YNL314W
																							YPL221W
																							YMR131C
																							YBR062C
																							YPR176C
																							YNL130C

## Sheet: gene_names
enirched in IP of	eIF4E	eIF4E	eIF4E	eIF4E	eIF4E	eIF4E	eIF4G1	eIF4G1	eIF4G1	eIF4G1	eIF4G1	eIF4G1	eIF4G2	eIF4G2	eIF4G2	eIF4G2	eIF4G2	eIF4G2	Pab1p	Pab1p	Pab1p	Pab1p	Pab1p	Pab1p	CAF20	CAF20	CAF20	CAF20	CAF20	CAF20	EAP1	EAP1	EAP1	EAP1	EAP1	EAP1
relative to IP of	eIF4E	eIF4G1	eIF4G2	Pab1p	CAF20	EAP1	eIF4E	eIF4G1	eIF4G2	Pab1p	CAF20	EAP1	eIF4E	eIF4G1	eIF4G2	Pab1p	CAF20	EAP1	eIF4E	eIF4G1	eIF4G2	Pab1p	CAF20	EAP1	eIF4E	eIF4G1	eIF4G2	Pab1p	CAF20	EAP1	eIF4E	eIF4G1	eIF4G2	Pab1p	CAF20	EAP1
		CAF20	CAF20	YPR172W	ATP15	RPS28A				PUS2	COX12	MID1	YJR111C			NMD2	YCR102C	SOL2	QRI1	ZUO1	ARO4		RPL41A	RPS28A	ENT1	CAF20	CAF20	TRE1		RPL30	YDR239C	CPA2	DBP7	XKS1	NBP35
		EAP1	EAP1	TIM9	MDE1	ATP15				PRM9	SRD1	SCW4	CDH1			YCR024C-B	FCY21	SIA1	ARG1	ARO4	ZUO1		RPL41B	RPL41B	NUG1	SNF1	MRT4	NAT2		CAF20	SYH1	RNR1	SKI3	YML018C	SMC5
		FIT2	RPL29	YOR097C	CUE4	RPS30A				PCL8	RMD6	DAP2	HCM1			CEM1	YPS1	IMG1	ZUO1	ADE1	YLR301W		RPS26A	RPL41A	OMA1	CPA2	MOT2	MSH3		RPS26A	PET111	RCL1	MOT2	MOT3	PMT2
		ERI1	ATX1	YDR319C	RPS28A	RPL37B				FYV8	AIM7	YER188W	YAK1			NAB3	PGA1	RSM19	DAK1	RNR4	QRI1		RPS28A	RPS26A	YNL295W	DBF2	YGR266W	URA2		RPL25	RNT1	PRT1	RNR1	YDL119C	QNS1
		TIF4632	FIT2	VHS1	MIM1	CAF20				UBP9	ARN2	YDR248C	RNA15			R0040C	DSD1	LSM12	TEF1	IPP1	RPL41B		RPP0	RPL30	RRP6	YTM1	YTM1	SLG1		RPL37B	MEU1	SDS23	ABF1	MDM32	MRPS16
		SEC72	TOM6	VID22	GON7	TOM6				MOD5	RPL30	GCR1	SHE4			MCM1	YMR252C	MXR2	ATP3	DPS1	ARC1		HYR1	RPS29B	DML1	NMA111	GCN20	HSP104		RPS30B	MUB1	RSA4	PRT1	FMP48	PLB1
			RPS30B	YML020W	ATX1	RPS30B				UFO1	HEF3	FOX2				MTC5	MTM1	UBC9	FUM1	PDC1	GET3		RPS17A	RPS30B	SPO14	SRO7	ERB1	LYS2		MMF1	LYS21	DUS1	RCL1	LIN1	SMY2
			TIF4631	EST3	YCR075W-A	RPL30				MRPS17	ASP1	OMS1				YLR345W	YFR045W	DDP1	NUS1	LIA1	FRS1		RNR4	RPS29A	OYE2	REI1	NMA111	IRC8		RPS9B	ALG2	ABF1	CPA2	STB1	MAE1
			CUE4	BDF2	COX9	COX9				RAD10	OMS1	VMA8				FLR1	YGR168C	YBL036C	GDH1	LAP3	RPL29		RPS23A	RPL37B	RMD5	VTC4	SNF5	NNF2		RPS30A	YJR056C	CYM1	GCD10	REV3	NUP116
			TRX2	TIM13	YGR201C	ATP19				YNR014W	YOR302W	BDF2				RIM15	ULA1	PAM17	PSA1	ARC1	HOM6		RPS17B	MMF1	SPP41	MRT4	FRS1	GPB2		RPS10B	AIM21	UTP15	UTP10	ORC1	RKR1
			ATP19	DIG1	OST4	RPP1A				YIL165C	COA3	YCR007C				LSB6	AVL9	MRPL44	ARC1	GPM1	RNR4		RPS5	RPS30A	YDL063C	YGR266W	SNF1	GGA1		RPS29B	URN1	DBF2	ECM16	DOA4	SPT7
			MIM1	YHR131C	TOM6	ATP18				KEX1	AAD14	YDR461C-A				YGR079W	YKL068W-A	YDR248C	FBA1	MMF1	YPR1		RPL23B	RPS5	ORM1	IPI1	NIC96	PRP40		TDH3	MCX1	RML2	HOS3	KEL2	HST1
			NOP10	TRS130	YDR374W-A	RPL42B				YJL144W	FSF1	NOP16				MNR2	YDR133C	PKR1	ENO2	RPL41B	RPL21B		RPL33A	RPS27B	FPK1	RFA1	NOT5	TRS85		RPS27B	DIP5	CTK2	BLM10	AIR2	MTG2
			YJR085C	UPS3	YSY6	SBH2				ATG9	RPL26A	ROM1				CDC39	ICL2	RPB8	HOM2	ADH1	RPL7A		RPL16A	RPL43A	TRM82	SDS23	HOS2	RAS1		RPS25A	RPA49	HO	ARO1	PXL1	UBP1
			KAE1	SPO7	SBH2	RPS29A				PAT1	YNL179C	DPM1				YPL247C	OPI3	FMP25	DPS1	FBA1	THR4		RPS29B	RPL22A	SRP101	UTP18	UTP18	BCD1		NTF2	ARK1	APL3	POL3	PRO1	PDS5
			YHL019W-A	TIM18	ERI1	MIM1				LCD1	SWM2	VPS55				PIN2	YGL108C	YBR053C	ARG5,6	HMF1	HOM2		GPM1	HYR1	BCD1	CIC1	ABF1	ARO1		CDC19	HOS1	DBP7	HO	HCS1	PET122
			RPL43B	YBR085C-A	YJL127C-B	RPS28B				YER130C	ROM1	QCR10				MRS3	DUG3	DAL2	ARO4	RPL21A	GRE2		TMA7	RPL36B	VPS52	TIS11	REI1	CSM3		PBI2	UTP14	RRP4	OXP1	ACO1	GDE1
			DIB1	HAL5	FRA2	RPL38				PEX1	PML1	FRE3				IES2	URA10	RPL14B	ADE1	RPP0	GND1		RPL21B	RPL42B	SRO77	ABF1	MSH2	AIM10		TPI1	GDH1	ILV5	TRM3	HCA4	LST8
			DUT1	PHO4	TOA2	YSY6				SSK2	RPL35A	COS10				KHA1	YDL177C	SDS22	RNR2	RPS26A	LAP3		PFY1	RPL25	NIS1	RSA4	RFA1	PPZ1		RPS11A	CBT1	SRO7	RAP1	DUS4	RDR1
			SBH2	RRT14	YOL086W-A	RPP2B				VID30	SUI1	SIC1				YPS1	TPO3	PHM8	SSB1	ACT1	ADH1		ACB1	RPL38	YOR296W	RNR1	DBP7	COG7		RPL32	DCD1	TBF1	MCM7	NOC3	CMP2
			RPL37A	MSS1	ATP18	RPS27B				NCA3	YLR057W	ADE8				TOS8	YBR285W	DOT5	SAH1	HOM2	ERG26		PDI1	COF1	YBL104C	HOS2	MRPS5	NTH1		FBA1	NGL1	POS5	SDS23	DBP6	CYC8
			ATP15	BTT1	RPS21A	ATX1				CEF1	ACP1	LST7				CBP1	RPL38	RAD59	HOM6	FSH1	TYS1		RPS21B	YDR524C-B	AVO2	MRPS5	NPL4	SRP68		RPS29A	CRZ1	NMA111	NIC96	RFA1	GFD2
			SMX2	SIM1	KSH1	HYR1				NUP192	HHT2	SDH3				YBR238C	ACN9	MOG1	YNL134C	ARG1	DPS1		RPS21A	RPS17A	DNF2	SRP1	QRI1	MPE1		RPL41B	RPN2	MOT2	APL3	MDM30	YLL053C
			COA3	ICL2	SHR5	NOP10				MON2	YPL088W	RPE1				RAD50	YPS6	AFG1	ARI1	HOM6	SAM1		YHR162W	RPS28B	SCM3	NCL1	VTC4	HAP2		RPL19B	NPR3	RIB2	KIP2	YOR062C	YMR166C
				EDC1	YIR035C	TRX2				PZF1	PUN1	SCW10				RRN6	RRN9	LHP1	ADH1	CDC10	DAK1		RPL13B	RPS31	RGP1	YAK1	GCD10	NGL3		RPS28A	STD1	IPI1	GCN20	PGS1	MET10
				SOM1	IES6	RPL33A				YIL055C	SMC2	UMP1				REC107	GPD1	RPL35A	ATP1	RNR2	YNL134C		SEM1	RPL7A	OPI1	NAM9	NCL1	NDC1		UMP1	NUC1	NOT3	RPO41	SNQ2	SPT14
				YER130C	MFA2	ERI1				SGF29	BAT2	STM1				ROD1	YPR150W	PUB1	GLR1	YNL134C	RPS26A		RPL42A	RPP1A	IBD2	MOT2	RMD9	ASK1		RPL43A	SET2	SRP1	CDC39	HSE1	CHS2
				FMP21	NOP10	RPP1B				RAD9	CLN3	RBL2				PMP3	YDL241W	SWT1	RPL7A	TRP2	SAM2		RPL23A	RPL42A	ERG25	SNF5	SCJ1	APJ1		VMA3	RAD18	MCM7	RML2	TFB1	MTF2
				SNX3	YOL014W	RPS20				SSK22	MRN1	CRS5				YPK2	RPL12B	YLL056C	RRP3	QRI1	HEM15		RPS7A	TRX1	TPD3	UTP15	SEC26	TRF5		RPL38	YLR407W	TMA108	CEX1	RIM8	YDR089W
				BET5	SDH4	YOL086W-A				SEN1	VMA4	PEX19				DDR2	COX18	RPS0B	SSB2	SRP1	GDH1		CCW12	RPL33A	TOM1	GRX3	SKI3	FUN30		GPM1	MAK11	PRP19	HIS7	YMR310C	EPL1
				RMD8	TIM8	SUI1				SNT2	ZWF1	PRM4				YDL073W	RPS16B	TDH1	TDH2	ATP2	RPS31		RPS25A	GPM1	YDR333C	RCL1	RAP1	CTF13		RPL28	IFM1	SRP68	NMA111	MGA1	HIS7
				WSC4	RPL33A	RPL42A				MDM1	MRP17	PFA5				YHR180W	MGT1	NRK1	LAP4	RRB1	ATP3		RPS16B	RPL16A	VIP1	DUS1	CPA2	GAP1		ADH4	MCH1	YHP1	CRM1	DUO1	AIM46
				NBL1	YJR112W-A	PBI2				YCG1	YOR152C	PET18				MVB12	MIR1	NSE5	TRP3	PST2	TRP3		RPS11B	RPS25A	SHS1	TRM2	HRR25	URH1		EGD1	YPL260W	NCL1	EBP2	SEC1	FRA1
				CWP2	RPL37B	RPL22A				YEN1	YKL151C	YBR062C				BIM1	FSF1	YJR120W	ADE13	ENO2	PST2		ZEO1	PFY1	RPF2	RPT3	KRE33	SXM1		RPL16B	LEU3	ARO1	SGV1	MAM33	YEL007W
				STB2	RPP1A	YNK1				TOS1	ZRC1	MTL1				MPT5	LSB6	CMK2	HXT7	TYS1	URA1		RPL2B	RPL21B	CEF1	PRT1	RRP3	YBL029C-A		GET4	PIF1	KIP2	TMA108	SIZ1	NAM2
				DAL3	RPS23A	PFY1				RAV1	YHR033W	GRX5				SLM5	NIT2	MDM1	GND1	POL30	IPP1		RPL43B	RPS20	RLP7	UBS1	UTP21	RAD18		RPL22A	MRPL25	UTP18	RTT10	FAB1	PUF4
				YEL007W	RPS30A	FPR1				SRD1	YOR228C	HOR2				SRP21	SFI1	YHL008C	PGI1	APA1	RNR2		RPL43A	RPS17B	BRE1	CTK2	ZUO1	CYC8		UBC4	YPP1	SKI3	TBF1	ZDS1	MRPL7
				PIB2	RPP2B	TRX1				SNF3	YDR090C	VPS51				GUD1	VPS24	LDB16	SAM1	LPD1	FBA1		RPS12	LSM6	YLR413W	ZUO1	SKI8	KTI12		YDR524C-B	DLD1	RPT3	GPA1	ARP5	SCW4
				BUB3	APT2	RPL41B				FPK1	CWC27	YLR252W				SIT4	YFL054C	IRC19	YFR052C-A	MAP1	THS1		RPL8B	RPL29	PEA2	NOP13	GPA1	ICP55		HMF1	PPA2	HIS7	KRE33	MET10	ICT1
				SNU23	HYR1	RPL33B				MSB2	SOL1	RPO26				YIL151C	CNE1	VOA1	WRS1	WRS1	YML131W		RPL1A	RNR4	RGR1	POL30	RRP1	YNL184C		RPP2B	VID24	MRPL7	DUS1	PKH1	MGM1
				GPI18	ATP19	VMA9				ATG13	YER121W	ACS1				NUP192	RPS24B	VPS8	ACT1	TEF4	TRP2		RPL6B	RPL40A	SEC39	ENT5	IVY1	PGM3		RPS28B	COP1	POL12	RSA4	TAF3	PUS2
				TOP1	LDB18	MMF1				THI21	DYN3	OPY2				JSN1	REV7	RPS18A	KGD2	TDH2	SER1		PDC1	RPS9B	BRR2	VPS27	OXP1	MND2		RPL42B	ISM1	SGV1	CBK1	UBX6	YMR258C
				MRPL23	AAC1	RPS26A				PPQ1	VPS24	STP3				ALB1	EMI1	CPR6	LAP3	TIF34	ERG20		RPS30B	HMF1	XDJ1	PAC10	DBF2	SLY41		RPS26B	DML1	VTC4	EEB1	STB4	RPO21
				SSH4	YDL157C	RPL25				GCN5	PRM9	SOM1				GSM1	RPL6A	YLR040C	ASN2	KGD2	SEC28		RPP2A	TRX2	ESP1	CHO1	TMA108	PMS1		SDO1	CDC16	MTF2	STO1	SOK1	COX18
				BIM1	TOS6	RPL37A				SUM1	KEL2	YLR294C				PTI1	YER071C	HPA3	YHI9	RPS3	YDR341C		RPS31	RPS11B	HEM15	TMA108	STO1	YNL115C		RPL36B	MIP1	UTP22	NUP170	JSN1	URA8
				HSP30	MAK31	RPS10A				PDR8	GAD1	FMS1				YML053C	BAT2	YAR028W	RPT5	RPL16A	PGK1		RPL40A	RPS21B	PTA1	NPL4	CIC1	PEX1		RPL24A	RRM3	SOK2	CYM1	AIM23	PRK1
				ESF1	RPL23A	SSS1				IRC23	SFT2	YHR131C				SIS2	RPL23A	PRY1	UBP14	ARI1	GRS1		ADH1	RPL23B	YLR287C	RRP4	NOP9	STR3		RPL40B	YCS4	YGR054W	YGR266W	IES1	YKR096W
				MPS3	PFY1	GON7				INO4	ATG15	YOR019W				TAF3	TOM7	RPS18B	HIS4	SER1	ARG1		YMR122W-A	TPI1	RAX2	APL3	RLI1	YLF2		RPS10A	MRPL32	YGR266W	SRP68	SLD2	DOP1
				COX19	ECM15	SMX2				PIK1	CTR2	GNA1				VPS8	ASI2	ERG28	LIA1	RPL7A	ADE13		GIS2	NTF2	FKH1	IPI3	NUP133	TFB3		TRX1	GLO3	ARX1	PRP19	SIR1	USA1
				GIS3	YER053C-A	RPS17A				PSD2	DSE2	APL5				CAF120	CYB2	SSO2	APE2	CDC19	SSZ1		IPP1	GIS2	MYO5	RRP3	CTR86	NPL6		RPL34A	UTP9	GCD10	UTP15	KIN3	BOR1
				RSF2	HNT1	TIM8				YKR096W	MRPL37	SOD2				YBL029C-A	YOR228C	CAB2	ALO1	ASN2	BNA5		RPL27A	RPL33B	VID30	PFS2	TRP2	AIM44		ARC19	DNF1	SXM1	NCL1	RSC30	SIR3
				YFR017C	PPT2	RPL41A				PAC11	BDF2	POP8				HLJ1	DAL3	YBR013C	TRP2	GND1	ENO2		COF1	RPL43B	UTP13	ERB1	ARO1	ICY1		GRX1	YSC84	CEX1	PRK1	MST1	YJL127C-B
				YLL054C	SRB6	LSM6				SAP190	ZPS1	YDL109C				SWP82	BRE4	YGL041W-A	YLR301W	RPS11A	ADE1		RPL7A	RPS7A	DNF3	CDC10	GIS4	SWC3		TRX2	HFI1	CDC53	PDC2	NOC2	ESA1
				UFO1	DAD1	MFA2				LIN1	SIC1	YOR378W				MCK1	YPL257W	YER039C-A	ATP2	SAM2	WRS1		PRY1	RPL39	NPR3	YGR205W	NOP13	BMS1		BMH2	RPN4	RAP1	NOT3	EGT2	SLA2
				TAF1	COA1	YCR075W-A				TBS1	IMD4	YCR006C				FOX2	RPL4A	RPS11A	RNR4	ATP3	YBR053C		BAT2	RPL21A	SKG6	GAS3	CLB6	YMR160W		RPP1A	MKT1	NOP13	POL2	GPD2	EDE1
				ELF1	PEX2	DAD4				ENT2	TPM1	YEL073C				YNR066C	COA1	YOR019W	GRE2	TSA1	LIA1		GND1	PBI2	YGR237C	SLY1	POL12	PSY4		COF1	MDM30	PRP45	CHC1	CST6	MSI1
				PMP3	RPS28B	RPS25A				YOR019W	YGR015C	DAN4				ARR1	BCS1	BET3	KRS1	GVP36	RPS17B		ASC1	FPR1	SVF1	YHP1	NAN1	YGL101W		RPS20	SEN15	THP2	GAL11	STE4	YDR387C
				LSM3	RPP1B	RPS26B				PET309	RIM21	RNH203				MPS3	VHS1	SSE2	DCS1	GDH1	RPS6A		RPL12A	RPL31A	YPR089W	THP2	IPI1	MAK10		RPL9A	CUE5	POL3	SOK2	RSM28	SDS23
				YDR115W	YML079W	SEM1				AIM4	BIO4	YDR119W-A				PPT2	HUB1	YJR116W	LPD1	SAH1	HYR1		RPL36B	RPP1B	MAM33	POS5	NIP1	IRC5		RPL29	MDM20	OXP1	RIB2	DJP1	NOP14
				SAS3	AIM1	LDB18				YML002W	EMI1	YER152C				PTR2	NTA1	YNL234W	TEF2	ADE13	GPM1		RPL29	SEM1	YMR160W	NOB1	ACS2	PLM2		RPS31	GLN3	ADE6	POL12	MRS1	SGM1
				MEH1	RPL41A	GRX1				NAB3	KRE29	RPL18A				YHL019W-A	SPC2	SDH3	MRS6	SAM1	RPL43B		SKP1	RPL24B	IFH1	PUF6	SLY1	RTT103		RPL40A	YKR011C	ADA2	SNF5	APL4	CTR9
				TIS11	MFA1	RPL29				AKL1	SCS2	RAD59				YDL133W	REX3	CBS1	PDB1	YPR1	YJL068C		RPL33B	RPL1A	YBP1	SLT2	TPA1	ACA1		RPL21A	ORC6	MCM3	UTP18	YIL001W	DIC1
				TPO2	SML1	YML079W				MPH1	GEP5	REV3				YPL150W	GDA1	MPS3	TUB1	SSZ1	FSH1		RPS1B	RPL34A	AFI1	POL12	ENT5	ERT1		RPS5	SLA1	YSH1	MCM3	PCF11	ENT4
				YGR025W	ACS1	RPS21A				YMR147W	CLC1	YDR222W				GPI2	TIF4632	SRD1	PST2	DED81	RPL41A		ATP2	CDC19	HCS1	SKI8	HOS3	UME6		RPL31A	FAD1	TRM2	NBP35	SLX5	ECM38
				MUP3	YLR099W-A	KSH1				SMC3	PMT2	YPS3				SWI1	COA2	CDC19	ARG8	TRP3	OYE2		RPS24A	YPL225W	MAP1	WHI4	VPS33	VPS70		GRX3	RSC8	MCM4	MCM4	KEX1	YER088C-A
				APC1	RPL23B	RPL43A				HVG1	YPL071C	RRI2				YDL206W	RPL22A	CDD1	ELP3	ATP1	WTM1		SOD1	RPS10A	DNA2	PSP2	APL3	NPP1		TOM6	SGM1	GFA1	NUP133	CBS2	YDR444W
				MTR3	AIM5	RPL34A				YNR065C	RPB10	INO4				RAD1	YHR112C	OPT2	IPP1	ALO1	YRB1		RDL1	FBA1	DIG2	ARX1	TRM3	YDL233W		PRE1	SWE1	RPO41	STU2	APN2	NGG1
				NDD1	RPS30B	RPL40B				SGM1	YNL190W	ARE1				ESF1	YIL156W-B	YHL026C	LYS12	RPL21B	GVP36		RPP1B	ATP15	SBP1	ALG2	SAM2	YHR035W		RPL42A	RLI1	ENT5	CDC53	ECM32	PKP1
				IRC20	SEM1	FRA2				DCP2	YDR541C	RPS6B				CSF1	MTC3	RGS2	PHO90	RPS11B	VMA8		TSA1	RPL6A	YER077C	GGA2	PRT1	BAR1		RPL33A	PRP16	AFG2	ADE6	RSM10	SCW10
				MRP17	FCY1	YIL002W-A				FCY1	BNA6	DDP1				KRE29	NHP2	ARF2	PMI40	CYS3	EFT2		RPL26B	RPS24A	PEX14	RTS3	YNL058C	MTF1		RPL19A	EFR3	SIF2	ARG8	ALK1	PRP19
				PMP2	AGX1	RPS10B				NTE1	GRH1	IML3				PRP5	AUR1	EMI5	TRM5	RPL8B	MMF1		TMA19	CCW12	CSR1	RMD9	TRM2	HPR1		RPL37A	RSC9	ORC3	TOP2	GUD1	MCM4
				SRP21	VPS68	OST4				OAR1	YGR182C	RPS11A				ROM1	GND2	YPR053C	DDI1	AHP1	EFT1		YGR201C	RPS10B	PPH21	YKR075C	CHO1	RIO2		RPL17A	TSC10	RIO2	SEC10	NPR3	VIK1
				GEP4	YKL165C-A	MFA1				CLN3	TSA2	INM2				SHU2	PIN3	TLG1	PGK1	FMP41	PSA1		FBA1	RPL32	MMT1	SRP68	SLM1	YLR108C		RPS14A	DNA2	CAT8	NUP145	VPS45	YNR040W
				BUD20	YLR112W	YCL057C-A				SCW4	DFR1	YCL049C				COX19	SHU1	APQ12	PDC1	GCD11	HMF1		RPL42B	RPL40B	BSP1	SEN15	YGR205W	PNO1		PGK1	SGF73	SPC42	NUP192	SPP41	NUP145
				YER010C	RPS17A	RPL36B				SPT23	NFT1	PRO3				ACN9	YNL276C	RPL13A	GPM1	ERG26	PDX3		ASP1	TSA1	DTD1	ENT3	CHC1	RRI1		HHF2	YJL070C	NUP133	ACS2	RRM3	CAT8
				MSS11	RPC10	VPS68				RAD2	TIM11	GLC7				FYV10	YGR015C	MET16	APA1	THR1	GLR1		THR1	RPL12A	UTP9	CYM1	RNR1	ADR1		RPS16A	HER2	PRK1	RRP4	MKS1	HNM1
				RHO5	YCR043C	COF1				UBP5	CDC31	UTR4				ROX3	SDC1	YHR180W	SSZ1	PMI40	LYS12		RPS8A	YIL002W-A	TAH18	HAT1	PAC10	MED2		ARL1	MSA2	NUP145	RKR1	SAP190	SPA2
				YKR045C	VMA9	TIM13				YJR039W	TRX1	HHF1				PKH3	YBR076C-A	UBC13	YMR315W	FRS1	YNL010W		ATP1	RPS14A	MSL5	LYS21	RPN1	MMT1		MRT4	YBR138C	CCA1	YMR196W	GIP3	MUP3
				PLB3	SMX2	RPL23B				YHL008C	CDD1	SSA3				REV3	MDM31	YKR051W	ARO3	GSP1	YHI9		HOM6	RPS8A	MHR1	RTT109	ADE6	RGT1		RPL20B	ZAP1	CSR1	NIP1	YML081W	MCM6
				HSP42	MOG1	FCY1				TAE2	SRB2	GTT2				SNT309	DEP1	IRC11	RPL16A	BAT1	FMP41		DPM1	RPL26B	PPX1	ADA2	PAN5	SLM3		ATP3	SNT1	CHS2	ARX1	SYH1	YSP2
				AHC2	IMP2	TOA2				SLH1	EAF6	OSM1				RGS2	YER158C	SPC3	WTM1	ABP1	TRP5		RPP1A	RPS11A	HEM2	UTP21	PUF6	KEL1		ELF1	ART10	NUD1	NAN1	MSS1	VPS45
				YOL086W-A	DIB1	MAK31				LUC7	PDR11	ITT1				RIM4	TOK1	RFS1	TRP5	LYS20	LPD1		HOM2	RPS25B	MNN1	GLO3	FAR1	PEX7		RPL6A	BEM3	RIX1	HIR1	RIB7	UBA3
				CWC21	RPL42B	SBH1				YMR1	RPL14A	AQY1				GAL11	ADH5	RET3	TRP4	YER156C	ADH2		YPR127W	HOM2	UBP6	YJL181W	POL1	PUT3		RPS24B	TRM9	RPG1	AFG2	PCT1	PKH1
				SRL1	SSS1	NTF2				DSS1	TPO5	MSB4				ASM4	ERV25	YLR126C	DUS3	GRE2	SCL1		AHP1	IPP1	IDS2	GCN20	MRPL35	MDM30		FPR1	GCD14	SRP72	TOR1	SRB7	CDC39
				HOT1	THG1	RPL43B				ATG1	OCA2	YDL012C				NTA1	ADI1	RFC2	EHD3	DUG1	YVH1		MMF1	RPP2B	BBC1	NOC3	TMA46	FIR1		TIF11	YGK3	PDC2	ENP1	PTA1	ASK1
				GCR2	PMP2	RPL26B				PMD1	SYN8	MXR2				MCM16	THI74	HCH1	MAP1	GET3	RPP0		CIS3	SBH1	THI80	SXM1	SRP68	VHS2		VOA1	CBF2	HAT1	OSH2	RPN1	PEX2
				BUD7	RPS20	YJR085C				ASG1	COX5A	RPS15				CSE2	LDB16	VMA4	SER1	PRE2	ASN2		RPS25B	RPL16B	CBP2	GCD14	STP1	AVO2		RPB4	YMR086W	HOS3	MCM2	MTC4	MCM3
				YBR076C-A	NHP6B	SML1				SIM1	ALG3	UBC8				PRP46	THO1	FLO8	SKI6	ARO8	TEF2		CDC19	HOM6	SMI1	DMA2	EDC1	YJU2		RPL39	RSC6	UTP10	SMC1	RTG3	SDH1
				NIP100	HVG1	YDR374W-A				NGL3	YNL195C	SNC2				PET127	RPO26	SAT4	FRS1	FUM1	ATP1		TRX1	ARF1	BCP1	MRP13	KAP122	TIP41		CAP1	RPP1	UTP23	SEC16	HUL5	APM1
				OAR1	TIM10	SHR5				VAC7	ENT4	RBD2				YAP1	SML1	CLG1	PRD1	TEF2	ADE12		YIR035C	RPL37A	SPB1	EDC3	RTT10	FPR3		SNU13	SBE22	RUP1	VPS33	RSF1	DUR1,2
				LSM4	YNL024C	SRB6				TOP2	PFA3	GPI15				MCM22	CWC21	RIP1	RPL41B	RPL34B	GIS2		NOP10	RPL28	KIP3	TOD6	CYR1	PIB2		SUI1	SHS1	IRR1	DBF2	YOX1	PDC2
				NUP57	YCL002C	GRX2				KIP1	LSM3	YDR336W				ULP2	SPT15	HTZ1	RBG2	MGE1	PMI40		PSA1	NOP10	NCS2	UTP23	NMD5	SVF1		DTD1	YJL206C	INP52	EIS1	VPS54	TAD3
				CDC3	TRX2	DAD1				YPR150W	NPP2	BIM1				PUF4	RPS24A	YRA2	HEM15	RPL5	VMA13		YDL157C	YNK1	PDC5	MDM34	PBY1	YFL034W		ERG25	CTK3	YTM1	GFA1	YLR253W	APT2
				YKL165C-A	QCR9	ADH4				SRL1	RPL31B	YBR137W				ROG3	HRT1	YDL121C	SRP1	PDX3	ACS2		RPL4B	RPS12	MET6	SEC65	CDC60	TSR3		STM1	UTP5	PCL2	GCV2	PPA2	RPR2
				HOS3	WSS1	PMP3				HFA1	YHL044W	DIC1				MDM32	MET16	TIF11	ACS2	ARF1	YHR162W		ENO2	RPS23A	TSC11	YIM1	ACO2	NUP145		GSP1	REB1	CBK1	MSB1	BEM4	TUP1
				YBR013C	NBL1	TMA20				STB2	YHR175W-A	DLS1				LGE1	MRPL23	HSP10	PRE2	VMA5	YMR027W		RPL6A	SOD1	ASK10	RIX1	NPL6	SDO1		RPS19B	RAD27	PIL1	LAA1	PEX6	GEA1
				YBR090C	RPL33B	RPS23A				VAM7	LST4	QDR3				ATP12	SPO1	YER071C	HIS7	SKI6	FUM1		RNR2	RPS21A	SEC6	CCT8	SIP5	SOG2		ARC15	CNA1	SUP35	CTR86	REC107	YFR020W
				YHL008C	PGA2	RPL24A				YFR016C	SSY1	GSP1				MED1	MAL33	GSM1	LAP2	RPN12	ALO1		RPL22A	SNU13	ELM1	TRP2	SRP1	YGR125W		PUB1	PEX1	GCV2	UTP21	SKI8	YLR455W
				TBS1	STP3	YDR524C-B				WAR1	LCL3	VMA10				COX23	PLB1	YNL194C	SBP1	YMR226C	TPI1		PDA1	ADH4	VHT1	MSH2	URA1	ATG26		RPL33B	AVO2	YJL181W	ALA1	PUS1	SEC23
				APN2	TFB5	RPS29B				ROM1	YMR114C	YLR297W				UBR2	YEL068C	YIL152W	TEF4	RPS31	RPL2B		SBH1	ARC1	AFG2	EDC1	SRO7	DYN1		VPS60	LYS4	SNF5	RPB2	RAX1	NOT3
				HSV2	TOM5	FMP46				GPB2	RPL36B	UTH1				FCP1	CPA1	MDM12	ARO2	PGK1	CPR5		ADK1	VMA3	PHO2	DBP7	SLT2	MSH1		RPA14	CDC21	UTP4	KAP122	NIP100	TRA1
				YSP3	TRX3	YEL068C				PXA2	DYN2	NHP2				FRE2	YLR137W	CYB2	PRT1	RPL10	PRO2		RPS28B	RPL27A	SLA1	SRO9	SLX9	BSC1		OLA1	SAH1	ADE4	RPG1	YJR056C	VHS3
				ACS1	SUI1	SNA2				MUP3	YCT1	SPC2				ATG13	RPS2	ALG5	RRP4	RPL7B	CDC33		RPS29A	RDL1	SNF2	GCD10	NOC3	RMD8		RPL7A	PRS4	SSF1	SKP2	TFC1	DPH2
				SHE1	RPL42A	RPS25B				PRP46	VBA2	YBR090C				PET117	YKR041W	TSA1	YPR1	NOP1	ATP2		RPL37B	RPS16A	FAB1	SSF1	NAM9	OAC1		COX5B	ATG19	RNH201	YNR040W	YIA6	UFD2
				MRM2	YNK1	TOM7				GOT1	FRE2	ERV1				ERT1	DIB1	YGR210C	ALT1	PSA1	TDH2		TAL1	RPS16B	SEC20	GIC2	RPC82	VPS41		YPL225W	PTC5	STU2	UFD2	MCM1	YIR016W
				RRN9	AIM19	RPL40A				LST4	PRO3	BNA1				THO2	ATG13	HOP1	GCV2	RPT6	FMN1		FPR1	VMA9	NUP53	FRS1	GLO3	BOI1		RIB4	SWC4	NAN1	DUR1,2	PEX7	SNF2
				ECM27	FPR1	RPL28				USE1	ATG5	YLR301W				SSK2	AGA2	DOT6	DED81	OYE2	RPL23B		ATX1	PGK1	YGR026W	NUP133	URA7	YJR056C		RPL24B	NMA1	NUP100	NUP100	LEO1	SYF1
				YDL160C-A	YCL057C-A	PGA2				YOR338W	YPL225W	ZRT1				DAP1	TIM23	ATG12	YEL047C	YEL047C	RIB4		RPS2	RPL19B	OSH7	SLM1	GRX3	BOP2		RPS18A	ORC3	NOC4	COX15	REF2	TOR1
				YOR072W-A	SNA2	RPS8A				PDR11	VMA16	CWC21				YPI1	RPS5	MNT4	EFT2	GRS1	URA4		YDR154C	YLR301W	ADE4	RIB2	ARX1	YDR348C		PRE7	COG3	ARP7	BNI4	YIL151C	ATG11
				YNR066C	EMC6	RPS14B				BMS1	GIM3	SPO1				TFC1	DCN1	CPR1	GFA1	TUB1	LYS9		PDB1	RPP0	ALY2	NUP60	POB3	RSR1		RPS1A	VAM6	BNI4	GDE1	THI2	ENB1
				YDL012C	NHP6A	YOR020W-A				YDR186C	SYS1	ERP5				RAD26	YJR107W	TLG2	RKM1	VMA13	PGI1		ACP1	RPL9A	CAF130	NAN1	ENP1	YMR147W		SES1	SOG2	INP54	SRP1	RIM2	MSY1
				RTG1	HUT1	RPS16A				VID22	KTI11	PRE6				SSD1	YJL185C	MCM21	ARG4	HXK2	RPL16A		ILV6	GSP1	BCK2	ERG6	NUG1	SLM5		ARF1	HDA3	RPB2	MYO1	YAP5	ZWF1
				COX16	HMS2	ERP6				SSN2	CYT1	RPL17B				DIF1	YER088C-A	YBR062C	RPT3	SEC13	TIF34		RPS20	RPS26B	EUG1	SAC7	EUG1	STB4		GAR1	SWC5	NRD1	GLN4	RNH201	GUD1
				YCR075W-A	POP8	YAL044W-A				TFC3	APA2	FMP25				YMR1	FET4	YNL179C	YJL068C	RIB4	RPL7B		YOR121C	BMH1	GAL83	MRPS35	YDR341C	FMC1		SBA1	YMR124W	CBF1	SXM1	SVL3	RPP1
				PDE2	SBH1	EGD1				TOS3	MTC2	CAJ1				CBS2	MSH5	CRF1	CRM1	TIF2	RRB1		HNT1	EGD1	GFD2	YBR225W	RPN7	MET12		HIF1	IOC3	DIS3	LPX1	TRM11	CAC2
				ROG3	FMP46	CUE4				GDH3	MVB12	YIL166C				BPH1	ZPS1	YMR244C-A	PTC7	GUA1	HXK2		DPS1	TOM6	HMG1	TEX1	YNR021W	SNU114		ACT1	PEP5	ACS2	RUP1	GLT1	NBL1
				YKT6	LSM5	RPS24A				APC5	GRX2	CGR1				SWT21	RPL16A	YJL193W	ERG26	URA4	YER156C		THG1	RPP2A	NUP145	MRPL35	RPN3	PEX6		LSM6	GCN3	MRPL11	NOP13	CHS6	POL3
				SHU2	YPR157W	TRX3				UTP14	RGA1	DCS2				GID8	SAS5	UBC12	CCT2	CDC33	GUS1		RPL24B	RPL6B	SMP1	GFA1	PUT2	YDR333C		GUS1	FMP48	RTT10	HSH155	INP2	SMC4
				HEF3	TRP1	ECM15				SLN1	YDR119W-A	SOD1				EAF6	NRT1	ATP5	GET3	SEC28	BMH1		ANB1	ARO4	ADE13	RIO2	PFS2	NEW1		FRS1	CCR4	STO1	CBF1	SMY1	YBL029W
				LSM5	HOR7	RPL1A				PPN1	YBR287W	MGR2				NAB6	VBA2	TOS3	ALD6	URA6	YEL047C		PST2	AHP1	PGC1	MOB2	SEC18	MAS1		YLR301W	YLR352W	CLB3	CUE3	MFT1	SMF2
				YHR080C	HMRA1	RPL32				HMS2	YPR196W	PHM8				MSS11	POM33	RMA1	RPN12	CPR5	LAP4		GVP36	RPL23A	CTH1	ARD1	GAP1	GEM1		RPS8A	GCN1	MCM5	HIS4	KAP95	RTG1
				YPL041C	SOH1	TOM5				CDC39	QDR2	GRS2				TOS6	RDR1	YOR152C	GUA1	ERP1	ASP1		NHP6B	YHR162W	COQ1	SHQ1	CCT8	MON1		RPL27B	PCL2	ATG2	MCM6	NCL1	RPB2
				EAF6	NPC2	TFB5				TFC4	SYM1	YDR286C				VPS71	CTS1	MTC2	PEP4	LYS12	ARF1		PRC1	RPL1B	FBP26	PBY1	NOC4	STT4		DYS1	YBR063C	RSM25	SMC5	ACA1	PEX15
				BDF1	AHC2	LSM5				GPA2	SPS19	YDL177C				TIR2	YCH1	SSY1	HXK1	RPL36B	PGM2		ECM15	SMT3	GSY1	REH1	GFA1	VPS51		PTH2	PHO23	SOF1	SMC3	IDS2	YPR011C
				NNF2	ESS1	EMC6				IRA1	YBR013C	RPL13B				VHS2	YOR302W	HOR2	DUG1	PHO3	AIP1		RPL14A	GRX1	RAD5	URB2	SEC12	YBL104C		YIL002W-A	PAM1	MCD1	POL1	WTM2	CRM1
				SNF7	YDR391C	RPL23A				MOT1	MRPL51	BNA6				YGR237C	SAG1	COS10	CYT1	CCT8	PAN5		ERG10	RPS1B	PCT1	YLR143W	ERG5	GSC2		ATP15	GLN1	CDC39	ENT5	PET494	SPC110
				SBH2	RPL43B	RUB1				IML2	YJL118W	TPO3				ALY2	ZRT2	ATG10	RPL5	RPT3	YNL208W		YPL225W	GUK1	DCP2	NOC4	MAK11	APL2		VTC1	UBI4	IMP4	RPA190	MTR10	ARO1
				MON1	FIT2	GUK1				UTP20	LST7	VBA2				PRM10	YHR162W	YUH1	POL30	ARP3	CCT5		BMH1	SAR1	DSF2	INO2	PDR5	MRS2		RPL36A	PBP1	SYF1	ACO2	CAD1	SWD3
				YCK3	SGF11	HOR7				VHS3	FMP45	TVP15				MIG2	CTR2	HRT3	SRP68	WTM1	CCT2		ARC1	RPL4A	SEC65	ADE1	EMW1	IPL1		SNL1	ORC5	BLM10	MET30	YHR127W	KIP2
				MSH1	TMA7	CWP2				CTF13	YJR085C	PSD2				HEM12	RPS30A	COX7	BFR2	GGA2	RPS25A		RPS0A	THR1	VPS1	PHO90	KAP104	YGL082W		HYR1	AFT2	SHQ1	CFT1	RAD2	TOP2
				BNI1	TIF4632	ERG2				CHL4	YAT1	YGL204C				GOT1	COQ10	REE1	SAC6	HEM15	KRS1		CAM1	SUI1	MSF1	TRM1	PRO1	NUP1		RPL1A	DNL4	TOD6	PDS5	SAP155	YTA6
				DPB11	RHO2	YDL157C				LAA1	RIM9	GPM1				ITT1	MAK31	GPM1	YMR027W	NOC4	DUG1		RPS6B	RPL34B	ARO9	ERG5	RNQ1	TAF6		RPS17B	RPR2	NOB1	INP52	FRT1	BLM10
				GPR1	SCW4	ZPS1				YKR005C	YCL057C-A	COX17				ECM27	SUI1	YLR426W	CEG1	RPL4B	BCP1		TRX2	PST2	ENP2	GYP1	MMS1	CAT8		SEC65	NIS1	UTP21	PHB1	BZZ1	VBA1
				YFR034W-A	RPL26B	VMA3				SKS1	ATG13	YDR210W				LTE1	YJL077W-A	ITT1	SFB2	KRS1	RPL3		RPS4A	SBH2	GCV1	NOT5	MDM34	MAK21		RPL26B	YMR258C	TRM3	FAR1	SNT309	TIF4632
				RSC30	TIM13	YJR112W-A				YJU2	YLR137W	ECM18				YKR005C	MAL11	SUN4	ILV1	GLR1	APA1		RPL21A	RPL13B	EMC2	RDL2	SFH1	YIL001W		RPL41A	QRI7	MCM2	LYS2	PEF1	CFT1
				GIP3	SKP1	SMX3				RIF1	YIL165C	RPL21A				YKR017C	HSP26	ALB1	FDC1	ERG6	PDB1		ARO4	TMA7	TIF5	TYR1	PAC1	STP4		YMR074C	FAA2	TIS11	TAH18	MEP3	SKI3
				MDS3	ERG2	YGR201C				SIA1	RIM13	RIM21				SKN1	YMR244W	MRP17	THR4	YCP4	SAH1		RPS27B	RPL24A	YNR021W	RRP45	RPT4	RAD52		RVS161	MAE1	TRM5	CTR9	RRP45	NAP1
				MCM22	RPS16B	TIM10				SNT1	ERF2	YJR129C				YOR019W	CRS5	YCR102C	MCM4	NSR1	PHS1		YDR391C	GRX2	LCB4	SEC18	CDC7	CHS5		GPI14	NOP12	FAR1	FAS2	CDC123	ARG80
				RER2	ICL2	SDH4				BBC1	BNI1	ERV2				IFH1	RIM13	YIL161W	TAF14	NOP13	RPS25B		YPR1	ADH1	NUP49	RRB1	HIS7	DPH1		ILM1	OSH7	POL2	ECM29	YBR284W	GLE2
				CAB3	HST2	YBR056W-A				BAP3	YMR074C	SLX1				SPT20	ANB1	VBA2	VMA1	HYR1	PEP4		LHP1	HSP31	GRC3	PIL1	CEX1	SNP1		ATP19	CTK1	NUP157	MON2	ISM1	LOS1
				ORC3	FYV5	SOH1				SCD5	YJL055W	GTT1				RRN9	YIH1	THI22	EFT1	PRC1	TRX1		AIM46	ENO2	ADR1	NUG1	GLR1	NUP53		TOM22	MET6	NAB2	CTK2	NEO1	ECM25
				MRPL33	PRY1	HMF1				BEM2	CNB1	YAR023C				YKU70	YGR210C	SOM1	RNR1	CHO1	HIS4		RPL4A	EGD2	RKM1	SOK2	SGD1	RGR1		ERV14	SEC12	NUP192	MTF2	IML1	KEL1
				GAL11	DUT1	AHC2				ATH1	PDI1	YPR157W				PCL10	USE1	YLR050C	MOT2	SCL1	RPS3		HOT13	OLA1	PCL8	RSM24	SDS23	SEF1		PMP3	IBD2	ATF2	SYF1	CSM1	RCY1
				DSE2	DSS4	RPL39				SUN4	GLK1	NIT3				PPH3	SSA4	PET20	KAP122	GIS2	HXT2		YDR374W-A	RPS1A	UTP25	SNU56	SIN4	ACF2		RPL16A	ROD1	CCT8	SEC8	KRE28	CNE1
				DIA1	YFR020W	RPL31A				MDS3	LST8	NSE1				PXA2	AQY1	MKK1	CCT8	RPL29	ARI1		RPL2A	TAL1	TIP20	NSA2	GUS1	SET1		ERD2	MAS2	RKR1	NUP157	SBE22	YPL247C
				STE13	HOT13	HNT1				YTA7	URA10	GRX8				PIC2	YKL018C-A	THR1	PHO3	ARO2	PGM1		RPS23B	VMA8	SFL1	ADE6	DSE4	PET112		ZUO1	ALK1	MTG2	UTP4	VPS34	RAD5
				AZF1	LSM6	RPS21B				POL2	REV7	YIH1				AAD14	MAL31	STF2	NOC4	NPA3	ARO2		OPI3	TMA19	CNM67	IMP4	THP2	MDM34		RPS27A	SSK2	CHO1	URA7	CIN5	CYM1
				QRI5	YKL023C-A	ESS1				OM45	PFA5	MIC14				PHO4	PET122	PFA5	RPN6	YDR341C	PRE2		HMF1	CNB1	PTK2	NFS1	BAR1	NOC3		CWP2	HSF1	DPH1	IPI1	KNS1	TID3
				BRE5	GRX2	IES6				YML020W	FOX2	SUN4				MSL1	VMA11	ATG13	PRS3	PET9	TEF1		LSM6	HOR7	RRB1	PRS4	RSA4	TRS130		QCR8	RSC3	USA1	DIS3	SPT21	ARG8
				YLR099W-A	RPS10A	CNL1				VAC17	BSC1	KXD1				STP4	PUG1	SOD2	THS1	LIP1	GLO1		YNK1	YOL086W-A	SEC7	SUP35	TCB3	YGR122W		RPS17A	HGH1	DBP2	NMD5	REV1	TOP3
				YOL114C	ATG8	NCE101				SWE1	CNL1	SAG1				YDL211C	MNL1	BMH2	IDH2	ADH6	ERG10		VMA11	ACT1	HRD3	SEC12	ENP2	YLR446W		ATP20	NCS6	UPC2	RIO2	FOB1	MLP1
				YBL081W	YGL194C-A	COX8				SSA3	POM33	GPI18				SRB7	YAR023C	ASI2	TRM2	LYS9	RFA2		NAS6	GND1	VPS5	ERG25	HXT7	PRP21		MRPL50	SAF1	MSB1	LOS1	UBP12	YOR246C
				BRE4	SAP4	DIB1				SGS1	RIB5	SGF29				GPI19	YJR129C	CAB5	ARO1	IMD3	ABP1		TPI1	RPS18B	YEL020C	ELP3	SXM1	YDL063C		RTN1	YOX1	RAD18	THP2	YJR111C	PTC6
				NRP1	YMR122W-A	RPS19B				GDH2	CYB2	AHP1				YBR056W-A	PUN1	YMR147W	YBR053C	ERG13	VMA1		ARF1	ATP4	TOF2	NIC96	SOK2	CSI1		YGR026W	AFI1	MRPS5	SPC42	NPL4	AFG2
				SUN4	YET2	RPA14				PHO4	RPA12	YKT6				ARG81	PHM7	RNA15	YEF3	SSB2	YHR020W		PDX3	RPS6A	NBP35	UTP22	DAK1	EKI1		CDC1	SPC110	MRPL35	EDE1	RSF2	SMC2
				GNA1	YER163C	RPS23B				YHR131C	TPC1	CBP4				DCP2	ALR2	YAR023C	SSE1	RHR2	ADH3		PMT2	ATX1	SPE1	CDC28	DBP6	RPD3		EGD2	YIM1	ADE1	POS5	STE5	FAP1
				MAK3	NAS6	YPL222C-A				ITC1	SOH1	SWT1				ECM30	LDB7	COQ9	GCD2	EFB1	SOD1		YOP1	RIB4	HMT1	MRPL32	GCN1	RTS1		RPP1B	INO80	NOC3	SEC26	MED2	SMC1
				JID1	AIM20	FIT2				YAT2	LRE1	YMR244C-A				MMS21	OCA2	INM2	OYE2	RPS15	RLP7		YJL127C-B	ATP3	HST4	YLR287C	VTI1	INP1		MLC2	SKI7	SRO77	CHS2	NPR1	TBF1
				VAM7	YIL029C	IMP1				TRS130	HOP1	TSA1				PAT1	BAP3	CUE4	ADH6	PDB1	GSP1		SCW10	ASC1	RIA1	MRPL11	ERD2	PYK2		RPS13	MET5	RGD1	NOC4	MHP1	RML2
				YET2	VMA11	YOL014W				STH1	SWR1	DLT1				GAC1	RPL12A	YHR131C	HXK2	RRP4	ERV29		YIL002W-A	ZUO1	RLI1	RPT4	UBX7	PDR15		UBC13	YVC1	RPM2	TUF1	CSF1	SCC4
				YNR014W	SOL3	RPS14A				EAF5	OYE3	CHK1				SFI1	PDR12	RPL20B	VMA13	URA1	RPL8B		SSB2	RPL20B	AFT2	SHM2	CLU1	UBP9		ALG5	VPS41	HIS4	RPM2	MET31	THI3
				WSS1	VMA16	RFA3				IFH1	BRE4	SBA1				OCA5	THI22	MSH5	LAT1	YVH1	ALD4		MDE1	RPS13	JSN1	NMT1	EGT2	YOR223W		YET1	TRP5	YLL007C	SIF2	VAM3	RUP1
				ICY1	YPS3	RPS16B				SWI6	MSH5	YPR172W				GON7	EMC6	RPL14A	CDC19	SSB1	TCP1		SCS2	ADK1	RTT101	RPF2	UTP15	RLI1		TSA1	RPC53	ALD6	ATG2	PIB2	ZDS2
				ECM21	RMI1	RPS9B				COS10	PBI2	ATG13				HRK1	YER121W	CRG1	GPD1	TRM2	GLN4		YNL134C	STM1	SWI3	DUS3	ELP3	VTI1		YDL121C	RPN6	GYP1	AST1	OTU2	MDE1
				OST4	ACP1	GOT1				SRB4	TRX2	SHU2				R0020C	GTO1	CWC15	TWF1	TRP5	TRX2		YER186C	TMA20	RRP1	UBP6	SGV1	YPR117W		ATP18	YKR023W	DUS3	YSP2	SLX9	UTP10
				ROX3	RSM19	DDR48				OMS1	YMR034C	RPS18B				RRN7	APA2	FHN1	LEU1	TEF1	RPS4B		YOL086W-A	YBR053C	PHO81	TIF5	YMR196W	KKQ8		SBH2	ARP5	NIC96	SER33	STP1	TUF1
				ERP6	RPL29	VTC1				CHS1	YAR023C	TIR2				ZDS1	SSE2	RAD33	FSH1	RPL3	ARG7		RPL3	RPL36A	PMS1	QRI1	GLN4	CTK1		YJR085C	NPL6	ALO1	RMD9	ATG20	HO
				ATP19	UBC5	YDR379C-A				MPT5	NCA3	YCR087C-A				RRG7	ARG81	RPS7B	GVP36	ADH3	CAM1		GCN4	TDH2	SRP54	CDC7	ARO7	RIA1		TMA20	MSW1	SMC1	TRM2	LYS14	MRPS12
				KXD1	TOM7	RPL36A				YBR076C-A	RPL31A	HTA2				UBP3	RPL26B	ALF1	CCA1	PRM5	ALA1		YJR112W-A	TDH3	ESC1	SIP1	HO	CBP2		COX13	INO2	CLP1	VPS13	CDC20	TAH11
				YPL067C	TMA19	YIR035C				AXL1	TOS2	RPS19A				RHO5	DYN3	PRE7	YBT1	YMR027W	RPT6		PGI1	RPS18A	YGR021W	RPN7	DUS3	FKS1		BET1	YOR296W	PHO90	MSH2	BIK1	RNH201
				ROM2	ERP6	MXR2				SKY1	OM45	RPB7				YMR114C	RGT2	RNR4	NCL1	RPL13A	RPL10		ARO2	RPS19B	GAL3	SRP72	ARO4	IST3		RPL20A	SPC98	PEX15	VTC4	ECM2	TOP1
				YBL028C	ACB1	ACP1				YIL151C	YMR262W	YBR255C-A				OAR1	FLD1	RPS0A	RRB1	YJL068C	RPL5		RPB8	ANB1	YHR113W	PPT1	EDC3	DID2		RPB10	VHS2	NMD5	PHO81	RTT101	GLY1
				SNN1	YPL067C	SNA3				TOP1	MNL1	IRE1				YLR152C	HTZ1	NPP2	ADE3	PHS1	RPS30B		PAB1	LHP1	PRE2	RLI1	MEU1	ADE6		RPL11A	YGL159W	UFD2	SIN4	MMS21	GIS3
				YBL029C-A	CUE1	TSA2				RIM4	GCR1	UTR1				HEH2	RSM19	YMR221C	GAP1	CSR1	TUB1		ERV25	SSS1	NTH2	CHA1	YDR415C	SEC65		GTS1	ROK1	RAD53	UTP22	MTH1	CIN8
				IES6	YOR020W-A	YOS1				ZRG8	YDR222W	YDL160C-A				SCH9	YLR285C-A	MNL1	NPA3	LAP4	TEF4		RIB5	TIM8	DIP2	MRPL6	NUP2	RIM2		GIS2	AIM44	GIN4	NPL4	BFR2	POL2
				PRP18	GDH3	TMA7				SKN1	PHM7	PDR11				YML037C	YGL193C	STM1	PMT2	ATP5	CAF20		ATP15	BMH2	SMC1	FAR1	ALG2	BTS1		SPC19	NMD3	HOS2	MCM5	PHO23	CPA2
				PSP2	CDD1	YLR099W-A				BDF1	RPS8A	MSH5				YRO2	COS9	PMA2	YCP4	YTM1	CYS3		GUT1	POR1	VPS54	YGR054W	SKP2	MSO1		UBC9	PET309	YKR075C	MTR4	VMS1	PTC2
				RPP2B	RPS14B	THG1				EIS1	SIP3	OCA2				YET2	YCR045W-A	CWC27	PAB1	RPL8A	PAA1		LAT1	VTC1	TOR1	PUT2	VPS27	NUP49		RPL34B	PDS1	MRPL3	FUN12	RER2	LYS4
				COA2	RPL38	SEC72				STE13	UBA3	AUS1				EIS1	YGR182C	YPR172W	PLB2	RPP2A	RPS1B		GUK1	RPL14A	PPA2	NMD5	MUD2	SPT20		PFY1	RAD3	URA7	SFH1	RCY1	DUS4
				TIM10	RPS23B	COA1				PDR12	YMR252C	ARF1				SFL1	ARE1	INM1	HCR1	PDA1	INO1		PGK1	ACB1	ERG6	CTR86	CIN5	PIL1		YNL305C	CCH1	REI1	MRD1	PEP5	PRT1
				YJL127C-B	RPL30	FIS1				SAC3	SGF29	MNL1				TOP1	SCS3	GAL1	SNF1	ACS2	RPS4A		NHP6A	MMS2	MGS1	RAP1	POL5	BOP3		YBL029C-A	YPK1	LOS1	PDR5	SSK1	MCM7
				TFB5	FIS1	AIM19				TPO2	FYV5	YLR112W				TOS1	FPR2	POP5	GCD11	YLR301W	PTH2		RPS6A	ATP1	FOL1	URA7	LYS21	AIR1		URA1	RAD52	CTR86	MSY1	DAT1	MEP3
				YCL002C	RPS29A	RPL14A				RRI2	GPI15	YIL156W-B				YBL059W	ESBP6	SMX3	PFK2	LYS21	NOC4		HSP31	PDB1	STE7	HO	YOL057W	SAP155		ICY1	SWI3	CDC14	SLA2	CAC2	NCS6
				PFK27	RPL41B	YGL194C-A				CMC4	AIM45	YPL162C				PMD1	ROG3	SPR6	GRS1	GAS5	SRP1		RPL1B	RPS23B	PGD1	OXP1	RET1	UTP23		IST2	YDR132C	SBE2	EMW1	CRM1	NOP53
				AIM1	PRM9	RPL24B				NUM1	RPS10A	ERV14				SWR1	YKL066W	FIT2	COR1	GDA1	GUA1		SSB1	ACP1	CBF2	NUP53	RRP9	TOS8		TAM41	STS1	CTR9	MTO1	FYV10	STU2
				COX7	ADY4	YMR074C				NHA1	TPO3	BMH2				ECL1	TCA17	RPL21B	LYS9	SPC42	RPL40A		SOL3	RPL2B	KAR4	ELP4	KAP123	TEA1		RPS11B	LEU9	TAH18	SUP35	MIA40	BUD17
				DAP1	RPS25A	UBC5				RSF2	THI74	YMR099C				MET13	MLC1	YOL159C-A	ALD4	CIC1	KGD2		YMR304C-A	ATP17	SQT1	SPC42	RPA43	MST1		TIM13	THI80	MSS51	USA1	BCK1	WHI5
				TOS8	YBR056W-A	RPL19B				MNN4	ULA1	YCR051W				BIK1	YOR072W-A	YCL012C	RPL8B	NFS1	EUG1		TIM8	UBC4	ISY1	YLH47	YGR122W	TUS1		ERP2	ERG12	SMC4	KAP114	CSI1	MYO1
				YOR338W	TAD2	RPL21B				VIK1	ATP19	IES5				CLB5	MEH1	SRP14	YBR242W	PRT1	ILV1		TEF2	RPS15	MIA40	PRP19	ENT3	LIN1		YMR099C	PFS2	GCN20	SLH1	SAS3	UBP8
				PCL8	RUB1	SMT3				PRP5	PDR8	GYP6				CDC55	YCT1	SEE1	AAP1	LHP1	KRE33		THO1	RPL27B	PDC2	STP1	SEC27	VID27		YET3	YML6	PGD1	YGR031W	YDR348C	RAD51
				VRP1	MRPS12	IGO2				RGC1	HOT13	NCR1				MDJ1	YCR006C	PEP12	YVH1	YNL108C	ACT1		ATP4	YPR127W	SWA2	CSR1	LYS2	NUP2		SCL1	BRR2	ILV2	PYC1	PSK2	HIS4
				LUC7	YOP1	YDL160C-A				YOR060C	BDH1	TVP18				CAD1	HEF3	TAF9	TCP1	PRE9	ADH6		ADO1	TOM5	ESF2	PNO1	NSA2	STE5		RPS25B	VAC14	NOG2	TSR1	GLY1	ILV3
				ATP18	RFA3	RPS27A				IKI3	MLP2	SWC7				SMC4	PMP1	MRPL51	ILS1	FMN1	YMR226C		ATP16	YDR154C	RTC1	IRR1	SKI7	SRS2		RBL2	YPL236C	NPL4	SRO77	SMC6	GAL11
				ECM19	NCE101	PRM9				ICY1	YPL222C-A	TLG1				HSP42	DOG1	DFG10	TKL1	ERG10	HSC82		TOM5	URA5	CLU1	SEC26	HAT1	PPM2		EDC1	GUF1	SFH1	IMH1	VBA4	IMH1
				BSC2	YIL002W-A	YCR043C				TOR1	TNA1	APS2				BIT2	CKS1	NPC2	VAS1	CCA1	MDH3		VMA9	TOM22	YGR250C	CLB3	NMA1	MIH1		DDR48	SWA2	NIP1	MRPL35	YGR117C	YBL095W
				XRS2	YHL019W-A	PMP2				HEH2	IML3	ERV25				HSL1	AAD4	YDR286C	FUI1	PGI1	YMR315W		CLC1	DPM1	HRB1	ACS2	KRS1	MNN1		YPT31	SCP160	YGR031W	NUP159	SEC12	RCL1
				NEJ1	YDL160C-A	ELF1				NIP100	CUS2	NHA1				LST8	YDL160C-A	YGL039W	TYS1	THS1	RPS11A		HOR7	ATP19	TRL1	PUS1	HEM15	PAP2		RPL1B	DNF2	DMA2	ZDS2	PUT2	SEC16
				SDP1	ADK1	OST5				RRN6	YBR090C	HSK3				CDC5	TFB5	YHR138C	ETR1	HIS7	ARP3		ZRC1	PET9	NUP120	RFC4	MSN4	MET5		GIM5	BOR1	PBS2	YLR419W	MRPL6	ZRT2
				NSE3	ISD11	MRPL33				YTA12	YLR346C	ABF2				SEF1	YRO2	MTC3	ADH2	DAK1	MMS2		MFA1	RPL31B	IFM1	ARO7	ECM16	TAF5		YDR341C	GLR1	BUD6	GFD2	CLU1	MRM1
				GSH2	VPS24	QCR7				YCR006C	MSB4	YDR133C				ERF2	YPR174C	GSP1	YGR001C	TOM20	RPS12		RPS10A	RPL19A	TRP3	RRP1	YDR061W	SRL3		MRP51	CHO1	TRM1	ATF2	SEC24	MTO1
				PAM16	AIM46	SBA1				VPS8	YEL028W	PRY1				YCT1	YBR230W-A	FUN14	ERG12	YHB1	LAT1		RPL40B	YPR1	UME6	NPA3	FAS2	CLF1		CAJ1	MSN5	ARG4	RSE1	BOR1	RNR1
				SMX2	RTC3	PMP1				VRP1	MAL31	FUN14				OSH3	ARR1	ARF1	YDL124W	IDH2	IMD3		RPL31A	YML079W	PHR1	EMW1	RPG1	PTI1		CMD1	YOL057W	YLR419W	DUS3	MUP3	RPO41
				AGE1	YEL068C	VMA11				AZF1	AVT6	RPL12B				MUM2	UTR1	YNR065C	HIS5	RFA2	BMH2		SSZ1	TIP1	YKR023W	PIR1	TRM1	RSN1		KRE27	RCY1	WHI4	MYO2	MRPL9	COX15
				YNL194C	RPL40B	YBR085C-A				DSE2	RTG1	CYB2				CRZ1	CEM1	YKL023C-A	LSC1	PPT1	HIS7		GDA1	CWP2	PPT1	STO1	YHB1	TYR1		IGO2	ELP4	SEC16	TRL1	ATG19	AFG3
				YPR157W	RIM21	SNC1				GPI19	NDJ1	NIT1				GIS1	DMA1	RPL13B	YPR127W	GUK1	SSB1		GRX2	YMR122W-A	PPM2	MAS1	MTR4	MLP2		SEC62	ACO1	RFA1	MET12	ATP11	YGR031W
				RFU1	RPL14A	EGD2				RIM15	YLR152C	YIL014C-A				ERV15	DAP1	KRE29	BCP1	STM1	RPL4B		RPL35A	RPS2	LYS21	IKI1	NUP170	UFD1		YIR014W	AAP1	RMD9	ALD6	YNR014W	MLP2
				PIG2	RPL22A	SNU13				RRG7	EOS1	COX13				YMR181C	SNA2	VMR1	YDR266C	FRS2	EMP47		ATP17	CLC1	KEL3	RPG1	GAS3	SGS1		YMR295C	GUT2	SHM2	YTM1	RFU1	ILV5
				KAE1	YOR289W	SPC1				YNL194C	YLR297W	ERV15				HFA1	HVG1	TVP18	ERG10	AAH1	PRE9		IMD4	RPL4B	URB1	NRD1	HXT2	GOS1		IPP1	ART5	RRP45	DPH1	RSM22	BCS1
				TOA2	YFR034W-A	ATP17				MYO4	YNL276C	LCL2				KXD1	YPR053C	RPB11	ILV2	RPL18B	CYS4		RPL13A	RPL13A	HRR25	SFH1	YDR307W	MAK5		CPR5	IML1	TSR1	ATG11	CLP1	HAC1
				AIM20	PMP3	NHP6B				LAS1	SBH1	QCR8				VRP1	TAD2	RIB4	ADE2	RPL27A	ARC40		CCT2	MFA1	RET2	ARP7	NOP58	NOP8		RPS22B	GSY2	TUF1	SRP72	OSH6	LPX1
				SEC62	BUD17	RPS17B				TYE7	RGT2	PRX1				BAG7	MTQ1	COX6	RPL41A	CWP1	VMA5		SAM4	YMR315W	PIL1	HIS7	VPS13	YJL144W		RPS18B	STE23	SLH1	YDR089W	RIC1
				ASK1	YOR246C	ATP14				PMA2	DYN1	ERF2				NFI1	TRX3	SPO1	RPT1	THR4	ASC1		VMA10	RPS0A	AKL1	PRP43	ELP4	CFT1		RPL18A	EEB1	RPA190	KEM1	ABZ1
				GPI19	COS10	TMA19				RAD50	SDT1	RMA1				SNU23	KRE29	YIL165C	HIP1	YNL208W	AAH1		SBH2	RPL12B	IST1	MUD2	HCA4	SIN3		RPL11B	MSC6	PRP22	HOS2	YPL272C
				SRD1	HOP1	RTC3				TPO3	OM14	YPR053C				RAV1	YHL042W	RPL43B	RFA2	CHA1	DED81		TUB1	ZEO1	NUD1	GCD11	RIB2	ATP25		STE13	FOB1	UBS1	SNF2	ICT1
				YRO2	SPC25	YOP1				HKR1	DOC1	CWC27				MOT1	YJL118W	RMI1	MCH1	NUG1	ARO8		AIM45	OPI3	AIM3	TRM11	CBP3	SEC1		RPS24A	AIP1	MRPL16	RET1	RHO5
				SLM3	RPS21B	FYV5				KEL2	RUB1	ASI1				YBR284W	GYP6	RNH203	ILV3	YRB1	RPS11B		SMT3	YSY6	ATG9	PEF1	TYR1	VPS35		RPS7B	FIR1	KIN4	NEW1	SDS24
				FCY1	RPS27B	DYN2				RTG1	BSC2	DSS4				PET309	ECM27	KRE1	OSH7	FSH3	RPS17A		RPS15	EFT1	GIP4	PHA2	POM152	YDL129W		YBR096W	FOL1	PEX5	VIK1	SLM1
				ISD11	YAL044W-A	PPT2				YIL029C	R0030W	HIF1				YAK1	YPR127W	YGL108C	SUP35	YHI9	RPL35A		VMA21	RPL8B	MRPL7	ARO1	RLP7	SIR1		SNF1	MIG2	URB2	CWC22	YIL024C
				BTN2	VMA4	CTL1				YGL188C-A	APS2	YCR024C-B				YRM1	ZEO1	GPI15	HSP60	ARG5,6	LEU1		TIP1	PGI1	RML2	RPN3	PPT1	MRPL22		FMC1	YLL058W	SIR2	NOG2	AVL9
				YPS3	RPS25B	YCR090C				PSP1	RPS22A	YKL068W-A				PTP3	NCE101	OM45	PDI1	REE1	RPN12		ERG26	RPS7B	ADE1	TOM20	RRP4	CIC1		SBP1	RGT1	LCP5	HAT1	TEC1
				RPS30A	GRX5	COX13				NFT1	CHL4	YOR152C				TAM41	RRG7	SRN2	TPI1	ADH2	CCS1		FYV5	SSZ1	UBP14	RSM25	FPR3	ITC1		FMP41	PHR1	NMD3	TAO3	LEU3
				HVG1	CWP2	ADK1				SRS2	YBR255C-A	TEN1				RPA12	NDE1	PUS5	CDC10	RPS18B	PHB1		SAH1	TDH1	YEH1	SAM2	SKG3	THP3		PRM5	VPS52	EIS1	BZZ1	ATG21
				PMP1	YER010C	RPS22A				ERI1	YMR090W	BSC5				YJR030C	PFY1	YJL077W-A	ARG7	YNL010W	ERG12		HOR2	YDL157C	YDR338C	ALD6	HUL5	PIR1		MRPL33	SKI8	PUS1	CCT8	ORC6
				SML1	DIC1	AAC1				GCN2	PRP5	RFS1				CRS5	IDP3	AGA2	ABP1	ILV1	RPL15A		CNB1	RET3	MSB1	PRO1	SSF1	SED5		RPL15A	LYS20	UBP8	KAP120	STB2
				BIO4	VMA21	YPR098C				ADY4	RPB9	YOL159C				HST3	NDJ1	LSM2	ARP3	TIF5	URA7		YML079W	TSA2	AIM10	RGD2	PRP28	PAM1		HHF1	NSP1	DNM1	TEA1	SLI1
				YGL072C	TRX1	TAH1				GRR1	SGA1	TAL1				YBL081W	RPL43A	DIT1	SIF2	TAF14	CCT8		PET9	PDC1	YKL100C	WHI3	PRP43	PEX14		SPI1	BCK2	ESA1	TRP3	MEF1
				VPS36	YDR387C	MGR2				NAT4	YSP3	YER134C				AMN1	GPI1	SAP4	ASP1	TWF1	ARP2		YEL047C	RPS22B	PHA2	RML2	UBA1	YSH1		GPX2	RTT109	RIB1	NUP116	YEL020C
				YBL086C	COA3	RPL16B				AAC1	YCH1	RPB11				PET20	SNC2	PDR12	MNN5	CCT2	RPS6B		TDH2	ATP18	PTM1	CEX1	MEX67	ORC6		YPR098C	STB3	RPO21	GCV1	ENT2
				YOR376W-A	MVB12	YJL055W				YPR157W	SMF2	URA5				FUN19	HSP30	AIM4	KGD1	TPI1	CCP1		SAM1	YOP1	APC9	UTP4	ROK1	RPF2		RPL21B	SPC97	PBY1	SWI5	SKO1
				PEX32	YKL187C	YMR122W-A				SOV1	ERG2	LSM2				SKO1	NIT3	SEC72	FMP41	PHO90	YCP4		CBR1	GIM4	SWC3	MSS4	NUP85	ZAP1		ENO2	RPA135	LYS2	PBY1	PET111
				YDR186C	RPL43A	TIP1				YKL068W-A	YKL018C-A	MDE1				ASI1	YLR294C	DPM1	CDC9	GFA1	FPR1		RPL25	YJL055W	RUP1	RIM8	URA2	EAF5		ASI1	PSR2	NOG1	UPC2	PPH3
				TAD2	MTC3	HSP30				MFA2	RPS27B	PIN2				FRK1	YEL028W	YDL085C-A	YGL159W	DBP2	EFB1		CCS1	SAM1	UBC6	ESF2	BLM10	BCK1		RPL31B	GDH2	KEM1	YLL032C	PIR1
				INH1	PTC6	TDH1				DOC1	AGP3	YOL159C-A				YLR057W	DIF1	YNL217W	SEC27	ARO3	YHB1		EFT1	REE1	SHY1	NIP1	RIO2	RRP45		ATP14	ADE13	NOP53	KAP104	YHR159W
				PCF11	IMP1	RPL12A				TAO3	PPS1	GAL1				PUF3	YMC2	SNF11	ADE16	DOM34	MSC7		SNU13	SBA1	SPO12	NUP100	YBL086C	MRPL35		RPN10	IBA57	SLA2	SPA2	IFM1
				IRC23	YGR050C	TSA1				BSC5	LPX1	YEH2				SWH1	NOP10	SCW10	ARB1	RPS4B	YNL058C		RPL28	RPL18A	MOB2	SGV1	YCF1	SMC1		KEI1	SET1	EMW1	GIN4	FRA1
				PUT3	DIF1	GIS2				SKG3	COF1	DAL2				TAF13	NTG1	FLD1	SPC42	PRP43	YPR127W		ODC1	VMA11	ASN2	MRPL17	MOB2	JJJ2		NOP10	CDC27	SEN15	SEC27	EDC1
				SRB6	CIS3	MDE1				PUT3	FMP16	SHU1				SLH1	RPS17A	YOL159C	CKA2	URA7	PFY1		GIM4	WRS1	YCK2	PEX5	RPA135	AIM37		YLR001C	RDH54	POL1	ADA2	MCH5
				MTC3	YBR230W-A	YPR010C-A				YOR1	DAL3	PIS1				CWC21	AIM7	ADK1	LYS2	ATP4	ERG4		APT1	TPM1	FIG4	PAC1	NUP100	RPC82		LSM12	TIF5	SNF1	SSF1	MRPL35
				SYN8	COA2	AIM5				BPH1	EMI5	UGA2				YEL023C	YDL012C	YET1	GDA1	TDH3	SHR3		RPL12B	YMR074C	MGR3	SED5	CWC22	TFC3		RPN13	UTP8	POL30	CYR1	JID1
				YMR181C	GOT1	HMRA1				ECM30	ATP16	OYE3				NUP57	HCH1	YBL107C	ADE6	GUS1	DOG2		RPL30	SSB1	ART10	ALO1	ALD6	PRP45		SSS1	POL30	MRPS35	MGM1	DIP5
				EAF5	YNL200C	ARC15				MAL31	RRI2	MET14				SKY1	SNZ3	RAD14	BAT2	HIS4	AAP1		CYT1	RPS6B	FKS1	IVY1	RFC4	RPN1		RRP43	TAP42	MYO5	ALO1	SAW1
				OPY1	GUK1	AIM1				IRC20	FLR1	GAL80				BDF1	GRE3	ZEO1	YHR020W	RPL6A	TIF2		SHR3	RNR2	MET18	YLR243W	RCL1	RPC53		TIF35	UBR2	NAM9	CDC60	UTP9
				NUT1	PMP1	YGR050C				SST2	YIL028W	VMA4				MCM10	YER010C	SWS2	BNA5	RPL23B	TMA19		TOA2	YMR099C	CDC1	YKL027W	REH1	UPS2		PAA1	MSF1	RET2	NUP84	SOV1
				BSC1	CTL1	ACN9				PET111	HTA1	YSP3				CNM67	ALF1	RPL23A	ACH1	SPE3	CDC48		URA5	DYS1	SEC8	SSF2	PIK1	CKI1		YNK1	SLM5	BUL2	RRF1	EFG1
				YNL046W	YKL018C-A	OM14				YOR385W	TRX3	MST28				SNC2	SCS2	YOL107W	FAS1	SRV2	ERP1		RPC10	GET3	ALG9	KRS1	LEU1	STE6		MCA1	GRC3	RPP1	RIB1	KKQ8
				ATC1	RPS8A	YER053C-A				YPR117W	YDR133C	CCW14				PDR12	ESS1	ERP5	PDX3	NCL1	ERG24		RPL34A	ERG2	LAA1	RRP9	CDC39	RIB2		RPL43B	HAL9	LYS21	GEA2	RPG1
				RNA14	SUN4	TOM22				MMS22	YNR065C	SPC3				TPO3	DSE2	DYS1	CIC1	CAF20	PRC1		ARF2	ARL1	VPS35	CDC53	STV1	POS5		IRC22	YPT11	CRM1	PAC1	TUP1
				YDR222W	YBR090C	GPX2				LRG1	RPB7	NTR2				SBE2	CTL1	CYT1	PPZ1	ARG7	RPS1A		YMR315W	YOR020W-A	YHP1	MRP51	AIM10	TRM10		LSM7	ROX1	AST1	RLI1	IRC23
				MVB12	YIH1	YSA1				IES2	UGA4	CDC8				PRP8	SPI1	RBL2	DOG2	SLC1	YBR096W		SAR1	ENO1	ISM1	SEC13	CRH1	TBF1		RPL4A	XKS1	ECM25	NOC3	TIP20
				PPT2	YER186C	SGF11				BRE4	APL5	AIM13				YMR111C	ISA2	BDS1	YDL183C	RPS1B	UBP14		MDH1	PRX1	ZTA1	CSE4	NEO1	SEC39		CUR1	VPS45	YBR225W	TRA1	SET1
				YPL114W	RPL37A	GNA1				YLR278C	HEM12	GPX1				PRM7	OXA1	TPI1	ERG5	RPL40A	ERG11		RPP2B	ECM15	GLT1	BRX1	TOD6	PHA2		RPS7A	RGA2	STE7	SRO7	TPS3
				ASI2	YJR085C	GRX5				HSL1	GCN5	YER184C				MIP1	FRE3	YPL088W	ADE5,7	RPS7B	MDH1		FMN1	RPL11A	SEC16	MRPL15	DUS1	LYS14		YAR1	YME1	PUF6	SYP1	YLR177W
				YOL159C	OST5	TIM11				RAD1	YAT2	ATH1				YPR036W-A	RFC2	DSS4	SAM2	SAR1	REE1		VMA16	RPS4A	LTE1	YHB1	YDL063C	PDS5		YCR090C	PCL9	PDS5	RPN1	HFI1
				DAT1	RTT102	ARF1				ARR1	YIL156W-B	EMP24				TIS11	MRN1	ERP2	SSA2	ARD1	LHP1		POR1	YJR085C	ADE17	DHH1	ADE12	SPC97		BSP1	PET112	GCV1	NMD3	RIM101
				NAT4	TAH1	KEI1				INO80	YNR066C	SPR6				SPT23	RPS21A	RPL9A	RPL7B	VOA1	TSA1		YJL068C	LDB18	PRS3	PRP22	ACC1	MCM3		AIM14	SUA5	YDR089W	FIG4	YMR124W
				YOL014W	YBR255C-A	RPS12				DFG16	GRX4	SOP4				MEH1	YLR057W	FRT2	YMR226C	HOR2	PHO3		EFT2	ZPS1	SEN15	SKI6	CBK1	SSK1		PRE9	KCS1	GDE1	VIP1	EDC2
				PAR32	TVP23	COX5B				GCR1	YCR076C	YOL036W				MCM21	YMR034C	IGO2	UBC6	TEX1	CDC10		TEF4	CPR3	GCD11	OCH1	SUP35	YNL165W		TDH2	SPT16	PPM2	PIL1	AIR1
				KTI12	MXR2	RDL1				YBR284W	YER163C	SNL1				KEL2	RPL36B	HEK2	ADE17	PAN5	RPL27A		GPD1	VMA7	BOI2	CTM1	ATG7	ELP4		EUG1	OCA5	YNL108C	SRB8	YNL295W
				YJL144W	YMR304C-A	TRP1				THO2	CMC4	MEP1				MRPL23	YIL059C	PAR32	NOP13	YPR063C	TUF1		FPR2	YCL057C-A	SHM2	ACE2	MAS1	RCE1		TED1	KIN3	EKI1	CCA1	EXO84
				NCA3	CHK1	HUB1				ASK1	GPA2	COA2				MSL5	OM14	QCR10	MRP8	HIS1	SEC13		PEP4	RPL26A	YNR048W	CDC60	ECM29	UBA4		ABF2	YNR040W	MYO3	SPB1	SUB1
				TAF3	YHL044W	SPC19				SPA2	IRC15	LDB7				PDR1	RPB9	GRX5	RPS3	PRS1	APE2		RPS30A	YRB1	YGL185C	SCJ1	SVP26	ALG5		YCL057C-A	ASN2	GIC1	AIP1	URN1
				LAS17	RPB9	SOP4				DNF3	ADH5	RPS8B				YDR222W	PMP2	AIM31	PRM5	RBG2	WBP1		YDR524C-B	THG1	CHA1	YDL183C	SET3	BET5		CPR6	GRS1	GLN4	STP1	AFI1
				CLN3	COX8	CUE1				MTC4	PDR12	YDL085C-A				GCR1	YPS3	OCA2	ARO8	APE3	MEU1		SOD2	HNT1	CRZ1	PAN5	SYP1	PUF6		VMA8	EBS1	TIF5	CIN8	SNT1
				YJR115W	RPL1A	YOR292C				SMC2	SUS1	RPL12A				YPL109C	SEC22	SDT1	LYS20	PAM17	NQM1		GRE2	ATP16	MDM10	PRP45	CBF1	YNL011C		SMT3	ADE16	MRP13	FAA1	DPB2
				SPT4	PIC2	RPL35B				FRE2	YNR034W-A	YNL046W				ZRG17	YLR152C	GIR2	ARP8	PEP4	GTT1		DUG1	VOA1	BRN1	UTP8	GGA2	YDR061W		RDL2	LAC1	CTM1	GRS1	SEC26
				PXR1	RPS24A	VMA7				CCM1	DUT1	RAD14				CDC6	KTI11	IML3	CYS3	EMG1	COR1		ZWF1	FSH1	PEX7	RNQ1	INO2	ATG20		NAT5	PDR15	BCS1	UBA1	BUB1
				SCW4	YBR013C	COS10				DAN4	SMC6	MDM1				BCK2	DFG10	YGL193C	PRS1	SOD1	AAT2		SEC53	RPS22A	RAD52	SWD2	NUP157	ECM7		TVP15	SRC1	NSA2	DBP8	YGR031W
				UBP5	QDR1	SEE1				TAF2	HUB1	STE13				VID22	ELC1	YNL046W	BMH1	RET2	ARO3		YCR043C	TSC3	VAC17	ARO4	AIP1	DGA1		NOP9	PUF2	MET12	SRM1	MRPL20
				YOR292C	CBR1	RPL27B				MEP3	RAD1	YJL127C-B				MAL11	YNL190W	AMN1	ADH3	TRP4	KAP123		ATG5	THO1	HOS3	POL1	YBR074W	RRP7		HOM2	RAD9	YAK1	CLB6	YOL098C
				YNL179C	YLR164W	IMP2				PMP1	YGL072C	HHF2				VAC17	MEP3	YMR090W	DOM34	RPL20A	SAC6		RIB3	YCP4	YER064C	RGD1	GCD14	MSS116		YJR142W	ARB1	ALA1	BAS1	ARG80
				UBP15	PFA5	TSC3				TAF1	YGR039W	ARN2				URE2	SHE4	IRE1	PDC5	PRO2	UBA1		SSH1	ARO2	PET112	MRPL7	RPB3	RAD53		RDI1	INP2	HIR1	CCR4	EXO70
				RRG7	COX7	RPS7A				NDJ1	RRN5	USE1				SUN4	FMO1	PHO80	CAR1	NAB2	GCD11		YCR075W-A	NHP6B	MRP51	MSO1	MON2	UTP11		AHP1	TMA46	MSG5	IMP4	POP1
				SNT309	DAD4	CPR3				UBR2	RPL41B	YJR141W				RAD34	YDR210W	AGX1	REX4	PAB1	YOL099C		TRP1	ATP5	SRL3	NGL1	VPS1	SEC18		YOR292C	YPL150W	NUP170	MSH6	NUT1
				RAD14	DAL3	RPL19A				RPI1	CTS1	SSA4				NAM8	YNR034W-A	COS9	NFS1	SBP1	WWM1		ENO1	RPL10	DSL1	YNL058C	NUP84	AVT2		YNL058C	AXL1	LSB5	CHD1	RTF1
				HLJ1	YGL204C	RRG7				EPL1	GLO4	IMP2				HKR1	RPP1A	RPS14B	MEU1	RPS0B	ARG5,6		ERG2	PMP3	GLN3	RPN4	SER33	YTA6		WWM1	SPT10	PRP43	RAD51	SAN1
				CLG1	PIS1	YPL225W				TOM1	NAT4	ATP4				TBS1	PHD1	PMP2	UBA1	POR1	DSK2		PTC2	RPB8	PAP1	POP2	UTP5	MSH6		YAR028W	TRF5	CIC1	MSI1	AEP2
				KSH1	YBR085C-A	RPL11A				MUB1	GPX1	HOT13				RER2	AHC2	YDR119W-A	YGR073C	UBC6	SPF1		RPL38	RPS0B	YPL113C	MTF2	CDC53	PHO4		GRX2	MMS21	VIP1	RRP5	RRP4
				CUE4	SNA3	AIM7				MEC1	PDR17	RPS18A				YJR115W	SRL1	PIN2	TDH3	LEU1	RKM1		FSF1	RPL20A	MRPS35	ROK1	URB2	YBR284W		IFA38	MET7	SYP1	PUT2	YPL150W
				RPI1	YPL222C-A	HMS2				BSC2	YOS1	FLR1				COA4	LSM6	LYS5	SAC1	MCT1	NUG1		GRX5	CPR1	HIR3	KAP104	OYE2	MIA40		COX17	SSN3	PIR1	MEF1	CTF19
				CAF4	SIM1	APD1				YOR376W-A	YGR161W-C	SIT4				SWC7	SPR6	CSE2	RET2	CYS4	ATP17		TYS1	PEP4	SMB1	MCM5	CHA1	STE20		YNR021W	KIP1	SMC5	ERB1	APM1
				TIF4631	OM14	HEF3				CUR1	MEP1	LYS5				DIG1	MTC2	CTS1	PTC5	YDL124W	BNA4		RPS13	YAL044W-A	BUL1	ORC3	COQ3	CDC45		VMA9	TOR2	ZDS2	ECM25	YCS4
				MOD5	MRPS16	CPR1				YGR250C	AQY1	RPS14B				GIP3	ERG2	RPL1B	MTC1	OLA1	YKR070W		HEK2	PDX3	RPN12	GCV2	NUP60	BEM4		NDC1	NEO1	EEB1	PEP3	KSP1
				MTL1	YGL072C	RPS18B				TRA1	TPO1	NRK1				SKS1	RPS21B	IRC25	YMR173W-A	APM3	HBN1		MMS2	FMP41	YJL070C	KAR4	SDO1	YHR127W		TIP1	TAE2	VPS71	SET2	RTT107
				YBR284W	TMA20	YCL002C				PRP8	ADK1	KTR2				CAF4	TAH1	IME2	EFB1	DBP5	ARG8		PEX2	DPS1	TIP41	NOT3	CSI2	YPR089W		DID4	SPO14	FKH1	NOP53	RGT1
				YGL036W	SCS3	YET3				APC1	GPR1	MVB12				MYO3	YKL023C-A	YOR292C	YKL027W	RPL25	ADO1		BAT1	CYT1	YOL057W	SWA2	UTP4	REF2		WRS1	MIA40	ATG21	YIR007W	IRS4
				TOM6	APT1	TMA10				YDR222W	REV3	RDS3				SNT1	TIM13	GCN4	TIF34	TRM5	RPL8A		MRI1	YPR098C	RPT1	RSM23	ALD4	HIR1		RPL12A	ASE1	NAB6	CHO1	YDR061W
				SKS1	SYN8	NAS6				PIG2	ANB1	TOS6				YPR117W	ENB1	SAR1	FAA1	OSH7	PAB1		SSS1	ARI1	MTC1	PCL2	BNI4	HSP78		NSA1	SUV3	MIF2	IVY1	SEC3
				MRPL20	RPL28	MVB12				PRM7	PDR10	RPP2A				YSP3	YAH1	SIM1	YML131W	BUD32	ELO1		PHO13	YGL039W	OCA5	SBE2	YBR225W	RRN10		OCH1	MYO4	CFT1	RIA1	YBR138C
				SNX4	ATP17	YGL204C				MDN1	AIM19	DFG16				ORC3	SNF11	YOR121C	CCT5	FUR1	COF1		RPL14B	FYV5	TFB3	PMI40	VMA1	RIX1		LSM1	SPE2	BFR2	SIP5	LDB19
				FHN1	TIM9	UMP1				YRO2	ATS1	YLR361C-A				YNL179C	GAL80	PDR8	MED8	YML131W	CHO1		YCP4	RPL17B	GCN3	RPC53	BRO1	SOK1		KTR6	PYK2	TRM44	RPT3	YML082W
				TOS3	HSP30	ARC19				PLC1	YNL200C	REE1				DYN1	DIT1	TIR2	ERG20	PAA1	FAT1		DUT1	TOM7	RNH70	CDC21	MRD1	SRC1		RRP1	EST2	SKI2	MRPS5	NBP1
				GOT1	RPL34A	YER010C				ULP2	YKL066W	IWR1				SNF7	OSW2	YCR024C-B	SDH1	BMH2	VPS1		REE1	RPS19A	DBP8	UTP9	NFS1	PRP38		SAR1	NOP53	PAC1	TRM5	RUD3
				SHR5	RPL14B	HHF2				BIR1	YMR181C	SAP4				RSM24	YJL055W	BIM1	VMA2	DDI1	CDC19		TAD3	RPA14	CDC55	SRP54	FAA1	NGR1		MFA1	TAF1	OPI1	IQG1	VPS36
				PIN2	YOS1	OST2				RAD26	YDL158C	FKS3				SAT4	PFA5	CBP4	MMR1	GAS1	HEM2		ARI1	TIM13	ALD4	TRM8	HSC82	RTT105		OSM1	PSK2	KIP3	DNM1	HAP4
				YDL129W	YNL179C	YJL127C-B				YPR036W-A	FKS3	BSC2				GLC8	RAD23	SCS22	SER33	TCP1	YMR099C		URA6	RPL9B	TEC1	SNF12	ALO1	YNL194C		ARC1	GEM1	SSQ1	ILV5	PCL9
				YKL068W-A	RPL40A	YKL018C-A				SLX8	AVL9	POP7				PCL9	POP5	REV7	RPP0	CCS1	ALG7		YOR246C	RPL35A	RKR1	PBS2	SNQ2	SPT7		MPD2	YLL007C	UTP7	MYO5	MSB3
				DIB1	BIO4	RPL27A				KSP1	YHL042W	HSP12				YPL014W	AIM20	BRE4	MRL1	DOT5	THR1		TIF2	RPL35B	STH1	TRM10	RPT3	PRP6		RPL27A	TUP1	NSR1	AVO1	CEP3
				DOC1	YMR181C	RPL31B				YPS1	COS7	YEN1				MFA2	GPI15	AAD14	RIB4	SAC6	TAL1		CPR3	UMP1	YJR111C	UTP7	MNN1	APN2		PMI40	BCP1	PUT2	YDR061W	ART10
				AIM4	YOR121C	HVG1				IRA2	FIS1	ECM27				EPL1	YEA6	RPL17B	RPS1B	KEI1	RPN6		RPS18B	SSB2	MET7	MEX67	OSH2	BDF1		DAP2	RRN10	KAR4	BRN1	YLR072W
				MET4	SDP1	LSM3				YEL073C	CWP2	YGL072C				MTH1	YOR289W	NGL3	CDC48	RPL13B	YFR052C-A		BDH1	ARF2	SOG2	MRPL3	SED4	RDH54		MIC17	AMD1	YLL032C	PRP22	COQ2
				BOP3	YDL158C	RPS5				FMP27	ENO1	PEX2				CLB2	LCL2	SYN8	HOM3	MSC7	PUP1		WTM1	SKP1	GRX3	CPR8	ADA2	COX10		GUK1	TIP20	ILV3	SPT7	NBP35
				DAD4	YCL056C	DAP1				YER053C-A	YFL054C	YGR210C				SWE1	SKG1	SHU2	NOC3	ADE17	LSC1		RPL26A	KEI1	TIS11	CSI2	PIR1	RAP1		PSP2	HNM1	SWI5	YCG1	PIP2
				SWI6	HCH1	ISD11				SAS3	DDR2	EFT1				NGL1	RPL42A	RIM1	YJR015W	RPS1A	APT1		LIA1	SHR3	VAM6	NOG1	WHI4	YLR177W		SBH1	LAP2	FUN12	CRN1	FHL1
				TYE7	CKS1	TVP15				MYO1	TAD2	RPL20B				KIC1	CAT5	WSC2	CPA2	RPL2B	PRE3		ERG28	SPC3	MRPL32	GOS1	NUP53	ECM16		PHS1	MRPS35	AAT1	MRPL7	PRP18
				YEL068C	IMG1	ERV1				ULS1	NRT1	VMA7				KIP1	YCR051W	RPS22B	MDH1	ARG4	DUT1		VMA8	RPL17A	RPO31	TRM82	SCL1	TIP20		HHT1	BCY1	VPS33	PRP43	TRZ1
				AAC1	ILV6	TAF9				SAP4	SML1	RHO2				FZF1	YHR078W	YBR090C	LEU4	RPN6	RPS8B		MOG1	UBC5	GLN1	BAR1	YBR139W	SPP1		SSO2	PWP2	SNX4	DBP2	NOP8
				YBR071W	SPT4	YMR090W				ROM2	R0040C	ESS1				EDC1	YLR290C	HVG1	RPL10	RKM1	HOR2		POP5	EFB1	SMC3	YLR413W	RPC53	MDV1		YPR091C	RIM15	RSC2	CET1	RSM26
				MNN4	SCW10	MOG1				GIP3	AIM20	PET8				GPA2	GUD1	YJR085C	ISN1	GAS3	SSA2		RPL8A	TIF11	RVB2	UTP6	UTP8	CCZ1		YGR205W	CLN1	CDC5	MRM1	AHC1
				FRA2	SEE1	YDL012C				SMC6	MUP3	COX8				MLP2	RPL31B	YJL144W	RPS26A	PRS3	PET10		AGX1	ERP1	PRP43	MSN4	SPT6	YPT10		YJL055W	YTA7	HSH155	PDR15	SWC3
				YBR056W-A	NIT3	YBR230W-A				MLP2	HSP31	YLR285C-A				SNF3	LSM3	DLS1	GLN1	ADE12	GAS1		YHR020W	RPS4B	TBF1	GLR1	CDC10	CIA1		VMA6	RTG3	NFI1	SWI4	RSC58
				YHR035W	YIL156W-B	SEC62				BRE5	YOR121C	MNT4				PEX1	WSC2	PUG1	RPL21A	RET3	RPS7B		TOM6	NAS6	WHI2	UBX7	NUP188	SMC5		ZRT3	SPC105	UFD1	GRR1	BNR1
				ECM1	SEC72	YBR013C				UBP15	RPL35B	YBR076C-A				SYN8	RPS7A	ICE2	YER156C	ASP1	PMT4		RPS8B	RPB10	BRL1	NUP120	KAP120	YMR124W		MRPL17	HST1	PAN1	CYK3	ULP2
				YPL014W	ACN9	RPS11B				GAL11	PAC11	YKR070W				SOH1	RTG1	YNL024C	GAS5	DPH5	CAR1		SUR4	SOD2	YDR089W	SOF1	RTT109	YBR138C		RPT2	TEC1	ACE2	LCP5	CSE1
				COX9	YIL014C-A	AIM20				GPR1	ULP2	BDS1				DAT1	KXD1	YJR107W	YHR162W	ACP1	QCR2		SMF2	KRE27	INO80	VPS71	MSH6	DBP6		UBC6	OTU2	MDH2	WHI5	XRS2
				REV3	DFR1	RPS31				HAL5	DIB1	YKL069W				PDE2	PPS1	SKP1	TUF1	ALD6	PRP43		RPL10	PGA2	ARB1	NUP157	YLR301W	KIN1		PRX1	DBP2	YLR143W	YJL206C	TRM12
				KNH1	PHD1	COX7				YMR102C	YIL059C	YMR114C				RMD8	AQY2	HHF1	PRM1	BMH1	PDC1		RPS14A	PAB1	MSW1	ARG4	ARP9	YSP1		YPT52	REH1	FZO1	YPR089W	YLR455W
				ACN9	CLG1	QDR1				TEL1	LYS5	SKP1				YER130C	YBR056W-A	ILV6	YNL010W	ARX1	SER33		ARE1	RPS8B	CSF1	RPA49	PIN4	MCD1		SNA3	RGD2	SNF12	DSL1	YBL095W
				COX23	PML1	RPO26				YLR297W	YPR053C	GLO4				STH1	SGA1	HST2	ASN1	ERG25	GFA1		ERP1	RPL3	HRK1	CBF1	TEX1	RGC1		RPS22A	COX10	RPT4	BRE1	RTS2
				SAP4	UTH1	MBF1				MIP1	ESBP6	BMH1				YER184C	GPA2	YHR162W	RPS31	RPS5	RPS27B		HAC1	YML131W	GDH1	LAC1	GCV2	TMA46		TVP18	YLR455W	SKP2	SKI7	UTP23
				TOS6	ADE8	RPS13				DYN1	HSP82	YRO2				CDD1	PTC2	MGR2	ADO1	ARB1	YDL016C		ARG1	SNA3	ATE1	COQ8	CDC28	EFR3		BMH1	NBP2	EBP2	YOL098C	SEF1
				YML018C	COS9	YBL029C-A				AVL9	TMA19	SSY1				DBP1	YOR246C	GSP2	PYC2	RPL12A	CRM1		UBC5	RPL15A	SUP45	SRL3	EBP2	PZF1		LTP1	HCA4	LYS20	CDC14	TYE7
				DIF1	OCA2	YMR295C				SNA2	SSK22	TPO5				ECM21	SRD1	THO1	SQT1	PDI1	YGR001C		NIT3	MRI1	SCH9	INP52	THR4	RSM22		CIA1	RNH201	MSI1	TRM1	DEF1
				MTC4	GNA1	VMA4				CMK2	YGR210C	MRP17				LRG1	LYS5	YDL177C	ENT3	NPL3	PPT1		YLR301W	CPR6	TRF5	CLU1	GRS1	SVL3		DAD4	AAT1	SPE1	KIN4	NUP49
				YSY6	FHN1	HUT1				CSF1	CKB1	SCS22				PUF2	MKK1	YPT31	GLE2	ADE2	YOP1		DPH2	HOT13	EIS1	MAK11	SPO71	RAD54		YHB1	RTK1	NUP159	GCN1	HSP104
				HMS2	FPR2	CBP4				MGA1	FPR2	PPN1				JID1	EOS1	RRN9	UTP18	TUF1	SSE1		YER163C	YDR374W-A	CWC22	FUS1	PRP22	NPR3		FSH1	CNM67	RSC1	NUP188	YBR071W
				MIM1	RPS22A	NHP6A				SWC7	YJL133C-A	HTB2				ALY1	IRC18	STE13	TAL1	HCR1	RPL9A		YFR052C-A	YET3	STE4	SEC14	IMP4	MDM32		PET100	NFS1	MIS1	ESA1	NTE1
				SOH1	QCR7	YMR181C				MLP1	RMI1	SYS1				SWI6	YLR317W	SUS1	URA1	RPL15A	VOA1		PRE8	CMD1	KNS1	TWF1	TGL1	COP1		VPS55	NUP2	MAS1	RPO21	CTK3
				SLX8	YDL086C-A	YNL046W				BNI1	HSP26	YLR065C				YDR186C	MCM16	RPS2	RPL15A	HBN1	ARA1		ACT1	YMR304C-A	POM152	UFD1	PMI40	AXL2		RIP1	RIF1	CET1	YGR054W	CDC60
				DDR48	ZEO1	MLC1				YHR080C	FRE3	PDR12				ICY1	YPR036W-A	YKL018C-A	AAT2	SSA2	BAT1		RPS16A	CAP1	RPO41	ILV2	TRP3	NPR1		YGR149W	MTH1	MGR3	KEL1	APL1
				YEL073C	YEL073C	CCW12				SPO14	RPS23B	RPS13				BUD7	DAL82	RPL34B	VPS27	MOB2	TIF11		RPS19A	YMR090W	RPA135	VPS33	GWT1	VAC7		YPR172W	SWD2	YNR040W	VBA4	MCM10
				CDD1	HSP10	PIC2				SWR1	SPR6	GAR1				ATG9	PIR3	YAR1	YOR111W	CCT5	DBP5		YDL158C	RIM1	TMA64	YSH1	MSO1	WAR1		YOS1	KSS1	YLH47	DBP10	MRPL40
				ERV15	TAD3	YIL059C				REV3	YHK8	YHK8				YBR076C-A	YOL163W	PRM8	PAA1	ERG12	AIM2		BGL2	KTI11	NSP1	SPO71	PRP19	DBP10		ENT3	RRP12	RAD5	SIR2	GAT2
				YOR060C	CNL1	SUS1				BSC1	YDL109C	ARC15				PAN1	YLL056C	YNL276C	MCM5	SHR3	PDA1		ARP3	PDI1	GGA2	HAT2	GCV1	VPS53		YSY6	CDC25	RET1	BEM2	MCM5
				VPS24	EAF6	RPL12B				BTN2	GUD1	SEN2				APJ1	ECM19	TIM11	NOP1	DPM1	RPL14A		YGL039W	DYN2	MTH1	ORC2	EIS1	RTS2		ARC40	WHI2	KAP104	PRI1	GSH1
				ATP15	POP5	KRE27					UGA2	SEC22				YHR131C	VPS68	OPI3	IMD3	RPS6A	SPE3		STT3	YJL068C	TRM11	GCD2	ERV29	UBX6		URA4	NUP120	MIG2	SCO1	IBD2
				RIM21	RPS12	SPS19					YGR050C	YPL071C				YGL072C	YBR085C-A	COX8	ERG13	RPL37A	SBP1		RPL39	ERG20	KAP104	PRP4	RRP6	YPT11		MBF1	USO1	RFC4	SAM2	SUM1
				CUR1	ATG5	RPS24B					YPS3	TOS1				KNS1	MOG1	DDR48	RPL3	SVS1	ATP5		RPL9A	URA6	ATP3	OSH6	NEW1	YLR042C		YIL152W	PDR1	YTA6	ARP7	TCO89
				YBL059W	YNR066C	ATP16					RPS16B	MLC1				DEP1	YDR524C-B	SOP4	PYC1	ERG20	IDH2		CPR1	YPT31	SLY41	TBF1	TOM70	PRP24		MAP2	IRA1	SVF1	MYO3	MRPL16
				SEC72	COF1	MRPL51					RTC3	YMR315W				YDR319C	RPC10	OST2	ERG9	AAT2	NOP58		RPL32	CPR5	CHO1	VMA5	ALK1	YBR071W		RPL23B	SPP41	ACO2	GIS4	HOS4
				APT2	RPL36B	PTH2					YHR080C	PCL5				STB2	AAD14	BSC1	PGM2	RRP8	TWF1		GET3	AIM7	CDC14	MIA40	ALA1	AXL1		SEC72	VPS71	STP1	ILS1	MSL5
				YGR126W	YPR010C-A	CLC1					LDB18	RPL16A				YNL144C	YDR119W-A	RLP24	YBR096W	RPS4A	ETR1		RIM1	COX13	NMT1	KIN4	CSE4	PAF1		SUR1	YGR012W	APL2	FZO1	IMP4
				AVL9	YCR051W	RPS22B					IMP1	YBR013C				LUC7	YDL109C	YJR141W	CDC28	SSE1	ATX1		HHT2	FPR2	MOB1	DST1	MSC3	SCC2		VPS29	KRS1	NBP35	POL5	TOR2
				TRX3	YJR120W	NIT3					PMP3	YMR147W				CDC15	HOT13	SNA4	HEM2	BCP1	RIB5		GSP1	GRX5	YLL032C	CSM1	CHS3	ESP1		YLR050C	QNS1	DBP8	RPT4	SLK19
				SNA2	EMI5	SPI1					RPS24A	CPR1				SIC1	MAK3	OSW2	PDA1	CCT4	HIS5		YKL023C-A	ADO1	YLR422W	DAS1	PIL1	TOD6		VMA7	ASN1	CEG1	YDL156W	URE2
				CMK2	SEN2	SOL3					YKR041W	DOA1				YIL165C	GOT1	AIM14	TSR4	PUP1	MIC14		CTR2	GET4	CDC9	CTF4	FUS1	MSN2		ATX2	PKP1	SER33	SVF1	RPO31
				YER053C-A	SMT3	OPI3					RPS23A	YNL305C				CDH1	YLR426W	TVP15	PCS60	YLR243W	TSA2		CDC42	DAD1	TAF2	DNM1	MES1	KAP120		HIS5	SNU71	ART5	GLC3	YPL236C
				PRM9	RPB7	SNL1					FMO1	CTL1				STD1	YFR034W-A	MAK3	CHS3	TAL1	NOP13		HMRA1	GVP36	TAF5	IXR1	SAC7	ARP8		ERP6	SAC1	MRM1	RSM10	YIR007W
				GPI8	YPL114W	RPB10					ADE8	NDJ1				BRE4	IML3	PCL5	AIP1	GLN4	NPA3		DAD1	APA1	MEF1	ARG3	KIP2	YGR283C		RNA1	NCS2	CDC123	GAP1	YDR338C
				ACA1	YJL077W-A	VPS55					RPS25B	RIB4				MAL31	FLR1	CCW14	YGL039W	ETR1	HSP31		PIS1	YOR121C	RIB1	YDL063C	YGR012W	RRP3		ERV29	RIM101	TRP4	YEL020C	EFR3
				YLR297W	YDR379C-A	YLR112W					SDP1	SER3				YOR060C	BSC2	KTR2	MAS1	WBP1	GWT1		LDB18	MLC1	ACF2	TAF14	RPN6	FRK1		MGR2	SFL1	PYC1	UTP5	APJ1
				YHL019W-A	YML108W	TOS6					GRE3	CUR1				MRPS16	UBA3	PET9	QNS1	THO1	RPL2A		RPN8	DOT5	MRPL11	DPH1	RAV1	RIO1		RPN12	GIP4	CUE3	TRS120	NUC1
				MFA2	SOP4	ERV14					COA2	YET3				HMS2	NPL3	YER010C	RPL2B	SNU13	BAT2		TDH3	YJR112W-A	YGR054W	NAB2	MRP51	AHC1		YUH1	SFP1	PFS2	TOD6	TSR1
				YOR385W	FCY21	FPR2					ZRT2	AIM14				YGR126W	VPS25	JLP1	YDR341C	RPL19B	KAP122		YML131W	YNL134C	IPI3	YJR015W	POL3	MTR4		DGA1	MYO2	MRPL6	UTP7	SLX8
				COS10	SUS1	YOR072W-A					GON7	RPL9A				SAG1	YMR114C	YBR287W	TRM44	YKL023C-A	MNN5		YLR179C	RPS24B	PUF3	SYP1	RRB1	VPS27		CCW12	CDC9	RIA1	NAB6	PAP2
				GON7	APS2	RPS8B					YJR129C	ATP14				IML2	CNL1	AIM1	URA7	BRX1	YEF3		TSA2	ASP1	TOD6	ATG21	SRP72	RRP1		TSA2	YJL147C	SEC10	ESC1	SIR4
				MGA1	COX5A	ACB1					TPO2	RBK1				ECM19	TEN1	UTR1	NPL4	BNA3	POL30		YSY6	SEC53	ATG20	ADE2	RRP45	MRPS8		CWH41	HPR1	CDC28	CDC123	ENP2
				TIF4632	ERV15	RBL2					PIS1	BRE4				RSF2	YPR010C-A	SHR5	NAT1	YGL039W	APE3		YDR387C	PTH2	YPR097W	POM152	TRM11	CCC2		CHO2	GEP3	ARG8	REG1	SCM3
				ERI1	RPS29B	ERV15					USE1	NFT1				GIS3	PMA2	TOS1	FAS2	ERG27	PLB2		ATP5	YFR052C-A	MON2	UFD4	YER077C	POM34		PAC10	YBL095W	LPX1	PRP31	DBF20
				EAP1	ATP16	RPB11					KSP1	REV7				UBP15	HEK2	ATP16	UNG1	YBR096W	TDH3		PAN6	GPX2	SLA2	INP54	SEC10	CWC24		OST2	CKI1	HGH1	TFC4	RAD10
				CAF20	MRPL51	RIM21					YKL165C-A	VPS8				UBS1	YNL179C	YLR290C	FMP40	ILV2	CHA1		EGD2	SBP1	YNL058C	VTS1	UTP7	MRH4		ATP4	GEA1	RPD3	NUD1	YHR080C
					RPS26B	HSP10					YML079W	DDR2				CHS1	YBR090C	YIL014C-A	ERB1	RPB8	YKL151C		VMA13	SEC22	CDC10	TIF34	CDC73	MTG2		ARO4	UBP3	TIM44	YSH1	SLM5
					GRX1	YJR012C					GOT1	FIT2				NGR1	MVB12	DEP1	RPS6A	SPG5	YLR179C		HRT1	HOR2	ARG1	MCD1	PRK1	RAT1		EMC4	SUM1	FAS2	BFR2	MSP1
					RDL1	HOT13					COX19	YET2				COS10	COX19	ALG14	FAR11	ARC35	RHR2		RPS4B	TEF2	UBA4	RPN12	YBT1	HDA1		PFD1	TPS3	SSF2	DOP1	NSA2
					CTR2	CMD1					IMP2	CYT1				TIM18	JLP1	FMP33	TIF2	ELP6	SEC4		YNL010W	PAA1	SER33	YHR127W	MUB1	NBA1		YPT10	NUP49	ARO7	STP2	FKH2
					TSA2	YKL023C-A					YEL073C	PEX4				GPI18	SBH2	CLN3	PRP43	PGM1	EMI2		RPS1A	SPE3	UTP8	YDR415C	LAC1	FMT1		TOM20	IOC2	DDI1	ALD4	NAT2
					YNL217W	POM33					RRG7	PDR10				YBR071W	POP8	GNA1	HMG2	RPL1A	SKI6		RPS9B	SOL3	GIN4	GCN3	NBP35	PIN4		YMR221C	PEX7	MSS4	KAP123	YCK2
					SMX3	RPS18A					TAD3	YPR114W				YHL026C	CDC42	YOP1	TUL1	DUS3	RPS8A		RPL31B	YIR035C	CDC7	RET1	PEP5	PLP2		YKL069W	PCL8	RRP3	PPM2	GPA1
					RRG7	UBC9					EMC6	QCR7				ULS1	HOP1	ATP17	HSE1	SHM2	RRP8		PRE10	YNL010W	YDR348C	EAP1	RIX7	CDC14		TUL1	ABZ1	MSH2	HSF1	CTK1
					RPS16A	GIM4					YIL014C-A	VMA22				ZRG8	LDB17	NUR1	ROK1	HOM3	RPL19B		RPL34B	LTP1	NUP84	MFB1	POL30	SLX8		CDC8	PGM3	NOP14	TOM1	UME1
					YNL046W	ANB1					YDL206W	BET1				GPI8	CAT2	EAF6	SEC28	HOC1	RTN1		RPL36A	LPD1	URA7	RSC2	PGM2	TCB3		SPC3	YIL024C	NEW1	UBP1	YOR1
					RPS6B	RPL14B					RPL43B	YNL024C				ALR2	YNL200C	DFG16	ALA1	RFC4	HXK1		YLR112W	YCR090C	TGL1	YDR061W	GYP1	CEP3		UBX7	GIS3	YPL272C	PEX15	FAS2
					OPI3	RPL21A					YLR252W	PCL10				DIA1	YNR066C	CRS5	SLC1	CEG1	POR1		ZUO1	QCR2	MRS6	LSB5	UBS1	PUT2		AGE2	VAC17	SUA5	VID30	PDR16
					YGR182C	EMI1					BAP3	PPS1				STE13	YML079W	TIM17	PET9	SUI2	ZEO1		NPC2	APD1	UTP10	SIF2	BCP1	YSP2		CPS1	MKS1	MON2	SKN7	DNL4
					DYN2	YJR120W					TIM10	FYV5				RFU1	TIM17	SPS19	REE1	NNT1	RPL34B		RPL22B	PRM5	PAC10	YHR097C	CYM1	GLC8		RPL35A	ASK10	MGM1	HSE1	SPT6
					RPE1	PET100					CUE1	CIS3				MRP49	CCW12	FLR1	IDH1	UBP14	ADE5,7		TCA17	DUG1	RTS3	RPT6	SIT1	YDL183C		VPS21	PRP28	SKN7	HMT1	AIM36
					YNL276C	RPS11A					KDX1	YOR292C				YLR278C	ILV6	ADY4	BDH1	RPS0A	CWP1		YBR053C	YGR201C	LRG1	NCE103	MRPL15	ZRG17		OPI10	RPO31	MOB1	OPI1	TOD6
					YCH1	RIM1					QCR9	COX12				YJL144W	YIL165C	SPC1	YHR003C	DMA2	RPL21A		EFB1	NIT3	AIM17	MRPS28	HEM2	ERB1		RPS23B	TIM44	INN1	STT4	RKM2
					ARE1	PIN2					YJL077W-A	ALG14				YHL008C	ERF2	YBR230W-A	PRE3	QCR2	PNC1		SDH4	YKR070W	RPN3	HOS3	BSP1	HAP4		YBR053C	SDS24	MAE1	ARO7	SLI15
					AIM7	RPL4A					RPL14B	PEX22				HAL5	ISD11	LRE1	NUP60	YGR054W	ADE2		NTF2	AHC2	DSS1	YPL068C	TRM82	YCK3		TPM1	PAP1	NUP84	NOT5	CCM1
					YDR154C	RSM19					RPS7A	LTP1				COS111	SHR5	CDC8	MNN2	IPI1	RPL13A		FUM1	VMA10	NOB1	PGC1	NSP1	TEL1		APA1	YBT1	SNU56	NCA2	NUP85
					RPS26A	COX17					OST5	RPL19B				AIM4	SYG1	RHO2	HFD1	MNN5	ACO2		DED81	YDL124W	SAC1	TEC1	STS1	CTR1		YGR001C	ARG2	MOB2	SEC31	YJL185C
					YML018C	MLC2					RPS2	PRM8				UBP5	DFR1	ARC18	RIB2	HXT2	YOR021C		COA1	CAF20	HIR2	STE7	HSE1	MRF1		SED5	SET3	SEC26	YBL104C	UFD1
					DAD3	YIL166C					PTH1	SPT15				BDF2	YPL088W	PRX1	TPD3	IZH2	RPS18B		SHM1	ERP5	PRP4	HPT1	ADE2	SRB4		YPD1	ADE17	KAP120	MET10	STR3
					LCL3	YNL217W					ISD11	YJL133C-A				YDL129W	COA4	PEX22	FRS2	TRR1	ALT1		MGE1	YBR096W	SNU71	ACO2	MRPL17	MAK11		SLY1	SNU56	NUP120	GYP1	MAD1
					COX19	COA3					SCS3	YNR034W-A				RPI1	YOR020W-A	RPL19A	ARC40	HIS5	RPL13B		YJL055W	FCY1	SFH1	TIP41	HMT1	EBP2		HTA2	NOC2	UTP6	TPA1	JIP4
					SOM1	RPE1					THI4	ARC19				AVL9	FUN19	SME1	CDC53	TRX1	RPL42A		GCV3	LSC1	SKN7	DIS3	SCP160	SKO1		GSP2	MRH4	RPS9A	ATC1	SPE1
					RPO26	RHO2					SGF11	YKL018C-A				ACS1	YLR164W	YLR252W	YGR012W	EUG1	PRM5		CWP2	QCR8	YIR014W	BNI4	ATG20	HIR3		PHO80	TMA64	MTO1	BOI2	TGL5
					TAF9	FHN1					RPL22A	AIM1				TAX4	YPR114W	SHU1	SIR2	ASC1	ALD6		URA10	SCL1	YGL159W	RFC5	TAH18	IQG1		YDL124W	MET13	VTS1	LCB4	GDB1
					BER1	YOR097C					SSA4	SEE1				NDJ1	RPS23A	PIR3	ALG9	PRE8	COQ5		YMR027W	VPS68	MSG5	ARO8	KEM1	FAB1		FUN14	MRS1	IPI3	RSC2	CBP2
					HEF3	KTI11					YJL213W	SAR1				ISF1	QDR1	ACP1	GUT1	MEU1	TIF1		RET3	RFA3	NOG1	NUD1	DNM1	IBD2		SPC1	SCY1	CTK3	ISW1	GCV2
					ERV25	MTC3					DSS4	YOR289W				YOR376W-A	CDD1	YCL056C	SSL1	ERV29	NFS1		YIH1	YSA1	POP2	KIP2	DSE1	HEH2		YDR381C-A	GDB1	RAS1	FAP1	YHR177W
					YLR297W	YDL085C-A					TAH1	GIS2				SSN3	KSP1	GYP6	DBP5	CAP1	YHR003C		YFR020W	PAM17	UBA1	YKR011C	DBP8	NMA1		YJR008W	ADE1	CDC60	RPD3	BRR2
					RPL13B	RPL6A					YHR162W	HMF1				YHR035W	CLC1	CNB1	YHR113W	GCD2	GCN20		TPM1	MAK31	TEF1	SUP45	IPI3	AFI1		CDC36	MSH3	DIA4	ESC8	ATG26
					RPL25	RPL20A					PTC2	DAP1				RNA15	PUS2	RPS16B	PUP1	MDH1	IZH2		YDR133C	NPL3	CCA1	STS1	YJR015W	POL12		YMR147W	NOB1	FMP30	CTK3	GEP7
					PTH1	CPR6					SIT4	ACN9				PSP1	RPL33A	FOX2	THO1	CAM1	SCJ1		SEC61	MXR2	VMA1	MIC17	SPC42	GRX3		RPL9B	HRK1	DHH1	DBP6	YLR225C
					HRT1	RPL9A					RPL37B	YOP1				TAF1	DAL4	PRE6	GLO1	MXR1	RPL23A		YPR063C	GTT1	FDC1	PCL9	MTF1	UTP10		POR1	AIM17	TRP3	TSC11	SPC97
					YDR524C-B	YDL086C-A					CCW12	SPC1				CMK2	YGL204C	OLA1	CDC33	RPS25A	RPS21B		LPD1	RIB5	NUP188	SNX4	MSW1	DSE3		YJR012C	XDJ1	MSH6	NAT1	HOT1
					ZRT2	HSP31					NAS6	CTS1				ACA1	RUB1	SCW4	VPS74	ARL1	BDH1		SUI1	RPL14B	EHD3	ROX1	MCM3	MSA1		GID8	MRC1	TRL1	PEX5	AKR2
					NSE5	CDC8					DAL7	YBR287W				CLG1	BDF2	YPR127W	RFC4	RAD6	SEC53		YMC1	TOA2	MRPL35	SSK1	NOT3	RRP12		YOL107W	VID27	SIN4	BCS1	XBP1
					APD1	ECM19					DOG1	YBL029C-A				YJL185C	YMR181C	YLR065C	AYR1	ILV3	CNB1		LAP3	OST2	SAC6	CLP1	VIP1	MSN5		DYN2	YMR166C	PHO81	BUD6	GCN20
					TAE1	DAD3					YAL044W-A	ALF1				TOS3	STF2	AIM20	CDC50	MDH3	RPA43		COQ5	CIS3	UTP6	PRE1	SER1	NOP14		BET5	GID7	RSM23	PUF6	PRP28
					GEP4	CNB1					ALF1	ERP6				AAC1	THI4	RPS15	NOP12	ATO3	SUB2		DIC1	ERG28	RDS2	MDM10	RVB2	FMP10		COX9	RMD1	VPS27	ORC5	GPB1
					ANB1	RPL1B					RPS29B	SYG1				ERI1	RPL37B	NDJ1	MCR1	RPL6B	LYS21		LYS12	BAT2	RPN7	ABP1	SMC3	DOA4		ALG14	SMY2	NFS1	PRP45	BBC1
					ERG28	GSP1					HMRA1	CMK2				MHP1	YDL086C-A	YLR294C	RIM11	MRPL7	RVB1		YCR051W	EMC6	DIA4	CCA1	INP52	CDC60		ORM2	YLR422W	DEG1	BRF1	MSN5
					MRP2	QCR10					YPR150W	RPL19A				BRE5	RPL33B	ACB1	CDC73	TRM1	SSB2		IES6	UBC9	TRM12	DBP2	ZTA1	AIM4		YLR194C	PHO2	YOX1	ADE4	YAP1802
					RPS2	ICY1					APD1	YNL276C				NGL3	MOH1	HOT13	CIR1	RNR1	ILS1		TPM2	YGR001C	TAP42	MAP1	PRI1	KIP3		STV1	YOL098C	ATP11	PIR1	MYO2
					MGR2	YDL121C					ENB1	RPS11B				YMR102C	LCL3	CUR1	YDL016C	DCS1	IRC24		YMR090W	POM33	DPH1	NAB6	TSR1	FZO1		RPL10	CCZ1	HSE1	YPR097W	MDV1
					SPC1	YDR391C					MAK31	TMA10				TIF4632	DAL7	MAK31	TPS2	PNP1	RBG2		YKL066W	COX5B	RSP5	GCV1	PHO90	USO1		VPS70	RPT5	MHR1	MAS1	YKL162C
					LDB7	TAE1					TOK1	AIM19				MAK3	TMA7	ARL1	ACO2	PNC1	YBT1		SSA2	SOP4	BUD4	FOL1	DBP3	DUN1		RPL17B	ATG20	PDR5	RET2	CAF130
					CPR1	RPS19A					YNK1	HST2				MEC1	PCL5	YBR076C-A	QCR2	ARO7	RPL36B		RPS0B	THR4	PFK1	HSE1	LAA1	YLR345W		RPA43	SSN2	NUC1	RFC4	TOP3
					BUD20	ERP2					YDL086C-A	RPL7A				ASK1	APT2	RPB4	VPS1	TRM112	RPS19A		CYS3	SML1	BCH2	YOR062C	SHM2	PRP19		TOM70	SLM2	SAC7	RIX7	NIS1
					SDT1	YOL159C					YBR085C-A	OST2				SRD1	ATX1	ERV15	YRB1	FPR4	RPL42B		SCS3	URA1	BAS1	NPL6	YLR419W	YGL036W		RDL1	YLR072W	SPE2	RRP9	CHS1
					RPL21B	GPG1					RHO2	GON7				SPO14	HEM12	CIN4	COG1	RPL12B	SPC42		ADH6	PRE9	MTR10	PPA2	MCM7	MSC6		RBG1	SHM2	RLI1	NSA2	SCO1
					YDR157W	ATP4					POP8	AIM20				MLP1	SEC61	BDF2	ZTA1	YOP1	TPA1		SEC22	LIP1	FUI1	EKI1	NOC2	DIA1		IRE1	SKY1	VBA4	DSS1	SNU71
					HTZ1	QCR8					PCL5	RPL6B				MDS3	FMP16	FIS1	PMT4	POP5	RPS9B		PUP1	SAM4	ROX1	MOB1	GDH1	YJL070C		YDR161W	RPN1	YMR310C	RPP1	BEM3
					LSM3	KXD1					YSY6	COA1				HAP4	YSP3	MLC2	CHA1	SUB2	VPH1		RHO2	YDR391C	NUP100	CDC73	FOL1	YGR205W		RSN1	GPB1	HPT1	MSG5	CTF4
					YDL012C	YKL069W					RPS12	CPR6				YOR385W	VMA9	PET100	PNP1	CDC28	YDL086W		CUE4	YNL208W	SHQ1	MRPL49	DHH1	OKP1		YMR226C	YJR015W	DCC1	BCP1	RAS1
					MTQ1	RPS2					MTM1	CPR3				RTG1	SNA4	QCR7	SED4	PLB2	YBR074W		ALG3	YHI9	EGT2	CBP3	PSP2	RSE1		TOM7	YLR143W	YAP1802	MIS1	SNX41
					RPL24A	DID4					RPS20	MRPL51				ASI2	GUT1	CPR3	CAF16	WWM1	PAM17		HXK1	YCR075W-A	KRE33	FKH1	NUP192	RXT2		STI1	BZZ1	PRI1	DHR2	YPT11
					HPA3	SDH3					GCN4	TAF9				DFG16	PAR32	ERF2	CEX1	YHR020W	RIB3		YOR020W-A	YKL066W	UBR2	LEU1	YKR075C	RGD2		YDR461C-A	PRP43	POP2	VPS41	TMA64
					YBR204C	PXR1					NCE101	RPL1B				YHR080C	YDL206W	SNA3	FAA4	UTP15	ODC1		MAK31	BGL2	POL5	ORM1	TIS11	FBP26		TSC3	FAA3	EDC3	RFA1	COG8
					AVL9	YMR304C-A					YLR164W	EMI1				SRL1	FYV5	RPS25B	PGM1	RRP3	RPS18A		MDH3	GCV3	CEG1	PLM2	UTP22	PRM10		FMP10	RPD3	ARG5,6	TID3	BOP3
					YIL059C	SAR1					YBR230W-A	AGX1				NDD1	RPP1B	NIT3	SPF1	MRT4	FAS2		HMO1	YMR226C	REB1	YGR012W	RMD1	YTA7		RPL12B	PRP40	ADE2	UTP25	KIC1
					YRO2	RPL13B					HSP10	YCR090C				WHI3	SBH1	RPL7A	RPL4B	EFT1	ACH1		MIR1	MGR2	HIS4	CDC26	AIM17	YLR225C		PET9	FBP26	BUD23	ADE2	MRD1
					YSA1	IRC25					PHD1	YDR541C				CUR1	FOX2	IMP2	IDI1	RPL39	MED8		VMA4	COX6	IKI1	YCK2	REB1	DBF20		SNF7	IXR1	KRE33	NAB2	CTH1
					SFT2	YDR154C					NBL1	PRM9				UTH1	YDR154C	ATG8	MSW1	ALA1	LAP2		SDT1	HTA2	LSB5	SVS1	HIR1	YNR048W		ATP5	SQS1	AFG3	SPC110	BUD23
					YJL118W	SKP1					YLR112W	MAL31				MTC4	CLN3	BRE5	ARP2	COQ5	TKL1		HTA1	PDA1	YLR049C	GZF3	TWF1	NUP60		CCT7	EFG1	TRM12	CAR1	SAC3
					TIP1	YNL276C					YGL188C-A	RTT102				PIG2	LST8	YCL002C	RPC34	ALD4	VMA2		YRB1	CNL1	SKG3	GUS1	KEX1	ESC1		RPT1	IFH1	DAS1	STE4	TFC3
					COX23	YIL029C					FLC1	NAS6				SNX4	YJL213W	BSC2	APM3	PHO13	UGA1		HST2	RPL2A	PRS4	ERG13	THS1	DIS3		RHO1	NUP116	MCT1	XDJ1	ART5
					UBA3	FUN14					YER152C	ERP2				BUL1	GLO4	RPL23B	SCJ1	YJR015W	SPE4		RPL20B	WTM1	TUL1	PRK1	PEX5	TPK1		ERG20	GIC2	STE4	SFB2	VPS64
					RPS8B	RAD14					HPA3	YDR381C-A				DSE2	YPL071C	YKL068W-A	PCM1	ERG4	PNP1		RTT102	YDR341C	CDC37	YPK1	RPN4	RTF1		COS6	SVF1	UBA4	CAT8	MTC6
					AIM45	EMP24					TEN1	YDR379C-A				PPQ1	ACB1	FPR2	NPL6	ENT3	ACP1		BNA6	ESS1	ARG8	SOK1	EAP1	SUP35		RPS21B	YSP1	RRP9	UTP23	ENP1
					TOK1	YBR255C-A					OPI3	UBC5				SAP4	YNL194C	EMI1	KRE33	RPS17B	RPL37A		KTI11	SPI1	CPR8	FPR4	FUN12	BUD4		FES1	POP2	GIS3	PKC1	AIM17
					RPS7A	INM1					LDB7	HCH1				SIA1	PRM9	HUT1	APE3	RIM1	GCV3		UTR1	PHS1	IXR1	RET2	SIP1	TFC1		YBR085C-A	MRD1	SEC24	YKR096W	YEL007W
					CPR3	SEC22					COA1	TOM22				WSS1	SYN8	CMC4	ACC1	COF1	GAS5		GLK1	COQ5	TAO3	NBA1	SEC28	HCA4		TIM11	OCT1	YDR061W	SGD1	HDA1
					FMN1	GDT1					AHC2	FET4				LEU5	YOR338W	TAF13	GCD10	SER33	YDR154C		RSM19	ERP2	SSN2	HCA4	UTP10	TEC1		YAL044W-A	FMP30	YKL027W	NUP2	STB3
					TOS1	OCA2					YPR127W	RPS27A				TEL1	IRC15	MAL31	ALD3	YMR315W	NUS1		PRO3	URA4	CDC60	NIS1	PRS4	XRS2		COX6	PRP31	PAM1	PRO1	YPL014W
					TPC1	YLR065C					ATX1	NPP2				SCW4	PFK27	YDR381C-A	THR1	HPM1	RPS7A		YNL200C	ARC15	DSE3	FAR11	LTV1	VPS5		IRC8	CBP2	PUF3	GWT1	UTP8
					YDL206W	ECM27					FCY21	PPT2				YGR250C	RPS29A	PCL10	RVB2	TIF1	PRS1		YNL040W	PSA1	HIS5	YKL162C	DIS3	PTK2		SPT15	STP1	FAA4	DSF2	VPS52
					SYS1	CUR1					YCR051W	HEM12				NRG1	YCL056C	TOS6	USA1	GRX3	RVS161		TKL1	YOS1	CHS1	SVF1	PPA2	OCT1		MXR2	RDS2	RIO1	PRP6	GEA1
					YOR060C	DSS4					RFA3	KRE27				PUT3	CWP2	GRE3	UBC12	ELP3	ERD2		GPI15	COX9	CTR9	ROX3	YIM1	RAD9		FPR4	ASH1	SEC31	DSE1	YER077C
					TEN1	RPL26A					YDR387C	ATP17				RLM1	YNL195C	SER3	DBP3	SCD6	YPL225W		RPS22A	YKL069W	NUP2	PCL1	NUP82	VTC3		CNL1	UBS1	YOL098C	ILV3	YDL129W
					GEP5	SYS1					YIH1	TPI1				PRM9	NAS6	VPS55	CCP1	PTH2	ARF2		GDH1	SPS19	ZUO1	POM34	UTP23	MTH1		TSC13	SLM1	CHC1	GLE2	FIG4
					YHR162W	MMS2					ARR1	HSP82				TAF2	YDR157W	SML1	DHR2	VMA8	PTC7		TDH1	FRS1	RPN1	MRPS9	STP2	VPS52		YGR021W	YBP1	PCL1	CAF120	NGG1
					FMP21	SOD1					QDR1	YPR098C				VHS1	RPL31A	SEC62	NHX1	YNL058C	FDC1		HEM4	ARO3	PRP28	AIM37	SEC13	BRR2		COX8	CYC8	ORC5	YLL007C	SVF1
					BET3	SDC1					NIT1	YLR152C				PAR32	NSE5	YDR391C	HO	SRP68	FUR1		PGA2	ERG26	MCM2	MEU1	UTP13	RTT109		PST2	THP1	HDA1	QRI1	YGR054W
					YOR302W	YGL072C					RPS30B	HEF3				YKL068W-A	TIM8	RPL28	CUE5	YGP1	PRS3		IRC24	SEE1	SPT5	NMD3	SPO12	STP1		YEH2	IVY1	TOP2	RIO1	BCS1
					OYE3	SHR3					HCH1	PRE7				SCD5	EAF6	YDR319C	MSC7	AIP1	GGA2		IDH2	CAM1	TEX1	ELP6	MCM5	GCR2		URA5	PHB1	ARD1	HAP1	BRO1
					CLC1	YPT31					IMG1	RPL27B				TYE7	AMN1	YIL029C	EAF3	EHD3	RPS5		SOP4	ETR1	SWD2	PDR5	ELM1	AME1		SNC1	MTF1	CYT2	TOF1	PTP3
					GDT1	BUD20					RPL23B	SEC62				SIM1	MDE1	NIT1	MDH3	IDI1	CIN2		ERP5	CDC33	MEU1	RPN6	PRP4	APL4		ATG7	BRO1	RTT109	YHP1	VAM6
					ERV1	YKL187C					YLR285C-A	AIM7				SMY2	CUE1	SKG1	GGA2	PRE3	YJR085C		ADE8	IMD3	SBE2	PET112	SPT5	MRPL6		QCR7	ALD4	CWC22	INP54	GIS4
					PRO3	VMA21					YCR006C	SPI1				KSP1	R0030W	FUN19	SXM1	ERG9	ALD3		RPL37A	YET1	MEX67	LYS20	ERG11	SAP185		RBK1	KAP104	BOI2	SOF1	SGF73
					YAT1	RPS6B					RPS17B	ACP1				IRC23	YGL194C-A	YJL077W-B	PFK1	GCN3	RET3		OYE3	UBC12	COP1	YGL082W	PGM1	IKI3		YDL180W	SEC2	MRPS9	ARG5,6	YKR017C
					RPL12A	YJL077W-A					STP3	YBR056W-A				YEL007W	DSS4	MRPS16	YHR009C	RPL18A	ZTA1		ERG4	PMI40	MET12	GEP7	POS5	PTP3		ERG6	SLI15	ECM29	TIF4631	GFD2
					MTL1	ALG14					YPS1	CUE1				PSP2	BRE5	CIS3	PUS1	YHR122W	SPS19		POM33	YLR179C	EKI1	NUP84	LCB4	PKC1		SVP26	YTM1	SIP1	MRPL11	KCC4
					GLO4	COS9					HSP30	DDR48				BSC2	YKL165C-A	RPS13	RLP7	LSC1	TUM1		RHR2	VMA21	HCA4	AFT2	RIM4	MIP1		SSP120	VPS5	RRB1	APM1	ARX1
					DAP1	COX12					FMP46	GDH3				YOL014W	UBC5	VMA11	RPS5	YDR524C-B	HXT7		SPC3	FRQ1	SSE1	RAD53	YIR014W	POP1		SEC18	LEU4	MAM33	DIA4	NCA2
					YSP3	COA2					RPL26B	ACB1				BTN2	CLG1	RPL35B	RFA1	VMA3	MRI1		RPL18A	EMP24	MCM6	PCT1	SKN7	BLM10		LIP1	PXL1	YMR196W	SCC4	BIR1
					KXD1	YNL024C					NHA1	RPL21B				HCM1	LRE1	YAE1		APE2	PRX1		PET10	FMP46	MUB1	TMA46	GIC2	PXL1		SMX3	SIR3	AIM44	BUD4	CLB1
					YJL133C-A	RPL17A					CIS3	IGO2				APC1	SGF11	DLT1		LAP2	SRV2		AIM7	HTB2	IRC5	HDA1	HIS5	TAE2		RNH202	COQ2	STP2	OKP1	FMP27
					TSA1	PRE7					PLB1	KTI11				CLN3	FMP33	RPA12		SIR2	YNR021W		NOP1	MDH3	IST2	EUG1	ATP3	HSL1		KEL3	REI1	OSH3	MSS51	DNF3
					POM33	HPA3					YKL187C	PDR8				BSC1	UGA4	MMS2		RPS18A	NCL1		SLC1	HHT1	SSQ1	GPI12	NPA3	UTP20		SER3	URA2	SQS1	SWI1	RIB1
					YDR476C	RPB4					SAM4	STF2				MOD5	SDT1	CWC21		CAB2	YOL057W		TMA20	RFS1	PSY2	YER064C	NUP159	BNI1		YKL077W	VAM3	SNF2	RRP3	SCD5
					HHT2	RPN13					OST4	CLC1				YER158C	EMI5	RRT8		YKL027W	TMA7		PMP2	SPT15	SCP160	YGR021W	MTF2	RPO31		RPS12	HMT1	YLR287C	RGD1	TIF4631
					LYS5	CIS3					WSS1	YSA1				BNI1	HMRA1	COX5B		OLE1	CYT1		RPE1	OST5	ZDS2	RPC82	SVF1	SLD2		HOM6	BUD3	FAR11	FAA4	TIM44
					RPL36A	GTT1					RTT102	R0030W				SHE4	LSM5	YSA1		ALG2	PRE10		SEN2	RPB4	AVO1	BUD6	CTF4	EDC2		FSH3	PTR2	GCD2	MMS1	CNM67
					APQ12	YDR476C					PIC2	YNR065C				MGA1	R0040C	DIB1		GRX5	GRX1		ENB1	HXK2	PMI40	PRE2	HIR2	SAS10		LTV1	LCB4	KEL1	MET18	YPL068C
					YOR072W-A	ERG28					ACS1	YJL077W-A				PRP18	RFA3	RPO26		SQT1	EHD3		CDC48	YCR043C	ILS1	RAV1	RIB1	IMH1		CNB1	YER064C	DBP9	VPS35	YKR075C
					SHR3	MRP17					APT2	RPL17A				ROM2	RTC3	RPL26A		PFY1	RPS28A		ALG7	NHP6A	DEG1	TRM44	SRP54	HUL5		RET3	MRPL3	PAF1	URB2	LEU5
					SIC1	YKL165C-A					SOL3	YMR181C				PFK27	YIL002W-A	SNC2		VPS27	PHO13		RRT15	YMR295C	CIN5	MSC3	YGR235C	GEA2		YLR065C	SWI4	CBP2	MRPL3	GEM1
					STF2	RPP2A					ADH4	SME1				YML020W	YGL072C	YET2		RPS17A	PDX1		DSS4	THS1	RPA190	TFA2	ERG20	GPI12		YRB1	SRO9	GEA2	RSM25	RTC1
					SNU13	YBR090C					ERI1	RPN13				YOR338W	RPL6B	YEH2		COR1	PMT2		YGR182C	COR1	TRP4	SKN7	MCM4	KIN2		POM34	CDC123	MRPL32	TMA46	DYN1
					GCV3	CMC4					RPL42B	ATP16				YNR014W	KSH1	YSP3		RPS9B	NAP1		ATP18	MDH1	SEC10	YNR021W	YLL032C	BUD2		NMA1	NAM9	NTH2	PHO90	MSR1
					YHL042W	TIF11					YDR154C	YKL187C				NCA3	RPP2B	ERV1		GCV2	CLB6		TOM22	LSM5	NBA1	LYS2	MRPL6	SUR1		TRP2	NAM8	PDS1	HUL5	MSG5
					RAM2	LCL2					BUD17	YKL066W				PCL8	YOR121C	RPL11A		LAT1	YDL124W		WRS1	HMRA1	FYV8	NMA1	KGD1	SCD5		YER134C	HAT2	LTE1	YMR259C	HDA2
					RPA12	RIB4					AIM1	CDC31				SLX8	YBR255C-A	YKL069W		EFT2	GUK1		IMD3	CCS1	MOT1	CBK1	RPA190	YKR017C		FOL2	DHR2	ECM16	AKL1	KSS1
					INM1	YPL067C					PFY1	ISD11				YNL194C	ARN2	PPS1		BNA5	PRT1		STP3	RHR2	YKR011C	DSE1	TRZ1	UBP6		YJR141W	ORC2	DHR2	GLT1	POP2
					SIT4	YHR162W					RPS30A	ATG8				YLR297W	PGA2	YLR361C-A		EMP47	NOP1		MNN11	FSH3	STP1	BFR2	ERG6	BIR1		CSE4	ARO9	YJR030C	IML1	YLR407W
					SPS19	AIM31					YRO2	GPG1				TPO2	YIL014C-A	YLR297W		RPT5	RPS23A		AHC2	KSH1	SWC5	RAD18	UFD4	RAD4		TDH1	MHR1	MIA40	YGR130C	RDH54
					BDS1	GCV3					TOS6	BSC1					CUE4	HSK3		PFK2	DBP2		RFS1	SSO2	NGL1	RTT10	DPH1	CLN1		RTC3	ECM38	DSE1	EHD3	SPT14
					YCR076C	CPR5					RPS17A	SOL3					CHK1	YNR034W-A		RPT1	OLA1		UTR4	RIB3	NFS1	YDR341C	HBS1	FAL1		RLP24	MRP13	UTP25	NUP85	MIF2
					NAT4	MRPL50					ACB1	RPS22B					AIM1	YJL127C-B		RPS16B	PFK2		LAP2	MGE1	RBG2	URA1	SAC6	LSB5		RPL14A	NUP1	DST1	YOL057W	AME1
					DOC1	YOL159C-A					ZEO1	SPS19					PRY1	ISD11		DPL1	HHT1		EMC6	SSA2	RPC82	PGD1	YDR266C	MCM2		ATP7	KAR4	SWA2	CHS3	SKP2
					ABM1	YPR196W					SKP1	SAM4					DIC1	GAR1		RPL15B	YDR415C		PRE3	GSP2	RCK2	ATF2	SFB2	UTP7		DOT5	CDC73	TAF5	BRL1	RGA2
					KTI11	REE1					VMA11	SGF11					RHO2	ELC1		ECM14	VMA10		NPL3	CCW14	STU1	LIA1	MRPL49	SLY1		AIM37	CEF1	GLE2	PRP28	PHO4
					FMP33	YBR201C-A					FPR1	POM33					YEL007W	MOH1		RPL2A	RPL36A		SGF11	RVS161	NCA2	TMA64	KIN4	SEC10		HUB1	APE2	SIN3	DCP2	ESA1
					AIM43	ZEO1					BDS1	DSE2					QCR9	PEX4		FDC1	SAR1		STF2	HMO1	NUP42	APM3	FAR11	UBP12		UGX2	RSE1	PUF4	TAF5	ISW2
					RPS17B	TVP23					PPT2	HMRA1					IMP2	YOS1		RVS167	DCS1		IMP2	GUS1	DSE1	CHS2	RSC2	NTH2		TMA16	MTC1	HCM1	SHM2	QRI7
					PUS2	YPS3					YDL157C	ELF1					GDH3	NAS6			ERB1		TRP5	YGL204C	RPG1	YNR048W	NAB6	MPT5		NOT5	CDC6	GRS1	CLP1	TAE2
					YER152C	YBR126W-A					MIM1	VMA3					TIM10	CMD1			RPL1A		YKL151C	CAJ1	ECM29	FCF1	RSM23	TRZ1		CPR1	MGS1	DSF2	ILV2	MTO1
					NCA3	APQ12					NPC2	MBF1					CIS3	ECM27			ARO1		TNA1	RPE1	YEF3	TRM3	YPK1	SNQ2		PBA1	POL5	COX15	CYC8	RAD26
					VTC1	RET3					ARE1	YEL068C					HTB2	MDY2			UTR4		UBC12	MCR1	SUM1	MCM3	RRP43	LSM4		CSI2	FKH2	SEC27	YOR093C	RPH1
					YPL088W	GRE3					SPC25	RPL26A					HYR1	POM33			ERG28		BUD17	YPR170W-B	GRR1	NUP2	SPF1	PUF4		SEM1	ENP1	MCM6	DEG1	TEL1
					MRP17	YOR289W					TOS1	YMR295C					RPS29B	SMX2			NFU1		TIM17	FIT2	ATP11	UTP5	GET4	NUD1		TIP41	URC2	YMR259C	BUL2	LGE1
					YLR179C	YIL156W-B					ERV25	SMX2					SOH1	TIP1			TRM2		OST4	TRP1	MTR4	RPN11	RRF1	YBL010C		GPI8	DUS4	PRO1	NOP14	SNU66
					TIM17	CMK2					GUT1	COX5B					HUT1	UBC4			CRN1		RIB4	LYS9	DNM1	RPB3	COP1	YKL068W-A		PRM4	YIR007W	YER064C	ACF2	FBP26
					NIT1	SOM1					SCW4	GUK1					RDL1	RPL19B			TDH1		KSH1	UTR1	NPA3	CTH1	NUP42	HBT1		YOR097C	MAD1	DCD1	VPS54	EAP1
					BRE5	GAR1					YCR043C	TIF11					YLR297W	COX13			FSH3		DOG2	ATP2	YSP2	CDC5	NOB1	SPB1		SLT2	MUD2	NUP49	UFD1	SHQ1
					PRC1	RNA1					SUN4	FPR2					SKP1	RPS22A			CBR1		RPL16B	TUB1	ORC2	ALG5	FAS1	TRM82		CAP2	CDC60	NAT1	NTH2	USA1
					EMI1	TIM9					HYR1	MMS2					YCL002C	GTO1			RPS22B		APE3	HUB1	LEU1	RSC1	RPT6	SHQ1		VPS51	PKH1	GGA2	LSB5	MRPS5
					YGR015C	RPL20B					HMS2	YNL190W					BDS1	YER134C			RNA1		YJL133C-A	EFT2	RPA49	VAM6	CAF120	MRPL24		OST5	NFI1	CDH1	COQ2	SEN15
					AIM31	TVP18					YCL056C	GRE3					ERI1	RPS27A			TRM5		AAT2	RPB11	PHO87	NPR1	CTK2	PRO1		ZTA1	RTT101	UTP9	CLB3	ROX1
					GRE3	RPL35A					MRPS16	UBC4					YNK1	YKL066W			YTM1		YHI9	IDH2	MSS51	TAF6	MET6	NRD1		RPB11	MDH2	GPA1	UTP20	ITC1
					DOG1	POP8					SSS1	YER186C					OST5	KRE27			DUS3		PAM17	GDH1	ADE2	RVB2	RPO31	NIS1		SWT1	RAT1	YEL020C	RPS9A	NOB1
					TDH1	TPI1					SWT21	RPL14B					YPR157W	YDL158C			IMD2		PUP3	WWM1	PRP6	DOM34	GET3	CNM67		FYV4	TOD6	SSK1	CFT2	HIR3
					YMR090W	DUT1					FET4	RPS23A					RRT8	MBF1			YPR063C		HEM13	RPS27A	PRP8	DEG1	HOF1	UTP9		STE2	SWC3	HMT1	HCA4	YMR196W
					RPL12B	RPL9B					SIM1	RPS5					TOS1	IMP1			CPR1		HPA3	RPL11B	SKI6	CDC14	YVH1	YBL059W		RPL13A	GIS1	CDC6	RIX1	UTP7
					RIM1	YPR172W					PET122	YCL056C					RPS28B	RPL27A			HCR1		CUE1	ILV6	GCN2	DIE2	ROX1	YLR287C		PGC1	GLN4	PRS4	NOG1	BCH2
					RIB5	PEX4					RPL42A	LSM3					SUN4	UTH1			MSW1		APD1	ARC40	SEC31	SLX9	YKL105C	ARP9		DSE2	PSY2	YJL206C	NST1	YIL108W
					YPR174C	NHP2					YOR289W	RPA14					SOL3	SAG1			RPL9B		ESS1	VMA22	THO2	BNA3	MAK5	YOS9		RPC40	SRB8	PKP1	MOB1	YAP1
					CCW12	YDR461C-A					TIM17	SOH1					SSS1	AHP1			RPS21A		HIS1	GAR1	YML119W	MIG2	SPN1	ACF4		SFH5	RRP5	SCY1	HIR2	VHT1
					BNA6	YER134C					YPR036W-A	ADK1					RMI1	SNF7			YHR122W		PCS60	RUB1	CTK2	SFP1	CYS4	BIK1		SMX2	KAP95	ACF2	LYS21	MSH6
					NTF2	YCR007C					MRPS12	RPB4					YLR099W-A	EMC6			RPS24A		PHO3	CCT2	YDL133W	SER33	NMT1	YER130C		YER184C	GAT2	ALG2	RRP45	ACF2
					AGA2	SHU1					BRE5	SNA3					YAL044W-A	YPR196W			CIC1		YER088C-A	BAT1	TSR1	ARP9	TPN1	CIK1		SDS22	UTP6	MRPS28	MTG2	SWP82
					PIN2	SNF7					YET2	SRL1					CDC31	SEN2			SQT1		YER152C	YEL068C	STE50	THI80	FKS1	SNX41		YHR131C	CAR1	FAD1	TRM44	MRPS28
					PAR32	BER1					NOP10	ENO1					MIM1	RPL36A			RET2		GRH1	RTN1	SPT7	ADE17	CRM1	PPA2		PCC1	BCH2	BRL1	ATG20	VAM7
					ROG3	YOL085W-A					TIM8	VMR1					YMR304C-A	ADI1			ERG6		QCR2	ATP14	OSH2	GIC1	CUE3	MCM10		SNU23	PTK2	UBP1	KRE6	SFP1
					YHK8	PIS1					YCR024C-B	BRE5					FCY1	FRQ1			PMT5		OLA1	TUM1	SPC42	YLR419W	MRL1	PRI1		PNC1	NAB2	CTF4	TRS85	MET5
					VPS36	VPS24					RPL38	RPL4A					BUD17	GPG1			YNL108C		YCL057C-A	IGO2	PRP19	UBC6	ADE1	LEO1		THP3	STE20	SAM2	AVT1	RPN4
					YOL159C	POR1					HVG1	SUS1					YIL029C	STP3			ADK1		RPL35B	YDL086W	ARX1	SKI3	RAT1	GDH2		CSE2	VIP1	UTP5	MMP1	PEX15
					TAH11	SPT15					TFB5	CUE4					ATG5	ATP4			AIM45		LSC1	HCR1	MPS1	NDC1	POP2	DJP1		YGR035C	MRF1	ERG13	JJJ2	SRS2
					DAL7	CDD1					UTH1	SNC1					PTC6	ANB1			AIM27		YDL086W	SEC28	RNQ1	TSR1	TRL1	MDM10		HSP31	SEC5	INO2	AAT1	FUN30
					IML3	YET2					LSM5	OM45					PIC2	YPL222C-A			DPM1		RAM2	SOL2	SWI5	VIP1	AZF1	UTP15		SPO12	URE2	PEF1	ENP2	NRP1
					GRX4	GYP6					DAL2	ADY4					YGR050C	RPL12B			ARO7		YOL014W	COX8	RAD53	OYE2	MSS4	YDR306C		GPI18	PAN1	OSH2	CDC27	YGR079W
					KTR5	RPL17B					YCL002C	YGR050C					GON7	HSP12			YJR015W		SPS19	FSF1	YGR205W	ASH1	SRM1	LAS1		PAN5	MIF2	ENP1	PUS1	PMD1
					GYP6	YLR050C					YLR099W-A	YOR097C					TAD3	MEH1			KTR1		YKL165C-A	TIM10	PIN4	SIN4	SSE1	YCG1		RPS14B	YIL108W	YBL104C	KIP3	IRA1
					OPY1	PEX2					LSM6	ANB1					AIM19	YBR255C-A			RPP1B		NAP1	PRE8	UBP3	ADE4	ATF2	MSB2		RPC82	PTM1	RRP12	RIF1	YPR022C
					TCA17	OYE3					PUS2	TMA19					RPL41A	YMR114C			VPS74		YPR170W-B	CBR1	KIP2	OGG1	RPB2	YKL105C		CDC3	NPR1	PHB1	PYC2	YGR237C
					MBF1	ARF2					YGL194C-A	YDR391C					TAH11	BET1			RPL25		RPS18A	OYE3	SWI1	MBA1	CKI1	STD1		SOD1	POP1	CUP9	AFG3	VPS72
					UGA4	HCH1					SYG1	RPL35A					RPB7	TOM22			RPB8		VTC1	HEK2	SLX9	RSR1	YIR007W	STU1		ROK1	HIR2	STH1	MSC3	RGP1
					SNT309	AHP1					VPS68	RPL24A					APD1	GLO4			RFC4		RPL5	SCS2	NPR1	GLN4	MRPS28	GIC2		HTB2	BOI1	YHR127W	PGM2	BFA1
					LCL2	GIM3					YNL024C	YHR162W					DAL2	RPS23B			RPP2A		ADE13	UTR4	MCM7	MUM2	COQ8	MFB1			SCH9	XDJ1	GDB1	VPS5
					YJL055W	VMA6					CHK1	EGD2					SEM1	NCA3			EMC1		DAL7	PRE3	SSF1	PRI1	PYC1	PPH3			APM1	YSP2	AZF1	SSF2
					ECM27	YDR286C					RPS21B	MRPL33					YNL024C	MVB12			ERV25		AIM5	YPR114W	YMR291W	CKA2	EMP47	KIC1			YKR075C	VHT1	YDR444W	YPP1
					RPA14	SOD2					SAP4	TDH1					YDR391C	YMR295C			YPR148C		RPS7B	YEL047C	FAS2	SFH5	PUS1	MBP1			FKH1	EHD3	GIS3	CRZ1
					YKR045C	SRL1					RPS25A	RPL14A					TOM6	TFB5			STM1		SNA3	VPS55	RGD1	GAL83	YGR283C	ISW1			MRPL35	CYK3	FAR11	MDH2
					FOX2	YPI1					RPP2B	SWT21					NHP6B	SOL3			ERG3		CDC33	YDL121C	SRP72	BRO1	YPR148C	HAT1			NUP42	CAF120	SPT6	SXM1
					RPS19A	RTT102					SRB6	YMR090W					SIC1	GIM3			NOP10		PNP1	NCE101	RIO2	RPN1	SEC65	TRA1			DBP1	RBG2	MLP2	PRP31
					IRC15	STP3					STF2	TOM7					RTT102	HSP30			NSP1		EMP24	PRC1	MOT3	MRPS8	ILS1	MRPL15			YKL162C	SWD2	SUV3	YKU70
					ECM19	MTL1					AIM5	RPL27A					IMG1	GAL80			GIM4		THS1	RPL5	SED5	RAS1	SHS1	SEC26			VPS34	ORC2	YBL095W	YER158C
					COS7	SPC3					MEP3	ERG2					FRA2	SNL1			RPL20B		EOS1	SUS1	IES1	DBP6	CDC1	EDE1			LDB19	CHD1	APL2	NDD1
					OST2	DLS1					SEN2	HMS2					SNU13	LCL2			ATP4		MRPS16	FUM1	TAF14	CTR1	AVO1	RSM25			RSP5	PTI1	RSM26	KIN1
					GIM4	RPB7					RPL23A	RPS2					AIM46	DAD4			FUI1		YOR111W	MAP2	POP1	YGR235C	RML2	ISY1			GCV1	ERB1	SGM1	RIO2
					YCL049C	ATG8					NHP6A	GIM3					SAM4	GUK1			RPL28		TIM10	VMA4	MDM34	CUP9	RSM7	IBA57			ACC1	RIM101	ARG4	RPR2
					RPL27A	PET8					SHR5	RPS31					THG1	ARC19			ATP16		TIF1	TGL2	NAN1	ASN2	TRM7	YPK2			PIK1	DPB2	HOF1	UTP6
					YCR007C	ACS1					RPS29A	TMA20					RPS20	ACN9			DYS1		PDR17	SUR4	STP2	HPM1	YEF3	ATC1			GSY1	YOR093C	YNL108C	ELM1
					CLN3	DIF1					YFR020W	YPR196W					TOS6	ESS1			RPL24B		YPT7	IDI1	INO2	NUP49	RPN12	SQS1			BPL1	BUD4	MRPL16	RIX1
					MRPL33	APS2					SCW10	YDL086C-A					FMP46	SPC2			SSA1		CWP1	ADH2	TWF1	YGR283C	IFA38	VPS62			SEC23	HAT2	YBR225W	YSP1
					VMA7	TIM21					PMP1	OM14					MFA2	TPM1			ANB1		SEC4	RTC3	YJR015W	CDC123	REF2	JSN1			DAK1	SMC3	SPT16	MSK1
					EGD2	HOP1					DIC1	RPS24B					PMP3	URA5			RPL6A		VMA7	SMX2	DOP1	BUL2	DAS1	CAB3			VBA4	APM1	SMC4	SAP1
					RPS4A	YHL044W					YOR020W-A	DIB1					SIT4	KEI1			SAC1		HSP26	HPA3	TRM5	MSL5	HAP1	BUD3			CAC2	MRPL49	YVC1	NCS6
					ARG80	ELC1					AIM46	ZEO1					YFR020W	RRG7			MNN11		YKR070W	MIM1	YKR075C	PBP2	RPN11	YNR014W			RCK2	IMH1	MDN1	PSY2
					SGA1	BET3					RPL33B	TSC3					AIM5	YGL072C			ZRC1		YAL044W-A	RPN13	YLR143W	RMD1	MIA40	YPR091C			DPB2	MRPL40	EPL1	HRR25
					TMA10	HHT1					MFA2	YCL002C					YKL187C	GIS2			KRR1		LYS9	VMA13	PNO1	KAP120	XDJ1	HRB1			DSF2	SRO9	RLP7	FAR8
					SYG1	WSS1					THG1	YBR053C					VMA21	AIM5			ATO3		ETR1	QCR7	YJL147C	SEC24	SNU114	GID8			RGR1	NCA2	IOC2	EKI1
					RPL35B	RPB8					ATP15	AIM5					SRB6	ERV14			YPT7		PHO88	CYS3	VTC3	SUA5	VPS52	PMD1			YDR348C	IXR1	RPA135	MTR4
					YHR078W	IRC22					YDR391C	TRX3					ATG8	RPN13			YMR090W		CCP1	ERV14	HAT2	AIM39	URA4	YGR035C			YAP1802	UTP8	OAF1	CLN1
					ECM1	GPI18					YIL002W-A	TIP1					YCR075W-A	ARC15			PCS60		COR1	YGL194C-A	INP53	MSH6	CDC123	GCD10			CBP3	COG8	DIP2	UBP3
					VBA2	MEH1					PMA2	NHP6A					SAP4	YDL086C-A			TSR4		INO1	TUB2	ATG21	ADD66	AIM3	NOG1			SAP185	TEX1	YMR258C	DCC1
					EOS1	YNL190W					TOM6	RPL11A					HMS2	RPS21A			DOT5		HSP60	VMA6	YKL162C	NSR1	RKR1	MSS51			CKA2	NIS1	ADE1	RAD51
					PLB1	HHF1					RDL1	TPM1					DAD1	RTT102					YGL194C-A	BNA6	CFT2	URA4	YGR021W	ISM1			MMS1	FAP1	YPL113C	RRP9
					MSH5	RPS15					YER186C	FIS1					NPC2	RPL1A					VPS68	ARC18	LAC1	YLL007C	CRN1	MGA1			MSN2	PHO91	KIN2	FAR11
					YIR042C	DPM1					FRA2	HPA3					NIT1	SIT4					ADE1	LAT1	GYP7	DBP8	ASN2	UPC2			PRO1	EDE1	TRS130	NUP1
					PAM18	YFH1					PMP2	RPL6A					NBL1	YDR157W					STM1	MLC2	VIK1	ARB1	VPH1	PRP46			DUR1,2	SPB1	REI1	NAB3
					PXR1	DDP1					SNA2	TIM10					SCW10	RPB7					KGD2	PNC1	CIK1	CKI1	YKL027W	RPO21			PEP3	MET18	ACC1	HSL7
					YOR304C-A	VMA16					KSH1	YBR230W-A					RPA12	HMRA1					YGL204C	SES1	IRA1	RSM28	RTN1	LAC1			ISN1	CDC20	YEF3	CDC24
					SPR6	YCL056C					HUT1	SMX3					DDR2	YHL044W					RPL24A	TYS1	MRPL15	LEM3	GRR1	SPT21			FYV8	GLC3	VID27	RPT4
					ELC1	YMR099C					RPP1B	YCR043C					GCN4	CUE1					SML1	TIF35	CUE3	CIN5	SAC1	YOR062C			URA7	PTA1	COG3	MRPL49
					MTM1	YLR179C					PTC6	SML1					SWT21	ATP14					MXR2	POP5	RGD2	CAF120	CAN1	MKS1			EDE1	SHE2	KIN3	YNL165W
					PUN1	AGX1					PRY1	TIM17					PEX2	YLR152C					UGA1	FIS1	RSM28		SSD1	SEC8			HCS1	IVY1	YMR291W	KAP120
					YMR074C	STF1					VMA9	HVG1					SMT3	RPS17B					AIM27	HIF1	GEA2		TOP2	DOP1			NOT5	NUG1	HEM15	REI1
					SNC1	YPL162C					PGA2	OST4					COX9	YPR098C					YNL024C	IMP1	TEA1		BZZ1	SRP72			MRPL16	ADE17	ATP11	HRQ1
					YLR252W	AGA2					ATG8	TIM13					ECM15	TRX3					RPS22B	RNA1	MFB1		CLA4	NAN1			TAF2	VTC3	FAS1	NEW1
					IRC25	CWC21					TAH11	HUT1					YCR024C-B	THI21					ZRT2	YBR085C-A	SNU56		CCR4	RGD1			UTP20	INP53	MDV1	OCA5
					SEC22	PRX1					RPL33A	THI21					YHL044W	QDR1					ALT1	BNA1	CRM1		ERG24	TOF2			UBR1	HST4	URA2	FIR1
					RPB8	EST1					COX9	PMA2					HST2	VTC1					GTT1	ADH3	CDH1		NBA1	SMY2			CET1	UGO1	RSC1	VPS41
					NHA1	CBR1					YMR304C-A	RPL36A					YLR252W	PMP1					YER071C	RPN12	FAS1		WBP1	NOC2			TRS85	YKL162C	RRP12	CDC27
					RPS19B	YAR1					AAC1	YJR012C					TOA2	YDR210W					SPE3	ARP2	TRM1		RPN10	MSY1			IRS4	PCL8	UBA4	RAD4
					PDR17	PML1					YPR157W	PET100					IES6	YIL166C					MCR1	OM14	HAP1		AIM39	MRPL32			DMA2	ARO8	SWC3	ZRG8
					EMP24	YJL077W-B					RPL43A	SMT3					YDL158C	COX17					LAP4	FOL2	ARG5,6		PHO87	YHR131C			TPS2	NUP60	DHH1	OAF1
					ALF1	VAB2					FCY1	RPS16B					YET2	UMP1					POP8	SUB2	YTA6		BCK1	LEM3			MRPL6	AVO1	RGA2	PLC1
					SHU1	ILV6					HAC1	HSP10					ADY4	SPT15					YOR302W	ERP6	TRM3		GCD11	MDN1			RPS9A	FOL1	AIM17	HFA1
					YOL159C-A	VMA8					YCR075W-A	YPR127W					YOL086W-A	ERG2					FRA2	SNC1	MKS1		UFD1	MSB3			MPS1	MSY1	ECM38	COX15
					QCR10	VMA10					YOL014W	DYN2					NCA3	RPL37A					AVT6	KRE2	ALO1		HSH155	SAC3			ESP1	ILS1	FUI1	RIX7
					YPR098C	YJL133C-A					YOR246C	CNB1					TRP1	KXD1					PTC7	LSM2	BAR1		TRM10	EXO70			MIS1	TEC1	MAM33	ENT5
					MMF1	YAR028W					HST2	EMC6					TOM5	YOR072W-A					RFA3	ERV25	MRPL17		SNU56	TMA64			YDR338C	SNU66	VPS52	FPK1
					PET10	PHM8					RPP1A	RUB1					RPS28A	RPS23A					GRX1	PEX4	URA2		OKP1	YKL162C			TRP3	CLA4	CDC28	OKP1
					HUB1	YPT52					CUE4	QDR1					GPX1	YET3					THR4	LIA1	PRI1		SWI5	KIP1			CLP1	BZZ1	PCL2	SEC9
					RPP2A	GLO4					DAD1	RPL16B					YDR387C	YPI1					YLR164W	SGF11	HIR1		SRL3	YGR071C			NAT1	NUP116	FOL1	PYC1
					GIS2	YLR361C-A					ATP18	RPS9B					YJL133C-A	YBL029C-A					HUT1	CIN2	CDC20		PEP3	MCM1			SKP2	GLO3	LAG1	ACE2
					DDR2	ARR1					VMA21	MOG1					LDB18	GPX2					RPS3	MFA2	UFD1		CUL3	STE7			NUP188	SKI8	RPB3	BOI2
					BOS1	CAB5					NHP6B	YIL059C					SCW4	DID4					PBI2	TIF34	UTP4		PHO81	VID30			PEX15	HIR2	COQ3	REG1
					YCR006C	PFA5					IES6	RPS19B					YSY6	PRM7					GAS5	TVP18	CSI2		RIC1	PGD1			VPS53	PRP31	RAD53	RGR1
					CAF4	RAV2					YJL127C-B	YDR154C					STP3	SGF11					CCW14	HSP12	RPN6		PGM3	DNM1			VPS15	TMA64	PTA1	YDL211C
					HAC1	ERP5					YMR122W-A	RPS22A					HOR7	YOR097C					CKB1	SAH1	ASH1		APL4	PCF11			OPI1	RGD2	KAP95	MAK10
					TPO2	CIN4					MOG1	AAC1					YIR035C	YBR201C-A					MLC1	HHT2	ILV2		MCM2	SPT6			BRL1	TEA1	FKH1	YJL147C
					IRC24	POP5					SBH2	ICY1					SIM1	KTI11					DYN2	MAP1	ALG2		ATC1	PHO2			YDL183C	BAS1	DUS4	GIP4
					SWT21	BIO4					ADY4	YML079W					YLR112W	ACS1					LSM2	PRE7	ACO2		CLB4	PTR2			SHQ1	ZIM17	BPL1	SRC1
					SOD1	ATP5					TOM5	RPL1A					AGX1	HSP31					YIL014C-A	TIR1	APE2		YCK2	DSL1			PHO87	LEU9	HNM1	PMS1
					RPL32	DSE2					YIL029C	RRG7					SEN2	YER184C					DFR1	NHP2	RPO21		RPC40	SPO12			DSE1	GFD2	PIH1	YHR035W
					MNN4	SNN1					RPS21A	YDL157C					NHP6A	YMR304C-A					PCM1	DOG2	NOC2		IRA1	DBP1			PIL1	SPT7	CLU1	ASE1
					KAE1	RPL7A					ECM15	RTC3					YDL157C	RPB10					DOG1	ARC19	SWH1		MRPL11	SPT10			CIC1	SEC13	SKI8	BUD6
					RPS13	SNX3					AGX1	PIC2					UTH1	YDL160C-A					HCH1	BDH1	PRP22		SWI4	SKT5			SFH1	DOP1	RAD50	ASG1
					PRY2	AGE2					SEM1	SNU13					YJR112W-A	YPR036W-A					PLB1	MBF1	PDR1		CDC3	YBP1			RFC4	SCC4	YKR075C	BUD14
					COX12	ICL2					GDH3	MAK31					PPT2	RPL17A					URA8	IMD4	NUP170		NDC1	EPL1			YEF3	OAZ1	BCK1	PHR1
					YDR133C	HTA2					YER053C-A	OPI3					AAC1	YDR154C					YCR024C-B	UBC13	NRD1		MRPS35	VPS34			YLR049C	NUP1	YDR266C	YGR130C
					TIF4631	RPC10					PEX2	GPX2					HNT1	NHP2					TAH11	RHO1	TFC4		DST1	MET4			SPT6	YPT11	MET5	NAN1
					TSC3	VOA1					TRP1	VTC1					ATP15	SEC22					FSH1	DAN1	RFC4		YNL115C	YLR194C			KCC4	KAP122	UBI4	SEC23
					RCR2	SOL2					TOA2	IMP1					YGR201C	DYN2					YPL245W	KGD2	DUS1		ISW1	JIP4			HSL7	KIN2	CLA4	DSE3
					ALG13	REV7					TMA7	SHR5					YJL127C-B	GRX2					GUA1	YLR361C-A	RIX1		TRM8	OCH1			NUS1	RSC6	TOP3	BUD2
					MNP1	ENO1					HNT1	TIM11					TPO2	YMR181C					TSC3	RPL22B	CLB4		DID2	SIA1			STE7	SLM1	THO2	RSM24
					MLC1	CCW14					YOL086W-A	TAH1					ATP18	OM14					NQM1	IAH1	DNF1		CHD1	RIM15			YLR253W	YER156C	DAS1	SWR1
					ARF2	VPS29					RPL41A	TSA2					MRPS16	SDC1					CCT5	YBR137W	SEC24		SRO9	MRPL3			PYC2	OLE1	ATE1	MYO4
					SRB2	MIC14					YJR112W-A	EGD1					YCR043C	HEF3					LYS4	ABF2	DMA2		PNO1	SEC31			YJR111C	SET2	ADK2	RPD3
					REV7	RPL6B					MDE1	RPL32					YMR122W-A	YLR112W					YPR098C	SEC17	SIN4		PRP31	ATG1			HIR3	MSC3	NAM9	MMS1
					DPM1	ABF2					YDR374W-A	CNL1					MFA1	ASI1					FCY1	DID4	THP2		DEG1	KAP114			DIP2	MSC6	RAD18	CET1
					VMA10	URA6					SDH4	YOS1					ACS1	TSA2					HBN1	ARA1	MRP13		SPT16	MUM2			ADE2	SFB2	MHR1	VPS35
					PMA2	YPR036W-A					MFA1	YPL222C-A					OST4	YDR379C-A					TEF1	PET10	ACC1		ERG25	VPS21			YJR030C	YML6	PTR2	PFS2
					THI4	SHU2					RPS28A	GRX2					SDH4	SNA2					YSA1	OST4	YLR225C		PRO2	SMC4			MOB1	HAP1	UTP8	YGR266W
					INH1	RPS7B					RPS28B	YJL055W					WSS1	CTL1					RPL17B	SPC1	PXL1		BRF1	SWI6			RRP9	UFD4	ACO1	MRH4
					SOD2	YMR244C-A					YGR201C	YIL029C					YDR374W-A	TSC3					UTH1	MIC14	POL3		YOL098C	YBL081W			MOT1	MRP4	PHO87	SSK2
					ASC1	GET4					YIR035C	CMC4					YER186C	YKL187C					PRX1	GRE3	MCD1		PRE2	CLB4			TRM1	ERG5	SED4	FOL1
					MRPL37	TAD2					HOR7	RPL31B					YOL014W	YDL012C					RPL27B	COA1	GLO3		FZO1	BFA1			DCC1	ATG11	RCY1	VTC3
					DDR48	IPK1						HSP31						TMA10					CRP1	CUE1	EMW1		MDV1	PHO81			SPT14	MRT4	DAK1	NUP57
					YDL085C-A	YLR152C						NTF2						VMA21					RAD23	ERG10	HDA1		LAG1	NSA2			MTR10	PKC1	RPN2	LYS2
					HTA1	BNA6						LDB18						HEM12					YJR085C	YJL133C-A	MTF2		RPF2	CTF4			YPR089W	SOK1	COY1	SMP1
					SRD1	BET1						MLC2						YJR012C					HCR1	YKL023C-A	PRP45		MOB1	MED1			UBA1	THI80	RPO31	ECM30
					MUP3	LSM2						RPL24B						ARR1					GRE3	PIS1	TRM44		YHR127W	RIX7			PTA1	HSF1	IRC20	VPS15
					YPL162C	KNH1						RPL28						ARN2					ADH5	YDL016C	UFD2		DSL1	MEX67			VPS54	MTR10	RSM23	SET3
					YKT6	TPM1						PRM7						RPL40A					YPR114W	SEC4	TCB3		YKL100C	IFM1			GPH1	NPR1	DDI1	CCZ1
					RPS10B	HSK3						VMA21						RPL4A					YOR021C	PMP2	ACE2		VMA5	MLH1			SIR4	MEF1	STU1	ORC5
					ZPS1	YKL068W-A						RPS23B						DAP1					YOR289W	YDL085C-A	CHS3			TAX4			CDC28	PET112	GEA1	EDC3
					CAT5	SYN8						AHC2						NHP6B					AIM43	YER186C	PEP5			CDH1			ARG1	MRS1	SNQ2	EMW1
					GPI15	RPL34B						PMP2						SAM4					PMT4	TIM11	VPS13			CBF1			TRS120	SEC12	PBS2	MRC1
					TIM11	ALG13						RPS12						RPS19B					PFK2	ATP20	RTT109			ILV5			ATE1	SPG5	HRR25	HSP42
					YGL010W	RPS4A						THG1						SBA1					ATP3	FRA2	FZO1			CDC3			WHI5	GAS3	DSK2	INP54
					YIP3	ASC1						VMA11						DSE2					GDH3	SDH4	HSH155			AIM17			PDC5	RAD54	CIC1	SSQ1
					RPL31A	UBC4						MIM1						FYV5					NCP1	PRO3	AME1			SUV3			AKR2	RSM10	SPC105	PCL2
					RPL31B	KTR3						RPL29						TAH1					FMO1	ERV1	USA1			CDC37			STB1	PSK1	PSK1	PTK2
					YMC2	YOR060C						APD1						YIL059C					YGR039W	MPD2	YBT1			DPB11			SHE4	YIM1	FMP30	VHS2
					YLR285C-A	BIM1						MMF1						AHC2					ASN2	YMC1	CSE4			MCM7			REG1	UBX4	CCZ1	ARK1
					RPS14A	YBR287W						IES6						SIC1					ITR1	FRS2	SPT6			PEF1			CWC22	SUV3	MOB2	MPT5
					GUD1	OLA1						ARR1						RPL27B					ARG7	FUR1	YGR073C			BCH2			TEF1	GCN3	PWP2	MLH1
					PBI2	GPM1						YLR099W-A						AIM7					BNA5	DCR2	ELP4			MYO5			YDR444W	ARG1	ERG12	STD1
					YGR161W-C	YET1						YOL014W						COA4					MIM1	GUA1	SET3			EMW1			FAS1	FAA1	WHI4	TOF1
					EGD1	SCW4						YER053C-A						YNL190W					ADE5,7	MRP8	MSN2			CSI2			RET2	VPS35	UBR1	HPR1
					TNA1	CDC31						GOT1						PFK27					FMP46	YBR242W	STE20			DIA4			KRE6	LIA1	ARG1	HDA3
					YPL041C	YIL014C-A						DAD4						ERP6					TOM7	PAN6	STE11			YOR1			RTC1	AFT2	CUL3	HST1
					KEI1	PRO3						RPS7A						TMA7					RPS11A	RPL15B	CKI1			PCT1			FAP1	CCR4	POB3	PRP16
					DCN1	YLR297W						YMR304C-A						RPS9B					CNE1	CDC36	SMC5			YGR149W			NUP84	EFM1	MRPL49	PHO2
					RPS18B	SIC1						YCL057C-A						YPR114W					LCB2	FMN1	GAT2			DSF2			SKN7	YJR015W	SSQ1	RRP12
					YJR129C	ILM1						ATX1						HUB1					ALT2	YBR062C	TMA46			UTP6			YGR130C	ESC8	CSE1	PEP3
					YKL033W-A	YSP3						RPB10						HMS2					YLR285C-A	IES6	DDI1			ACE2			ACF2	CDC27	SPE1	SHE4
					YNL040W	COX5A						GRX1						ECM19					CIN2	ALG14	APL2			TRM3			STT4	YJR056C	VTI1	APL2
					RPL26A	YKT6						SBH1						RPS8A					YMR099C	YDR133C	GAC1			BNI4			VPS27	MIG1	PAF1	YLR143W
					COX13	YDR248C						HUB1						YPL071C					ISA2	YLR099W-A	MRPL6			SNU71			ALA1	DCP2	VAC14	BOI1
					RPL24B	RRN9						YPL225W						WSS1					SEE1	CDC31	NAB6			RPI1			EPL1	DSE3	FAD1	ATF2
					YKL091C	HTZ1						YJR085C						HMF1					ATP19	RPL8A	SLT2			YPR097W			BUD23	AVT1	RNH201	CYT2
					YDL241W	APT2						OST5						NPL3					SER1	GRX8	LDB19			POL3			TRA1	YBL029W	ISN1	RXT2
					RPS11B	AIM4						FRA2						GPI18					SUS1	ELF1	NOP12			GAT2			DBP8	CNA1	VPS45	NUP82
					LSM2	RPP0						YBR085C-A						GON7					NIT2	SRP14	SPT10			DEG1			MET30	TID3	YTA6	SGD1
					YER071C	ATP20						RPL23A						RPS11B					RPB7	YPT1	POS5			SNU23			EXO84	RSE1	NUP42	SEC2
					YLR426W	THR1						RPL37A						LSM3					RPL15A	PHO13	POL30			UBR1			UFD4	YAP5	NSP1	PEX1
					KDX1	NPP2						RPS8A						MLC1					TRP3	CTL1	YPK1			LDB19			AKL1	EFG1	CAC2	POL12
					BUB3	NPC2						NHP6B						RPL32					YKL033W-A	IRC22	MSN4			VIP1			ERB1	EMG1	INO1	PBY1
					YCR101C	YNL305C						CCW12						RPL21A					RPL9B	YOR021C	NEW1			IST2			GIS4	APM3	GDH2	TAF5
					PET122	FMP21						HSP30						TOM7					FRS2	SER1	ALK1			RER2			SIP5	TRS65	SLM1	MRP49
					SAM4	YPR170W-B						YGL194C-A						EGD2					NSE5	MIR1	BLM10			CDC7			CHS3	QRI1	MSS4	PRP40
					RRT8	TIM17						YCR075W-A						SWT21					SGA1	RPS3	RIX7			URB1			MSH2	MET30	POP2	NET1
					BRR6	KTR2						RPL40B						RPA14					PTC6	LYS12	PFS2			SWR1			HXT7	VPS15	USO1	GDH2
					FRE3	LIP1						YSY6						YGR201C					SYG1	UBC6	RPA34			FAR11			YMR291W	TOP3	RSP5	SRO9
					TOM22	YCL049C						RPS16A						IES6					PPT2	ERG25	EBP2			IFH1			PUT2	CDC10	SSD1	LCD1
					YIL102C-A	RPL18A						RFA3						ICY1					HXK2	YDR541C	WHI3			GCN20			BRE1	MRF1	PFS2	ESC8
					RPB11	SAP4						RPL40A						YIR035C					TOS6	YPR010C-A	HOF1			YBR238C			TOP3	VID27	INP53	ULS1
					MRPL39	FRQ1						SRB6						YGL204C					IRC18	ERV29	INP52			FAR8			RBG2	STT4	URB1	MRPS9
					YMR244C-A	GEP4						RPL35B						RPL12A					AIM1	DED81	TPS2			ART10			MDN1	MMS21	NFS1	LSB5
					FKS3	CWC27						RPL39						SRL1					OST2	HXK1	DCS1			YKR075C			HUL5	FAA3	NUG1	AIM39
					RPP0	YAE1						SUI1						TPO2					PML1	SPC2	MDR1			BAS1			CSR1	TRS85	NOB1	FRK1
					YGR126W	PRM8						CWP2						SPC19					ERG20	GDT1	SLY1			PAM16			DBP3	YDR239C	MIA40	RLM1
					RFC2	YDR157W						NCE101						YCL057C-A					YDL144C	TFB5	NOC4			FHL1			NSA2	LAP3	DPB2	DAS1
					YCR102C	PUS5						YPR036W-A						CLC1					ARO3	PRE1	IVY1			SAF1			YGR073C	PPA2	MRPS28	YBR238C
					GLC7	PRM7						RPL25						NCE101					YJL077W-A	HHF2	PGM3			ENT5			UPC2	DUS4	SEC24	GYP1
					LST7	YOR121C						YMR074C						AIM19					ERV46	NNT1	YGR012W			NPL4			CAF130	FUS3	SEC5	IPL1
					YDR248C	TLG1						RPS14A						KSH1					TSR4	SDH3	KEM1			SAP1			MTG2	YMR258C	TRZ1	POL5
					MAK3	YJL144W						TFB5						TIM10					FIT2	TRP2	IPL1			CBP3			MRPL11	HSL7	MIG1	PIL1
					RPL39	ADY4						RPS26B						YCR090C					PUN1	TIM17	PUT2			RSC58			ELP3	SSD1	AIM44	PTI1
					ENB1	DYS1						RPL23B						YLR099W-A					VBA1	CCP1	NIP1			SWP82			PMS1	BRF1	STE7	NOG2
					ERP4	RPB9						FMP46						PIC2					RPS19B	TIF2	ARP7			MTR3			VPS35	ASN2	SKI2	ESP1
					URA6	SSO2						KSH1						THG1					ARP2	DAD4	FAA1			RLM1			YLR225C	SDS24	PIK1	ADR1
					EAP1	YER163C						YMR122W-A						GPX1					APA2	YER134C	BUL2			SKN7			NOG1	PMS1	DCC1	HAT1
					RPL11A	MRPL44						LSM5						R0030W					YMR226C	DBP5	NMD5			GIS3			GCN2	ROX3	MET6	SGM1
					YJR115W	MIC17						TRP1						PRM9					GPX1	ERG9	PKC1			GYP7			STE4	RRP40	MET31	MCM4
					YMR262W	YDR381C-A						RPL43B						YML079W					YCL049C	YLR363W-A	UBX7			KCS1			MET10	YLR202C	SHQ1	SLM3
					GCN4	HOR2						ZPS1						VPS68					RPL20A	GPI15	PCL9			SET2			MLP1	RAD51	FAA3	PYK2
					CWC27	MRPL31						TIM8						YMR074C					YIL156W-B	YUH1	MCM5			NUP85			BCS1	AKR2	SPT14	PRI1
					TRI1	GDH3						RPS24A						CCW12					SPE4	YOL014W	POL12			POP2			SCC4	MSA2	EXO84	MSS116
					DAL82	ARL1						RPL34A						RPL40B					LSM5	GDA1	RPT5			NOB1			ATG11	ISN1	TRP5	KAP104
					CMK2	ADD37						YDR524C-B						YCR075W-A					LIP1	TSC13	VPS34			MRPS28			PIP2	RSM26	HST4	TAH18
					VPS55	PFK27						ERI1						YBR056W-A					ACH1	GPG1	NUM1			PSO2			SNQ2	CAF130	CAB3	COX10
					ATO2	SRP14						ATP19						RPS21B					ICL2	SMX3	MAK11			ENT2			TRM12	RPN7	NUP82	YPR089W
					FET4	COX16						SDH4						YPR010C-A					YNL208W	YVH1	PRD1			ALY1			SOK1	SRB8	SPN1	SAP185
					FMO1	BMH2						YAL044W-A						SNC1					ADY4	IRC24	IMP4			HDA3			TOM1	DSS1	CAF130	ZAP1
					COQ10	EAF6						YJR112W-A						DDR2					AIM6	AIM27	SOF1			YDR089W			KRE33	RPN1	YIL108W	IPI1
					UTR4	STM1						YGR201C						RPL25					YNR034W-A	SDO1	DAS1			KEM1			RAD54	SPN1	YER156C	CYC8
					YKR041W	YPR127W						ECM15						YGL194C-A					FEN1	SPC19	SNF12			VIK1			FAA4	MSF1	CTF4	HST4
					YDR286C	HST2						MFA2						FRA2					KEI1	OPY2	TRP2			PRP28			LSB5	GIP4	PAM1	SAF1
					NPY1	YOR304C-A						HNT1						ELF1					QNS1	R0030W	TYR1			RIF1			TUF1	SMP1	UBP8	DPH1
					GPX1	LYS5						TOA2						TRP1					YCL002C	TVP15	FRS1			SUM1			AFG3	TRM11	MDR1	ALY1
					MEP3	SCS22						RPS25B						NHP6A					FIS1	PRE6	RRN10			CMK2			LOS1	ROX1	RAD3	PKH3
					PET8	ASI1						PMP1						YBR085C-A					LDB17	RSM19	STS1			RAD26			UTP25	ADK2	MRPL6	DIG1
					YDL109C	YPR114W						YDR374W-A						AAC1					QDR2	TED1	ARG4			YIM1			YKL027W	NUP188	STR3	CEX1
					SDH3	HHT2						VPS68						RPL16B					YFL054C	YER071C	PRO1			CTM1			MSY1	IRS4	RBG2	HSF1
					UGA1	PET10						PMP3						YPL225W					HTA2	TEF4	GPB1			ATG9			SCC2	DBP10	HSC82	UBA4
					MET16	UTR4						RPS10A						GRX1					RBD2	YDR379C-A	SEC12			GIN4			NAN1	RAX1	ASE1	YDL156W
					HIS2	YDL158C						DAD1						UBC5					AHA1	LAP3	VPS53			YAP1			SSF1	AMD1	NRD1	ROX3
					LOC1	YCL012C						YIR035C						FPR1					RPL11A	DTD1	RRP9			MRP49			STE11	SEC9	MEU1	APC1
					MRPS18	YGR182C						RPS17B						YEL068C					SUC2	FAT1	KAP120			RMD1			MAM33	GRC3	PCL1	TAP42
					PHO88	MST28						TRX2						RPS5					SPG5	PHO88	YMR259C			MLP1			STP2	MLF3	RPN7	IRA2
					YIL166C	MNT4						TMA7						RTC3					YMR173W-A	VPS60	SOK2			COY1			SKN1	DBP6	BRO1	JJJ2
					IRC3	VBA2						RDL1						RPS24A					ECM33	RIP1	YOR352W			SSF2			NTH1	SAM50	NCS6	CTM1
					DAL2	CKS1						PGA2						GOT1					MAP1	ADD37	ATG7			CDC24			FUI1	STU1	SET3	CIK1
					MCM16	ADE8						TRX1						RPS27B					IDI1	COX12	CCT8			UME1			YOR093C	MDM34	AXL1	BCK2
					LAS17	YDL086W						RPL26B						TRX1					GRX8	SDS22	RSC2			OPI10			MRS6	GCD14	DBP3	SRP68
					YCR024C-B	ERP4						RPS17A						RPL26B					ATG8	SRB6	MDV1			YPP1			DEG1	NAM8	ADE13	RTG1
					YPR127W	ORM2						SSS1						TOA2					YLR099W-A	MRPL51	BRO1			GIC1			YHR127W	YIR007W	RIM4	SNU56
					NRT1	AIM29						RPS10B						PPT2					YKL187C	RBD2	PEX6			URC2			IMH1	ATE1	LRG1	COG3
					SHU2	RNR4						YNK1						HHF2					COQ10	DPH5	CDC28			GYP1			LRG1	IBA57	OTU2	IFH1
					AIM27	YER186C						RPS21A						RPS14A					TUB3	RPL7B	HIS7			SCM3			KIN2	CDC13	RPN3	CAB3
					SNF11	PAM17						PFY1						TRX2					FUR1	MOG1	SSY5			VPS72			HRQ1	SMY2	ASN2	INO80
					AIM29	MSH5						RPS21B						RPL6B					MNN2	VMA5	FMP48			GIP4			YKR096W	MRPL1	EDC3	FZO1
					ULA1	YOL107W						RPL31A						ATX1					DOT5	SWP1	NTH1			MRPS9			HAP1	SLM5	MSW1	PPM2
					DFM1	CMC1						NOP10						RPL16A					HIP1	TMA10	YJL181W			HAP1			YLH47	ARK1	YJR015W	TRS120
					YSR3	TAF13						COF1						RPS16A					RTC3	QRI1	GCD14			IOC2			SBE2	DOM34	RTT107	RUP1
					ENO1	RMI1						FCY1						YJL055W					KTR1	ODC2	CDC5			NOT5			SED4	YMR291W	AAP1	DEG1
					MEH1	INH1						COX9						RPS7A					NAR1	RPS14B	UBS1			NUP188			PEX6	BRE1	TIM44	UTP14
					RNA14	YGR126W						RPL41B						RPL24A					BNA1	SCM4	CHS2			SKY1			TOF1	KIN3	OLE1	GCN2
					RRN9	RPC31						SNA2						SPI1					ERG3	UTR2	CEX1			SYP1			NUP60	PEX25	SHS1	SKN7
					GSH2	DDR2						RPS20						YER186C					MNL1	PMP1	OSH3			PSY2			SER33	SLI15	CSR1	SHS1
					YNR034W-A	GLC7						YOR020W-A						YGR050C					KRE27	NAT5	YIM1			CLB3			UFD1	PRP6	CEG1	AFG3
					NEJ1	RAM2						HYR1						LSM5					MDL2	SER3	SOK1			SMB1			DSL1	ELP4	STB3	MRP13
					YCL012C	YKL066W						TOM5						NOP10					GDT1	LAP4	CAF120			LCP5			ECM25	FUI1	TPS3	SIF2
					BDF2	MRPS18						RPS26A						MRPL33					FAT1	ARG1	CDC21			GEP7			PPM2	ELP3	STB1	ISW1
					YPR053C	YMR147W						RPL36B						MIM1					FMP41	ADH6	RSM24			PBS2			HDA1	HCA4	YMR310C	YMR291W
					PHM8	YNL179C						VMA9						TMA20					MSC7	DUT1	KIN1			BUL2			NUM1	YPL236C	PUF3	YBP1
					OXA1	YNR034W-A						FPR1						RPS17A					YHL044W	AIM14	DIS3			SFH1			ADR1	SEC8	HDA3	TAX4
					YPR036W-A	QCR9						RPL33A						RPL24B					TIM13	PET100	YDR132C			GCN2			ALY2	MTR4	SSY5	MSN1
					JEN1	YRA2						YOL086W-A						SOH1					TUB2	RPT1	RMD1			SEC16			VID30	ALY2	BEM1	PIK1
					MGA1	RPS6A						SBH2						PFY1					UNG1	TAH1	FUN12			YGR079W			EMW1	DSL1	YMR166C	SLF1
					TIM54	YCH1						SEM1						RUB1					ELO1	RBK1	KRS1			CLU1			AME1	KSS1	LYS1	RSC4
					YPL245W	PRE6						LSM6						EGD1					TAT1	PRY1	SKN1			R0020C			INP54	YOR062C	ERG5	MSI1
					RPL2B	RNH203						RPL42A						ECM15					YDL124W	OYE2	CHC1			SPT5			MTR4	UBR1	YBL055C	NUP188
					STF1	BMH1						MFA1						PGA2					ACS1	RRT2	MRL1			HO			SSK1	TSC10	REF2	KCS1
					HUA1	ERP1						RPP1B						RPS25A					SAM35	RTT102	ACS2			RAD10			GLT1	BCP1	YPT11	SWE1
					IES3	EAP1						RPS27B						TIM8					YPR146C	YOR111W	GLR1			NOP9			DNM1	SPO71	SSF2	STE7
					CFD1	YIH1						TOM6						RPL31B					UGA4	YEH2	MMS1			POM152			ATP11	YNL022C	UFD4	CTK2
					SGF29	DLT1						RPL41A						RPS10A					UTR2	YJL218W	PIK1			RPB2			CFT1	GEP7	PEP8	DSE1
					ATP14	GRX8						ATP18						RPL42B					YHR009C	GET1	YKL027W			VPS33			QRI1	MMP1	ATG21	YAK1
					RPL4A	LTP1						RPP2B						RPL6A					GOR1	RPL18B	YHR127W			IML2			YPL113C	AIM21	ABZ1	SUP35
					ODC1	TRI1						RPL33B						YJL133C-A					PLB2	PHO86	DBP3			SNF2			CCT8	MGS1	SEC12	SNF12
					CBP4	KEG1						RPL22A						RFA3					SRB6	SLC1	RPM2			CSE4			DSE3	RSP5	LYS4	OCT1
					MTC2	GSH2						YIL002W-A						YJR112W-A					QCR9	MRPL31	CTM1			MRPL49			PUF3	AIP1	SIN3	MDJ1
					YNL190W	YHK8						RPS29B						CDC31					NBL1	VMA16	VPS33			YBL028C			DAS1	PTK2	BUD3	RAD9
					YLL056C	IMG2						ATP15						HTB2					THI6	WBP1	EDC1			KAP104			RAD50	NUP2	TRP4	SFH1
					SYM1	CWC15						PBI2						SRB6					CFD1	YJL077W-A	GCD2			IRC23			ACE2	TOR1	BUD23	RAD18
					ERF2	RPS1A						RPS25A						CNL1					GLO1	KTR3	CKA2			MDM20			ILS1	MET7	RRP6	YBL104C
					YJL213W	SPT4						RPL42B						ATP19					YCL056C	YGR026W	RAT1			LGE1			RIX7	HLR1	HSL7	INO2
					AGP3	RNA14						RPP1A						RDL1					DAL2	AAT2	HUL5			ARP7			SIR2	CIN8	RFA2	DNM1
					HSP26	BRE5						RPS30B						RPL41B					TEN1	RAM2	GPA1			CDC6			GCD2	BPL1	GPH1	SFL1
					GPI11	PRY1						RPL37B						YOR020W-A					EGD1	YDR461C-A	SIP5			RNR1			TSC11	CLU1	DST1	BMS1
					RPL2A	OM45						RPL43A						YDL157C					AIM19	UBC8	UTP23			YJR008W			SPE1	MRPL4	CEF1	VPS33
					YDR222W	ARV1						ADH4						APD1					APA1	DIB1	CYR1			SNT2			RIO1	ATG19	NAP1	CLA4
					RPS5	SDS22						HOR7						RPS24B					RPL19B	TRR1	NSA2			ERG5			TAH18	CFT2	SYH1	BTN2
					KAR9	MRP2						RPS30A						ERI1					ERG27	HSP30	ASM4			TMA108			SIN4	CCZ1	MRS4	RGD1
					SPO1	YCR102C						RPL38						TIM13					ATG33	RNH203	SFB2			NRP1			YHP1	PYC2	HAL9	NFI1
					GTT3	LHP1						RPL30						DAD1					OM14	AVT7	GDE1			YOR352W			VTC3	PRP16	RSM7	PSP1
					ARV1	YNL200C						RPS29A						RPS26B					GPI11	DAK1	UFD4			DAS1			CYR1	RPB3	SNU114	HAL5
					RPS27A	DGK1						RPS28B						HNT1					COX9	HIP1	YLH47			YJR030C			HOF1	ATG20	SCC2	YBR225W
					YMR295C	RPS0A						RPS28A						VMA3					IMG1	RHO2	RTT10			RPA190			MON2	UBA1	NOP58	MSS11
					BAP3	COX6												YCR043C					COX6	MCA1	SSK1			BSP1			OAF1	VID24	KGD1	CDC15
					ACA1	RIB5												FCY1					SWM2	YFH1	PUS1			IPI3			PDS5	THP1	SNF1	PKP1
					PLB3	YDR319C												MFA2					SCW4	YLR294C	CBK1			STB2			DCP2	ABZ1	TIF5	NRD1
					FLR1	MON1												OST5					ALD3	CWP1	MCM3			KIP2			CDC55		ALK2	MRM1
					YMR034C	FOX2												SBH2					YLR294C	IMP2	RSM23			AAT1			MYO5		PPA2	DHH1
					GPX2	BNA1												NTF2					YIL096C	YHB1	ISW1			ENP2			ESA1		MAK5	CDC53
					COX16	HMO1												SUI1					YBR255C-A	EMP47	DAK1			UTP8			ACO2		GLO3	FAA3
					YPS1	VMA22												CWP2					GRS1	YNR034W-A	CDC73			YMR291W			BEM2		YLR049C	IOC2
					RRT14	PRE4												COF1					RRT8	ARP3	RSM25			MUD2			ARX1		RAV1	ATC1
					RTG1	YBR076C-A												SDH4					ILV1	HIS5	UTP7			INP52			SEC24		YHR127W	RAD53
					HSP31	SEC59												RPL34A					CMP2	DLS1	CTF4			GIP3			DSS1		RAD9	VHS3
					YER121W	RRS1												YDR374W-A					MRPS12	IZH2	RPN4			PHR1			AST1		GRC3	STT4
					GRX8	URA5												RPL33A					SEC28	LCL2	RAP1			MRPL11			URB1		MSH3	SPT23
					SCS2	IML3												RPL39					KTR4	AIM19	RPC53			YIR014W			PRP8		QNS1	NOP53
					SEC61	RBK1												VMA9					FRQ1	ERG4	SFP1			MIG2			TAF5		YBR074W	DSF2
					YBR287W	RPL13A												RPL43A					RMI1	SRP102	UTP15			TSC11			MRM1		SAP185	REB1
					YGL188C-A	RPL11B												RPS26A					UIP3	TMA22	RIM8			BRF1			STH1		ARO9	YNR040W
					SNX3	RBD2												RPP1A					IAH1	IRC25	SIN3			UTP25			CDC13		SSK1	RIM4
					ASF2	YER071C												ZPS1					HNM1	PNP1	IRR1			SKG6			YSH1		MRPS35	SCH9
					GTT1	YHR050W-A												SBH1					IDH1	SFA1	HCM1			RRP9			PRP22		FUN30	TRS85
					URA10	FMP33												SEM1					CAF16	TIM21	PSK1			YOR093C			SNF12		PIM1	KOG1
					EST1	AIM13												OST4					SUI3	SDC1	SRP1			ENT1			YGR031W		RNT1	MSC3
					YLR294C	UBC13												YMR122W-A					CPR5	YGR182C	FUS1			YGR237C			YBL104C		STH1	SIP5
					VMA3	SDP1												LSM6					TOS1	ILM1	PIR1			RET1			ADE4		SAC7	YGR250C
					CCW14	PKR1												FMP46					TCP1	GAL80	SKI8			CWC22			MSI1		YCF1	AMD1
					RPS15	EST3												RPL41A					RPS10B	GIM5	NDC1			DAT1			NOC4		EGT2	PAT1
					CAF20	PST2												TOM5					OST5	PHO3	SNQ2			HIT1			NMD5		PAN1	YJL206C
					AIM34	BRE4												RPL33B					YJL213W	PRE4	CBF1			SPA2			SPO71		CTM1	PKC1
					PET54	ALF1												SSS1					DFG5	CBP4	BNI4			IPT1			UBP1		STE11	RAD54
					YMR252C	BGL2												RPL42A					MGR2	MSC7	SEC18			DNF3			PGD1		COG5	SYP1
					YKL066W	STE13												YAL044W-A					ANT1	YGP1	IPI1			POL5			KGD1		MDM20	FAP1
					DLS1	WWM1												RPP1B					FMP40	EUG1	SXM1			SWI5			PUF6		AMD1	MRPS35
					YDL144C	ERO1												MMF1					FCY21	RDI1	MTF1			SIN4			THO2		SKG3	SWI6
					ELA1	VPS60												RPL22A					EMI2	FAU1	CDC53			YPL014W			MDR1		IPL1	SPC105
					BGL2	SUN4												PBI2					RMD6	RAD33	BFR2			DSE1			YLL032C		YKL027W	YTA7
					LST8	IRC24												YOL014W					PUG1	YDL158C	SEC27			SNF12			RSM23		VHT1	HAP1
					YDR124W	YLR294C												HYR1					YBR137W	YDR248C	HSE1			SSY5			ATG21		INO2	RSM25
					ADH5	ARN2												YIL002W-A					YOL092W	YLR065C	VAM3			MDR1			BUL1		RSC9	PAM1
					YPR170W-B	SEN34												YOL086W-A					EMI5	TLG1	SRO9			SFL1			SMP1		PTM1	ASK10
					CNB1	BET5												LDB18					YER156C	SNL1	ROK1			KEL3			CIK1		SPO71	UFD4
					CWC21	YPL088W												COX9					HXT3	BET1	STV1			IPI1			PHO81		RGR1	YBL029W
					RRS1	CLN3												SMT3					TRR1	PUG1	YMR196W			MSS11			MDV1		ZIM17	PET309
					APS1	TOS8												YNK1					KRE2	SGT2	PYC1			CTR86			CTF4		XBP1	ATG1
					PFK27	UPS3												RPP2B					PMP3	SUC2	SED4			VAM6			NOG2		SEC9	NOG1
					YBL036C	RDS3												RPL36B					CPR6	YLR112W	POL2			YHR159W			PUF4		GNP1	VID27
					MRPL23	HSP12												RPS10B					RFC2	SCS22	PSP2			LUC7			RGD1		SIP1	SIN4
					BSC2	TOS3												RPL38					SHR5	ABP1	NOP13			TYE7			ALO1		SAC1	AIM44
					APA2	CLG1												RPS30B					PRS1	KRR1	ALD6			MRPL9			PAF1		NUM1	ATG11
					PPM1	YOR385W												HOR7					YOR304C-A	RLP24	CDC39			ATG7			EHD3		SER1	MDR1
					ZRC1	PRY2												YSY6					MIC14	AGX1	MSH6			LTE1			CDC20		LAP3	RET1
					YEL007W	YDR056C												ADH4					MTR2	ARN2	SCJ1			YMR102C			PRI1		HGH1	UBP2
					SDC1	AIM27												PMP3					LTP1	AIM29	OCH1			UGO1			MGM1		SMY1	SIN3
					ARF1	SPR6												SNU13					FET4	YPT7	UTP21			GIS1			NCA2		ELP4	YMR166C
					ALG3	SPO1												RPS30A					WSS1	YNL040W	ATG2			YTM1			PIR1		BNA5	MOD5
					TIM21	YGR251W												MFA1					RPL7B	PIC2	URC2			AKL1			KEL1		RIM101	CTR86
					RHB1	GAL80												YDR524C-B					YPT1	HEM13	PBS2			CDC15			GAL11		DBP9	BRF1
					VPS25	LDB7												RPS20					PNC1	YDL160C-A	MCM4			RPA34			SWH1		YME1	BUD4
					SWD3	RPL16A												RPL31A					MRP8	NOP1	GIS4			IDS2			RIX1		NOC2	IBA57
					LDB17	SPO7												RPS28B					HTB2	YCL049C	RRP45			GLC3			ILV3		ARO8	POS5
					RPL6B	CHZ1												TOM6					SUB2	ERD2	NOP9			MOT3			RSC2		SEC2	PDR15
					KNH1	SMP3												RPL30					YDL016C	NIP7	SLF1			CCM1			PRD1		IKI3	SKT5
					CPR6	YGL010W												RPL37B					ADD37	DDP1	KAP122			RPT4			CFT2		ELM1	HRK1
					YEA6	RMA1												ATP18					CHK1	PMT4	SSD1			FMP27			RIO2		OAC1	BNI1
					HMO1	YLR036C												RPS29B					YMR074C	COS6	STO1			STP2			FAS2		YBL029W	UFD2
					MAL13	ERF2												RPS29A					TOK1	BET4	PDR5			YDL133W			RPG1		SEC23	MCD1
					COX5B	PHO88												ATP15					RUB1	ERG27	CHD1			ROX1			SLF1		ALY2	MRF1
					YCR090C	YIR042C												RPS28A					MRPL19	APE3	RCL1			RSA4			THP2		MRS1	IKI3
					ERP5	SUT2																	RRT2	YLR118C	GFA1			TRM11			RIB1		SCJ1	SEC5
					IGO2	SME1																	BCS1	RBG1	RPB2			DEF1			VHT1		KRS1	CDC14
					ESF1	IES3																	YLR363W-A	ARC35	KGD1			OCA5			GRR1		KOG1	NUP120
					TYW3	UBC7																	HTZ1	ZRT3	YDR061W			FOL1			MEF1		SDH1	MBP1
					GND2	SWP1																	TUM1	PST1	GLC3			PKH3			ILV2		YKL162C	UBP1
					YLR065C	TMA16																	TUF1	GAS1	NAM9			GCD14			SIP1		ARK1	URB2
					YOR338W	TOS1																	ARC18	MED8	NUS1			RAX2			VPS13		VPS5	RAD5
					SFT1	SIT4																	HIS4	TIF1	NPL6			STE50			IPI1		RDH54	MSC6
					CNS1	MET14																	VMA3	BNA5	DHH1			ALK1			LAA1		SEC13	MRPL3
					GUT1	STF2																	TMA22	GCD11	ECM16			PSK1			ECM29		PPZ1	NGL1
					JHD1	RPC11																	TRS33	AIM5	ENT3			KNS1			ASM4		AME1	MUB1
					HMF1	SDT1																	BET3	YBR201C-A	NEO1			FYV10			RFA1		FYV8	PBS2
					PRY3	YDR133C																	NCE101	RPO26	MSH2			TAF3			DIA4		BOR1	HSL1
					MRPL20	YPR174C																	YBR096W	AIM45	NUP192			NRG1			SRO77		MAK10	PDR1
					CMC1	YJR116W																	MET3	GBP2	KIN4			CLA4			CDC14		CDC5	SSN2
					IDP3	SWT21																	KAR2	ETT1	GCV2			GRR1			NUP100		RCK2	GLN3
					PDE1	YMR114C																	HEM15	YBR056W	REH1			BRL1			CAT8		AAH1	CLB3
					YOR228C	YHR138C																	PHS1	INM1	PRK1			SWH1			IQG1		RRB1	LUC7
					YLR152C	YJR115W																	SIT4	CDC8	ADE6			SCH9			NAB6		PRP16	UGO1
					YHR210C	RPS0B																	ERG12	PMT2	YTM1			TOR1			NIP1		IRR1	YML020W
					REV3	PRE1																	RPB10	DSS4	MAS1			MEC1			EKI1		MET7	STP2
					YAH1	YBL107C																	VMA22	YOL159C-A	PBY1			BCK2			MET18		HDA1	ADE4
					YDL086W	ABM1																	SOL2	YPR063C	STE5			OSH2			LTE1		ROX1	SQS1
					YMR194C-A	YEL073C																	RRP8	ORM2	RPT4			FUS1			PUS1		VPS64	RAP1
					CDC31	GSP2																	NIP7	YHR020W	PHO90			AIM36			RIA1		YGR012W	HSH155
					UBP5	GUP2																	DAL3	YDR210W	MSS4			TAO3			FAA1		YLR253W	CWC22
					RPL16B	RPS1B																	GRX4	URA10	NMA1			VPS13			YJL181W		MRF1	ADE6
					HOR2	MGA1																	EXG1	TVP38	SYP1			YMR259C			RRP45		VBA1	VIP1
					NIT2	FKS3																	ODC2	NIF3	GIC2			PUF2			AVO1		BUD14	MET30
					ERV46	BSC2																	RAD33	ADE13	SLM1			AVO1			NTH2		ARG7	MGR3
					YOR292C	YKR070W																	PFA5	GCN4	PPZ1			MET18			NRD1		COG6	HIR2
					ASI2	PCC1																	PHO85	RTC6	MUD2			MAK16			IMP4		CDC16	CDH1
					MST28	MDM12																	LCL3	UBP14	CYM1			RAD50			RPT4		CBF5	MSB1
					RGT2	ATG12																	ERG7	ERG11	SEC26			VPS71			BRN1		YBT1	MDM20
					SPI1	DFR1																	ZPS1	RAD6	GCD10			FMP48			GLE2		GDH1	DSL1
					NPP2	DAL3																	BUD32	YJR012C	PUF6			CSM1			SAC7		ALG2	RIB2
					RPL35A	BUB3																	YGR001C	AIM46	RSC1			NAB3			CAF120		DCD1	MGM1
					ATP4	SPC25																	PAM18	TAF9	CBP3			CSF1			UBA4		SLF1	MET13
					APC11	PUN1																	QCR7	SDT1	GCN20			YLL032C			SEC26		PBP1	SPO71
					ADD37	SAM4																	RPA12	HRT3	CLA4			IRR1			NEW1		VTC3	BPH1
					RBD2	YEH2																	YGR210C	BFR1	NUP157			YMR111C			DHH1		APL4	VPS71
					FCY22	GPX1																	FRE3	SSA1	SPO71			BSD2			ESC1		RIM15	MET4
					FLC1	PDR8																	YLL056C	ERV2	SKI2			RIC1			YCG1		SIT1	STU1
					BAT2	MAK3																	YLR252W	DAP2	SIP1			HKR1			SSD1		RAD5	DPB11
					PAN3	NAT5																	YMC2	PRE2	LYS2			LAA1			NST1		YBR138C	SPC110
					COS1	QRI5																	MED8	GUT1	MYO3			SWI4			KIP3		TIP20	NST1
					ERS1	ADI1																	TIF3	APT1	HAT1			MYO1			BUD4		SCP160	TEA1
					YMC1	MRI1																	MRPL51	SAC6	PCL1			NDD1			WHI4		PDC5	SRP72
					RPS0A	HIS2																	NIT1	HSP60	RRP4			LEU5			CTM1		EFG1	SRO77
					DSD1	YRO2																	FTR1	GLO1	NUP159			NUP57			INP53		UBS1	RIO1
					SAE2	CAP1																	RPB9	AIM6	RIB2			NUP159			DBP10		ADE17	RIA1
					YIP4	GPI15																	CAR1	ADE8	RPT3			UBP2			TOP2		CUE5	PET127
					YJR012C	YFR017C																	ALP1	YKL151C	ARO1			YGR021W			UTP21			RSC2
					YPR196W	KRE1																	ADH3	ODC1	TRM2			YHL008C			PBY1			YLR278C
					UBC7	YBL036C																	TIF34	NIT2	OXP1			ASK10			SRP72			VID22
					CMC4	PAR32																	APS2	TOM20	CYK3			ULS1			YGR054W			UBR2
					GAT1	YBR137W																	YER053C-A	ECM33	WHI4			ARK1			EIS1			MIG2
					PTC2	COX14																	YHR175W-A	MNL1	RET1			KOG1			SPB1			EEB1
					IPK1	GPI8																	MFA2	YKL018C-A	YDR266C			STS1			TRL1			SSN3
					MGT1	EMI5																	AIM29	GPX1	KOG1			SEN15			CDH1			MRPL11
					CUS2	CDC36																	SBP1	STF2	CTR86			PRP4			NBP35			GIC1
					MRPL31	YNL208W																	ARN2	DPP1	ENT5			YML020W			DPH1			HAL9
					COX18	FMN1																	SGT2	PRS3	DBP7			STE13			CEG1			PRP6
					SPO7	ECM1																	COX4	YIL059C	VPS27			MTC4			TID3			MSN4
					RHO5	UTH1																	YJL218W	GRE2	URB2			BBC1			SFB2			ROD1
					CTF8	MET16																	TFB5	YMR178W	PEX5			RPH1			ERG5			SSF1
					PCI8	UBP5																	YDR541C	SHU1	APL3			PBY1			KAP120			CDC13
					DGK1	MRPL39																	YKL018C-A	ERP4	NUP133			CYK3			SPC42			CHS2
					RRN5	IMG1																	ADE3	HUT1	PAC1			CEF1			TRP4			SSY5
					FMP37	NAS2																	YJR096W	HEM15	SGD1			IES1			NOP14			PRP45
					PAD1	YPR157W																	YHM2	HCH1	NOC3			BRN1			COX15			ASM4
					UGA2	SCL1																	SRP102	YMR173W-A	DUS3			CUR1			ARG4			TRS130
					YJR116W	MPS3																	AIM2	PUP3	ADA2			SSF1			HOS3			SWH1
					ASP1	RTC6																	PRE2	YOR097C	NCL1			YLR278C			OSH3			WHI3
					ARN2	ERV2																	YOS1	ATG33	TMA108			UBP3			PRP6			YJL181W
					AAD4	ASI2																	YCR045W-A	YJL077W-B	SDS23			RSC2			SEC31			CDC16
					VRP1	YDR336W																	YIL029C	ADE1	REI1			BRO1			BOI2			SWI3
					TOS3	BDF2																	CPA1	CIR1	SIF2			IRA2			RAD53			RPM2
					TLG1	AVL9																	ULA1	HSP10	PRT1			YPL068C			YDL156W			PGD1
					TIM22	COS6																	GSP2	RPC25	CIC1			NTE1			HST4			SIR3
					MMS2	NCA3																	THI4	PPS1	NOT3			ORC3			MAS1			NUM1
					YPL225W	VPH2																	ERP4	PHO85	SKI3			BEM2			GCN20			RSE1
					DSE2	MET22																	OST6	SHM1	QRI1			SLA2			SMC3			STE11
					ATS1	INM2																	PAA1	YMR027W	SLH1			PCL9			SWI1			PEX5
						CAP2																	YOR262W	BET3	NOT5			RSM28			UTP7			UTP18
						YDR541C																	YHR112C	NOP6	RMD9			SKS1			KIN1			SAC7
						YCR051W																	DAK1	YOR304C-A	ARP8			INP53			NOP13			UBP8
						HTB2																	YCR076C	EHT1	GAP1			GIS4			TSR1			MCM6
						ERV25																	PAD1	CGR1	HO			RSC30			VPS33			FYV8
						RPS4B																	R0030W	HBN1	ELP3			RTT10			TFC4			GCD10
						PHO86																	APT2	QDR1	RSA4			GLO3			MSS4			MSH2
						SDO1																	COS1	YMR221C	YDL183C			NUP82			SEC27			BRL1
						DCN1																	EMP70	HEF3	ERB1			ECM30			TRM44			AFG2
						RPA12																	COQ4	RPC11	MRT4			YJL181W			RAD51			DBP1
						LST7																	SBA1	YNL305C	VTC4			KIN4			RPA190			GIS1
						FRE6																	REX2	GLR1	UTP22			SLF1			YDR061W			PAF1
						YBL059W																	UBP14	NSA1	GYP1			MRPS17			YEL020C			NAM9
						YNR066C																	PRO2	LSM1	SRP68			SSN3			DDI1			MEC1
						KTR6																	HIS2	HTA1	NUP60			IRC20			SPA2			RIM15
						PEX32																	YDC1	ADE12	SUP35			PDC2			YDR266C			BUL2
						SGF29																	DYN3	TSR4	EDC3			STO1			HSE1			YKR096W
						DOT5																	QCR8	OST1	SGV1			HAL9			SYF1			TMA108
						YNL211C																	RPL19A	GOT1	SAC7			GPB1			MSG5			ESC1
						PTH1																	AQY2	CUE4	YBR225W			EGT2			EDC3			IRC20
						MRPL37																	HHO1	DLT1	FAR1			TOP2			UTP23			USO1
						FLR1																	KDX1	VPH1	MSC3			YPR022C			URB2			VID30
						RVS161																	SSA1	YER163C	NMA111			YDL211C			ARP8			YPL247C
						RSM27																	SPT15	ASN2	NPL4			SHS1			SRP1			TIS11
						YLR363W-A																	YML108W	GYP6	HXT7			JID1			ARP7			LPX1
						YCR101C																	TPO1	TIR3	YLR419W			CRZ1			YMR259C			SYF1
						SCS3																	URA4	RRP8	FAR11			RGP1			CDC5			CLB2
						LSM12																	YET3	PHM8	CLB3			RRP5			RMD9			DIA4
						YBR053C																	LCL2	CCT5	RNR1			NUP120			KEM1			BDF1
						ISU2																	TGL2	YOL092W	ERG5			PSP1			MRPL7			AXL1
						TEN1																	CAT2	YJR096W	RFA1			NUP157			GFD2			YLR422W
						ABZ2																	ADE16	STI1	RAV1			APC1			SGD1			COY1
						AIM34																	ISD11	COX17	NIC96			VAM3			ACS2			YSH1
						TPO5																	NDT80	RPB7	SRO7			RKR1			OSH2			HST3
						SNF11																	CMD1	FUN14	HOS2			LTV1			SLA2			MSH3
						BSC1																	PIC2	TRS33	YGR266W			YHP1			TAO3			DIS3
						YBR062C																	ERG1	YIL156W-B	YAK1			PEP5			YPR097W			VPS13
						RFS1																	HHT1	TRM112	CPA2			MSL5			SDH1			ARP7
						SEC53																	CNL1	YPR196W	MRPS5			PEX5			STE5			VTC4
						COA4																	TVP23	GLO2	DBF2			CCR4			MYO1			NMD5
						YMR084W																	SEC17	PGM1	RRP3			CDC55			MTO1			PDE2
						HIF1																	ARC35	PML1	UTP18			SKI2			SSY5			SEC31
						CDC19																	ATS1	YNL058C	POL1			SLT2			YAK1			YMR259C
						BOS1																	TAF10	RPT6	SNF5			YLR143W			HOS2			SIP1
						RSM18																	AYR1	VMA1	SNF1			PDR5			FIG4			BUD3
						CAJ1																	GPI16	MET22	ABF1			ALY2			MGR3			CBF1
						SRB2																	ABP1	YIL014C-A	MOT2			CHD1			NUD1			THI80
						ALG5																	YNL320W	MRPL33				SEC12			MSH6			HIR1
						CRS5																	BER1	YKL033W-A				HAL5			BAS1			YMR102C
						YOR302W																	SIM1	MDE1				GAL11			APL2			UTP20
						AIM14																	MNN5	SRV2				RFU1			STU1			SMC2
						YMR221C																	YDR248C	PCS60				RSC1			NUP145			UBP15
						TAL1																	GGC1	AHA1				TOM1			ARG5,6			GRR1
						YHR140W																	SRY1	ALT1				DIP2			FZO1			ECM21
						YGL242C																	MRPL31	TAF10				VID22			POL12			PDS5
						MNT2																	VAS1	DCW1				IRA1			PKC1			IRR1
						RAD33																	MKK1	NPP2				ZRG8			CIN8			CEF1
						YCR076C																	TSC10	TPD3				SGD1			GIN4			MIP1
						RPL2B																	ECT1	HHO1				BPH1			TOR1			GEA2
						RRT8																	ADH2	YIH1				KEX1			SOF1			MDS3
						ATP7																	SWP1	ALG7				DHH1			UTP4			PUF2
						NBL1																	COX12	YLR050C				YJL147C			SNF1			SCC4
						NSE5																	VBA2	HSP26				CUE3			GPA1			SKN1
						PMA2																	UBA3	PET8				MSN1			TRM3			KIN4
						GTS1																	HSP12	BUD32				ELM1			CLA4			VAC17
						MAL31																	YNL108C	VPS29				YCK2			SSQ1			IXR1
						ATG10																	PPG1	YNL217W				ROD1			ALD6			URB1
						GEP5																	DLD1	PHO80				CIN5			RPO21			NUP84
						HEM12																	COX13	IFA38				HRK1			MSB1			SEC10
						FMP25																	RFA2	ALG1				HIR2			PHO90			ASK1
						ASF2																	YLR346C	CDC10				SPT23			SWI5			GLC3
						RPL4B																	YPR010C-A	ISD11				ASM4			VTC4			IVY1
						CTR2																	ILV3	ELO1				RIM4			NPL4			TIF4632
						YGL039W																	ERV1	ERG24				UTP4			SXM1			BNI4
						YKL033W-A																	YHR078W	PRM8				PLC1			ISW1			SCC2
						SEC66																	OYE2	YBR255C-A				YLL007C			PDR5			AKL1
						FYV4																	MSB4	ILV1				SLM1			GAP1			AVO1
						VMR1																	LST7	BER1				NMD5			IPL1			PPQ1
						PRM4																	SYM1	ERG6				YNL295W			SNF2			SWI4
						YKR045C																	PPS1	RRT15				MSC3			RSM25			STO1
						RTN1																	SPI1	RBL2				SKI8			POS5			IQG1
						RPA43																	PEX4	SYS1				PAC10			MCM5			SKY1
						YLR301W																	AVT7	YCL002C				TAP42			PBS2			SPB1
						NAT4																	SWT21	ALT2				MRP51			CCA1			MTG2
						YGR149W																	SCD6	YDR161W				MMS1			MSS51			PHO81
						YGL108C																	DYS1	SOM1				NUP84			BUL2			NUD1
						ALB1																	YPR011C	GAS5				YER077C			GEA2			VTS1
						PHS1																	PHD1	CAP2				CDC5			PCL1			BAS1
						DIC1																	CTL1	YKL187C				DBP7			RKR1			YLL032C
						RPL15B																	IMP1	AFG1				ROX3			CTK2			CDC6
						VTA1																	SRV2	PFK2				AIM3			INP52			DUR1,2
						RCR1																	PRM1	PPT2				SSN2			SEC8			PDR5
						YIP4																	YCR102C	YCR051W				MDJ1			SYP1			KEM1
						YMC1																	DIB1	NQM1				YGR266W			NOC3			LOS1
						APT1																	FLC2	MST28				PRP8			YDR089W			UTP25
						HSP82																	RPS26B	SEC66				SSH4			KAP122			NTH2
						NPY1																	GAL80	DCS1				FUN12			TRM2			SST2
						PEX22																	RPB11	OSM1				MRPL17			CHC1			MET12
						YPL041C																	COX8	NHX1				NAM8			PAC1			SPT7
						YBR096W																	WWM1	VAB2				SNU56			MRPS5			SWI5
						CIN2																	PRM5	YAR1				RIM8			AFG2			PIG2
						RFC2																	REX4	YCR102C				GDE1			ILV5			HOF1
						AVT7																	ADH4	YDR336W				URB2			ENT5			MSS51
						YPD1																	YAL037W	TRP5				SWI1			SMC4			RSC1
						YDR161W																	FIT3	GRH1				DCP2			MCM2			TOP1
						FET4																	CPD1	SHR5				MHP1			MCD1			WHI4
						NIT1																	RAD6	YCR087C-A				PET127			MLP2			LCP5
						FAU1																	YER187W	TUL1				SBE2			LPX1			KIP3
						YRB1																	IZH2	YDR157W				CTH1			TEA1			RPO21
						TIF4632																	FET5	LSM3				VTS1			FUN12			SET2
						ITR2																	CIT1	HRT1				BRE1			YBR225W			MOT1
						PIR3																	MNP1	CAB2				RFA1			HIS4			ECM25
						KRE2																	COA3	LSC2				STE11			STU2			TRM3
						PFD1																	YHL042W	YIL166C				SIP5			SEC10			PUF4
						THO1																	ARC40	CTR2				NUP116			RUP1			PTR2
						NSE1																	YGR168C	YGR050C				SET3			SMC1			MSS4
						TLG2																	LYS5	VPS74				CHC1			KOG1			YPR097W
						YDL241W																	YVH1	RPC10				YBR225W			HAT1			INP53
						GET1																	GPX2	PKR1				THO2			STO1			PCL1
						YUH1																	SSO2	YNL200C				FPK1			MET12			MYO5
						HUA1																	CDC31	SOH1				FYV8			SPT7			UBR1
						SPE3																	ARO8	ICE2				MDS3			RRP3			ECM16
						YDR222W																	YSC84	ECI1				GAC1			PSK1			SBE2
						MPD2																	YDL085C-A	TCP1				MRP13			DIS3			ZDS2
						IPP1																	R0040C	FPR4				MRPS35			NUP170			CYK3
						KAE1																	YPT31	TAE1				NUM1			SOK2			FAR1
						RRT14																	LYS20	OCA2				BUL1			GFA1			DBP10
						PPM1																	PUS2	ALG3				REH1			DOP1			RIF1
						MGE1																	YAT1	FIT3				SRB8			PRP45			CDC5
						SEC17																	LCB1	VAS1				INO80			CTR9			YTA6
						MRPS12																	FMP33	YJL127C-B				PIG2			RPT3			ARO1
						IAH1																	FUN26	YPT52				PUF3			RAP1			DOP1
						ARG82																	HSP10	EMC1				STV1			HIR1			SUV3
						YMR31																	RPL15B	STE24				PAN1			PDC2			DIP2
						FMP37																	OCA2	TRI1				OSH6			PPZ1			TSC11
						BRR6																	NHP2	COQ9				NUP133			YMR196W			THP2
						SFT2																	MID1	PAN5				ATG2			DUS3			RMD9
						PPS1																	AAP1	VMA2				TAF1			HCM1			UTP15
						YBR016W																	BET4	PRE10				THP2			PRP19			PSK1
						MPP6																	YER010C	YNR061C				UTP18			MSC3			PRP8
						LSM1																	YBR056W	YGR210C				SOF1			TRM5			WHI5
						SEN2																	GLO4	TEF1				MYO3			CTR86			EBP2
						AVT5																	SHU1	NPA3				SLX9			PEX5			SKG3
						YER184C																	SMX2	YOR289W				MRPS5			RAV1			ROM2
						YOL073C																	GSF2	ATG34				THI80			UTP10			KAP114
						UBC8																	YKR041W	MID1				YBL086C			SIN3			KIN2
						SWT1																	RPC25	YBR287W				AIM39			BFR2			INP52
						CNS1																	ASN1	APS2				RTS3			GYP1			CDC55
						SCW10																	CGI121	SPE4				CBK1			MCM6			MDN1
						YNR061C																	MTC2	ARE1				PIK1			KIN4			TAF2
						YPR053C																	HIS3	MET14				SWI3			CHD1			PRP19
						SNF8																	HYP2	DER1				SGV1			RET1			RRP5
						YLR285C-A																	PTH2	RMA1				HOF1			NCL1			SNX4
						ECI1																	YEA6	RPC40				YLR422W			GLC3			TID3
						YJR141W																	GYP6	REX4				MOT1			NMA111			TRA1
						YGR102C																	DCR2	CDC48				HCM1			ADE6			THO2
						PAM16																	AGA2	AAC3				SNX4			CUE3			NUP133
						UIP4																	UBP11	BNA4				CHS1			RAD5			CHD1
						YIP3																	PMI40	VPH2				TAF2			IRR1			TBS1
						BDS1																	AVT3	SSE1				MRT4			HSH155			YSP2
						MRP10																	YRA1	YER010C				FAR1			USA1			NUP159
						YFR018C																	LRE1	RPN8				OPI1			RML2			STU2
						YPT1																	SUN4	PSF1				CLB2			RTT10			XDJ1
						AIM11																	HXT4	ERI1				UFD4			LYS2			RML2
						BIO3																	YBR285W	YHL044W				IXR1			YSP2			NUP157
																							YDR210W	GPI14				UBP15			HIS7			MCM3
																							RPA14	HIS1				EAP1			RSC1			MET18
																							YBR085C-A	SCS3				CTR9			CBF1			SKS1
																							YPS3	YAL037W				PPQ1			DUS1			AZF1
																							ALG1	ADI1				NEO1			MTF2			NUP145
																							BMH2	POP7				HST3			PYC1			SKI2
																							QDR1	LRO1				EDC3			CEX1			CFT1
																							FOL2	LEU1				TFC4			ARG8			YCG1
																							VMA2	YNL190W				VAC17			UTP15			YJR030C
																							MHT1	RRB1				XDJ1			FAR11			MCM2
																							YLR426W	HTZ1				POL2			YGR266W			LTE1
																							YJR129C	ZTA1				REB1			NUP157			YHP1
																							RVS167	YPD1				PCL1			CRM1			NOP14
																							RVB1	HIS3				NIP1			CHS2			OSH2
																							SWD1	HIS2				GLN3			NUP133			UTP21
																							SFT1	FDC1				RSC4			POL3			RPI1
																							GUP1	UGX2				RCL1			SEC16			KIP1
																							QRI1	GNA1				SMC3			CDC53			TAO3
																							SAM2	AGA2				STH1			TBF1			CAT8
																							CCT6	UIP3				AZF1			UFD2			POL1
																							YBR242W	KRS1				TRL1			FAR1			BRN1
																							YGR161W-C	YDC1				DSS1			KIP2			AAT1
																							YGL114W	PUB1				TBS1			GCD10			NIC96
																							ARA1	ATG5				SFP1			CYK3			YOR093C
																							PHO86	SPS100				ADA2			CBK1			SMC1
																							BNA4	YCL056C				POL1			BLM10			SMC5
																							YHR045W	HEM12				TAM41			SKI2			GIN4
																							COS9	RRT8				NUP170			ADA2			KEL1
																							ARG5,6	COS9				SPO14			MCM7			EDE1
																							CKS1	VBA2				PFS2			VIK1			PSP2
																							TRI1	GPD1				SPO71			SRO7			SPO14
																							HUB1	YPR146C				HSP42			BNI4			CCR4
																							DLD2	HHF1				PDR1			TMA108			LAA1
																							HMG2	AIM13				UTP21			GCV2			PRT1
																							BOS1	PUN1				SRO9			MCM3			BRE1
																							AFG1	COQ10				NIC96			OXP1			YDR089W
																							MRN1	YJR120W				APL3			ATG2			CYR1
																							SUR2	SSH1				PRK1			NUP192			PUF3
																							SMF3	GOR1				ROM2			YTA6			NAM8
																							TIF11	CYS4				MSS4			NUP159			RAV1
																							HOM3	YOR152C				OSH3			RPB2			RTT10
																							TIR1	RKM1				LRG1			SUP35			VIK1
																							BDS1	SVS1				UBR2			ZDS2			MSY1
																							SCS7	DAD3				SLH1			EBP2			SWI1
																							OST1	PRO2				SDS23			CDC39			NIP1
																							AAC3	MRPL50				YLR419W			RPM2			SOF1
																							YDR090C	YDL012C				ECM29			MCM4			RPA190
																							RKM1	YGL108C				OXP1			RRP4			PAN1
																							YFR018C	KAR2				SOK2			MYO3			OPI1
																							SPC25	PUP2				SIP1			APL3			SMY2
																							TAH1	EMI1				TIS11			GDE1			NMA111
																							HTS1	SKI6				NGL1			ARO1			PRP22
																							UGA2	YLR285C-A				MTF2			CLB3			ALY2
																							TPC1	CPD1				SKN1			NIC96			UTP4
																							DCW1	SEC72				SNF1			RPO41			CIN8
																							YPS7	RAD23				INO2			SRP68			EPL1
																							YLR361C-A	DCG1				CAF120			UTP22			OSH3
																							MCH1	GLO4				NUP100			PRK1			BUL1
																							SOM1	GIM3				VTC4			RIB2			FUN12
																							NHX1	SPF1				UTP22			UTP18			TOM1
																							WSC2	GNT1				MUB1			DBF2			SNF2
																							DMC1	YOR302W				MSH2			ECM16			ADA2
																							YOL159C-A	TKL1				PRP22			POL2			LRG1
																							HMS2	POR2				YOR385W			SNF5			BLM10
																							SNA4	PLB2				SST2			SMC5			RSP5
																							PMU1	AIM1				CYM1			SDS23			SEC8
																							KTR3	ZRT1				RSM24			CYM1			ORC3
																							AAH1	CTS1				CPA2			SLH1			YLL007C
																							SCL1	ATG12				IVY1			HO			RPB2
																							SPR6	REX2				MON2			SIF2			SPA2
																							ERC1	YNR021W				PDE2			RSA4			BEM2
																							DSK2	ALG8				GPI8			YLR419W			RAD50
																							INM1	ECT1				WHI4			POL1			DBF2
																							YER087C-A	YOL107W				YGR250C			DBP7			RSA4
																							VPS55	SCW10				SKI3			SKI3			TAF1
																							SDH3	SAM2				YAK1			SGV1			CAF120
																							PET122	ANT1				HRR25			RCL1			UTP10
																							GND2	PGA3				SAC7			PRT1			DSS1
																							YDR157W	YLR040C				ECM21			NOT3			SSD1
																							TAE1	CIN4				DBF2			CPA2			HOS2
																							YJR003C	PFA5				PAT1			RNR1			UBS1
																							MMR1	ARG7				RSP5			MOT2			DCP2
																							AAD4	PTC7				CYR1			ABF1			STH1
																							PHB1	DDR48				DUS1						PAC1
																							ERG9	YFR039C				NAB6						CHC1
																							ERV2	YBR013C				RMD9						UPC2
																							TVP38	NSG1				NUP192						HO
																							YGP1	HEM2				CDC39						TFC4
																							CIS1	ADE3				ABF1						NAB6
																							IMD2	YHR192W				REI1						TOP2
																							VOA1	SRL1				SKG3						SRB8
																							THI73	TVP23				MOD5						HCM1
																							IRC25	RPA43				HOS3						MYO3
																							DLS1	CAB5				NMA111						MLP1
																							YHR122W	COA3				MSN4						SMC4
																							YGR050C	CWC27				SSD1						GIS3
																							YIL028W	DFG5				MOT2						CUE3
																							YPL088W	DAP1				RPN4						POL3
																							MAP2	ASI1				PAC1						TBF1
																							TVP18	YRB2				CAF20						NUP100
																							RRN5	SSP120				NAM9						YLR419W
																							FEN2	MDG1				WHI3						PCL8
																							GON7	MNT4				EIS1						RKR1
																							FCY2	KRE1				RAV1						TOR1
																							EBS1	YDR476C				NOT3						MLP2
																							YJR124C	YAR028W				PCL8						SNF5
																							DER1	MIC17				BTN2						RPO41
																							TLG1	NFU1				SRO7						ATG2
																							YNL195C	END3				SNF5						ECM29
																							ARN1	YPL071C				UBS1						KIP2
																							PYC2	PEP12				EDC1						SGV1
																							MDL1	MMR1				HOS2						SOK2
																							YCR101C	YER152C				PSP2						MCM7
																							HSP30	RPN10										APL3
																							ALD2	YIP1										GDE1
																							DDR2	AIM20										MYO1
																							THI74	GUP2										MON2
																							ARP4	ALG5										SLA2
																							VPS74	YNL024C										SEC16
																							YML116W-A	IME2										PDC2
																							ARL1	YGL081W										CBK1
																							NRT1	PEX2										SMC3
																							YBL039W-B	DMC1										OXP1
																							FSH3	CPA1										SRO7
																							COX5A	ELC1										MOT2
																							TRM112	AVT6										DBP7
																							TMS1	TPM2										NUP116
																							VMA5	PRE5										UTP22
																							DBP5	HOM3										TRL1
																							NNT1	YER188W										NUP170
																							YMR178W	MNN2										PRK1
																							YKL069W	HXT4										CTR9
																							POR2	LYS5										SLH1
																							UBC9											IMH1
																							YIP4											GAL11
																							TAZ1											SDS23
																							RPP1											ABF1
																							YLR137W											DUS1
																							ALF1											EIS1
																							RPS14B											CDC39
																							ESBP6											ILV5
																							LPX1											NUP192
																							ORT1											POL2
																							DAD3											MTF2
																							GAS1											RNR1
																							ISN1											HOS3
																							RPT6											RCL1
																							FAU1											CPA2
																							YLR118C											SKI3
																							TIM9											CYM1
																							NIF3											NOT3
																							YMR295C
																							SPC2
																							PGM2
																							YNL217W
																							YDR476C
																							IRC3
																							TKL2
																							RPL18B
																							GCY1
																							YPL277C
																							SYS1
																							YIF1
																							ECM10
																							YHR033W
																							ZRT1
																							SWD3
																							MEP1
																							YGL108C
																							YCR090C
																							YFR034W-A
																							CYS4
																							ERP6
																							CYC2
																							DUS4
																							PRE9
																							YBR241C
																							YJL118W
																							CAB2
																							YPR053C
																							MRS6
																							YPR157W
																							YDR341C
																							AFG3
																							GAD1
																							YJR120W
																							YBR090C
																							ECM38
																							SPO1
																							RPL17A
																							PMP1
																							GCD11
																							TPS1
																							PMT1
																							YDL160C-A
																							CBF5
																							GLE2
																							KRE9
																							SIP3
																							CSG2
																							YFR032C-B
																							SCS22
																							DAL82
																							FLC1
																							RRB1
																							YBR062C
																							BET2
																							CPT1
