# Supplementary material for: Global mRNA selection mechanisms for translation initiation
Source: Genome Biol. 2015 Jan 5;16(1):10. doi: 10.1186/s13059-014-0559-z (PMC4302535; doi:10.1186/s13059-014-0559-z)
Supplement: Additional file 5: — The complete lists of gene clusters. [file 13059_2014_559_MOESM5_ESM.xlsx]

## Sheet: Sheet1
Group I				Group II				Group III				Group IV
								group 3A				group 4A
YAL003W	EFB1	Translation elongation factor 1 beta		YAL016W	TPD3	Regulatory subunit A of the heterotrimeric PP2A complex		YAL007C	ERP2	Member of the p24 family involved in ER to Golgi transport		YAL002W	VPS8	Membrane-binding component of the CORVET complex
YAL005C	SSA1	ATPase involved in protein folding and NLS-directed nuclear transport		YAL036C	RBG1	Member of the DRG family of GTP-binding proteins		YAL008W	FUN14	Mitochondrial protein of unknown function		YAL014C	SYN8	Endosomal SNARE related to mammalian syntaxin 8
YAL012W	CYS3	Cystathionine gamma-lyase		YAL049C	AIM2	Cytoplasmic protein involved in mitochondrial function or organization		YAR002C-A	ERP1	Member of the p24 family involved in ER to Golgi transport		YAL015C	NTG1	DNA N-glycosylase and apurinic/apyrimidinic (AP) lyase
YAL038W	CDC19	Pyruvate kinase		YBL024W	NCL1	S-adenosyl-L-methionine-dependent tRNA: m5C-methyltransferase		YBL027W	RPL19B	Ribosomal 60S subunit protein L19B		YAL020C	ATS1	Protein required for modification of wobble nucleosides in tRNA
YAR015W	ADE1	N-succinyl-5-aminoimidazole-4-carboxamide ribotide synthetase		YBL039C	URA7	Major CTP synthase isozyme (see also URA8)		YBL050W	SEC17	Alpha-SNAP cochaperone		YAL030W	SNC1	Vesicle membrane receptor protein (v-SNARE)
YBL030C	PET9	Major ADP/ATP carrier of the mitochondrial inner membrane		YBL076C	ILS1	Cytoplasmic isoleucine-tRNA synthetase		YBL064C	PRX1	Mitochondrial peroxiredoxin with thioredoxin peroxidase activity		YAL033W	POP5	Subunit of both RNase MRP and nuclear RNase P
YBL045C	COR1	Core subunit of the ubiquinol-cytochrome c reductase complex		YBR046C	ZTA1	NADPH-dependent quinone reductase		YBL072C	RPS8A	Protein component of the small (40S) ribosomal subunit		YAL034C	FUN19	Non-essential protein of unknown function
YBL099W	ATP1	Alpha subunit of the F1 sector of mitochondrial F1F0 ATP synthase		YBR058C	UBP14	Ubiquitin-specific protease		YBL087C	RPL23A	Ribosomal 60S subunit protein L23A		YAL040C	CLN3	G1 cyclin involved in cell cycle progression
YBR011C	IPP1	Cytoplasmic inorganic pyrophosphatase (PPase)		YBR080C	SEC18	AAA ATPase and SNARE disassembly chaperone		YBL091C	MAP2	Methionine aminopeptidase		YAL042W	ERV46	Protein localized to COPII-coated vesicles
YBR025C	OLA1	P-loop ATPase with similarity to human OLA1 and bacterial YchF		YBR088C	POL30	Proliferating cell nuclear antigen (PCNA)		YBL092W	RPL32	Ribosomal 60S subunit protein L32		YAL046C	AIM1	Protein involved in mitochondrial function or organization
YBR026C	ETR1	2-enoyl thioester reductase		YBR115C	LYS2	Alpha aminoadipate reductase		YBR031W	RPL4A	Ribosomal 60S subunit protein L4A		YAL061W	BDH2	Putative medium-chain alcohol dehydrogenase with similarity to BDH1
YBR039W	ATP3	Gamma subunit of the F1 sector of mitochondrial F1F0 ATP synthase		YBR139W		Putative serine type carboxypeptidase		YBR035C	PDX3	Pyridoxine (pyridoxamine) phosphate oxidase		YAR028W		Putative integral membrane protein
YBR092C	PHO3	Constitutively expressed acid phosphatase similar to Pho5p		YBR166C	TYR1	Prephenate dehydrogenase involved in tyrosine biosynthesis		YBR048W	RPS11B	Protein component of the small (40S) ribosomal subunit		YBL002W	HTB2	Histone H2B
YBR118W	TEF2	Translational elongation factor EF-1 alpha		YBR218C	PYC2	Pyruvate carboxylase isoform		YBR067C	TIP1	Major cell wall mannoprotein with possible lipase activity		YBL003C	HTA2	Histone H2A
YBR121C	GRS1	Cytoplasmic and mitochondrial glycyl-tRNA synthase		YBR248C	HIS7	Imidazole glycerol phosphate synthase		YBR082C	UBC4	Ubiquitin-conjugating enzyme (E2)		YBL006C	LDB7	Component of the RSC chromatin remodeling complex
YBR127C	VMA2	Subunit B of V1 peripheral membrane domain of vacuolar H+-ATPase		YBR273C	UBX7	UBX (ubiquitin regulatory X) domain-containing protein		YBR084C-A	RPL19A	Ribosomal 60S subunit protein L19A		YBL026W	LSM2	Lsm (Like Sm) protein
YBR149W	ARA1	NADP+ dependent arabinose dehydrogenase		YCL017C	NFS1	Cysteine desulfurase		YBR109C	CMD1	Calmodulin		YBL036C		Putative non-specific single-domain racemase
YBR196C	PGI1	Glycolytic enzyme phosphoglucose isomerase		YCL028W	RNQ1	[PIN(+)] prion		YBR137W		Protein with a role in ER delivery of tail-anchored membrane proteins		YBL041W	PRE7	Beta 6 subunit of the 20S proteasome
YBR221C	PDB1	E1 beta subunit of the pyruvate dehydrogenase (PDH) complex		YCL030C	HIS4	Multifunctional enzyme containing phosphoribosyl-ATP pyrophosphatase		YBR171W	SEC66	Non-essential subunit of Sec63 complex		YBL056W	PTC3	Type 2C protein phosphatase (PP2C)
YBR249C	ARO4	3-deoxy-D-arabino-heptulosonate-7-phosphate (DAHP) synthase		YCL045C	EMC1	Member of conserved endoplasmic reticulum membrane complex		YBR181C	RPS6B	Protein component of the small (40S) ribosomal subunit		YBL082C	ALG3	Dolichol-P-Man dependent alpha(1-3) mannosyltransferase
YBR286W	APE3	Vacuolar aminopeptidase Y		YCR002C	CDC10	Component of the septin ring, required for cytokinesis		YBR189W	RPS9B	Protein component of the small (40S) ribosomal subunit		YBL089W	AVT5	Putative transporter
YCL026C-B	HBN1	Protein of unknown function		YDL040C	NAT1	Subunit of protein N-terminal acetyltransferase NatA		YBR191W	RPL21A	Ribosomal 60S subunit protein L21A		YBL091C-A	SCS22	Protein involved in regulation of phospholipid metabolism
YCL050C	APA1	AP4A phosphorylase		YDL131W	LYS21	Homocitrate synthase isozyme		YCL035C	GRX1	Glutathione-dependent disulfide oxidoreductase		YBL102W	SFT2	Tetra-spanning membrane protein found mostly in the late Golgi
YCR004C	YCP4	Protein of unknown function		YDL135C	RDI1	Rho GDP dissociation inhibitor		YCL043C	PDI1	Protein disulfide isomerase		YBR004C	GPI18	Functional ortholog of human PIG-V
YCR012W	PGK1	3-phosphoglycerate kinase		YDL168W	SFA1	Bifunctional alcohol dehydrogenase and formaldehyde dehydrogenase		YCR009C	RVS161	Amphiphysin-like lipid raft protein		YBR005W	RCR1	Protein of the ER membrane involved in cell wall chitin deposition
YCR053W	THR4	Threonine synthase		YDL171C	GLT1	NAD(+)-dependent glutamate synthase (GOGAT)		YCR031C	RPS14A	Protein component of the small (40S) ribosomal subunit		YBR006W	UGA2	Succinate semialdehyde dehydrogenase
YCR088W	ABP1	Actin-binding protein of the cortical actin cytoskeleton		YDL182W	LYS20	Homocitrate synthase isozyme		YDL004W	ATP16	Delta subunit of the central stalk of mitochondrial F1F0 ATP synthase		YBR008C	FLR1	Plasma membrane transporter of the major facilitator superfamily
YDL014W	NOP1	Histone glutamine methyltransferase, modifies H2A at Q105 in nucleolus		YDL193W	NUS1	Putative prenyltransferase		YDL051W	LHP1	RNA binding protein required for maturation of tRNA and U6 snRNA		YBR009C	HHF1	Histone H4
YDL055C	PSA1	GDP-mannose pyrophosphorylase (mannose-1-phosphate guanyltransferase)		YDL201W	TRM8	Noncatalytic subunit of a tRNA methyltransferase complex		YDL061C	RPS29B	Protein component of the small (40S) ribosomal subunit		YBR010W	HHT1	Histone H3
YDL084W	SUB2	Component of the TREX complex required for nuclear mRNA export		YDR087C	RRP1	Essential evolutionarily conserved nucleolar protein		YDL075W	RPL31A	Ribosomal 60S subunit protein L31A		YBR043C	QDR3	Multidrug transporter of the major facilitator superfamily
YDL100C	GET3	Guanine nucleotide exchange factor for Gpa1p		YDR091C	RLI1	Essential Fe-S protein		YDL078C	MDH3	Peroxisomal malate dehydrogenase		YBR052C	RFS1	Protein of unknown function
YDL103C	QRI1	UDP-N-acetylglucosamine pyrophosphorylase		YDR098C	GRX3	Glutathione-dependent oxidoreductase		YDL081C	RPP1A	Ribosomal stalk protein P1 alpha		YBR054W	YRO2	Protein of unknown function with similarity to archaeal rhodopsins
YDL124W		NADPH-dependent alpha-keto amide reductase		YDR127W	ARO1	Pentafunctional arom protein		YDL082W	RPL13A	Ribosomal 60S subunit protein L13A		YBR056W-A		Protein of unknown function
YDL126C	CDC48	AAA ATPase		YDR189W	SLY1	Hydrophilic protein involved in ER/Golgi vesicle trafficking		YDL083C	RPS16B	Protein component of the small (40S) ribosomal subunit		YBR058C-A	TSC3	Protein that stimulates the activity of serine palmitoyltransferase
YDL185W	VMA1	Subunit A of the V1 peripheral membrane domain of V-ATPase		YDR307W	PMT7	Putative protein mannosyltransferase similar to Pmt1p		YDL086W		Putative carboxymethylenebutenolidase		YBR062C		Protein of unknown function that interacts with Msb2p
YDL229W	SSB1	Cytoplasmic ATPase that is a ribosome-associated molecular chaperone		YDR353W	TRR1	Cytoplasmic thioredoxin reductase		YDL130W	RPP1B	Ribosomal protein P1 beta		YBR066C	NRG2	Transcriptional repressor
YDR002W	YRB1	Ran GTPase binding protein		YDR384C	ATO3	Plasma membrane protein, putative ammonium transporter		YDL133C-A	RPL41B	Ribosomal 60S subunit protein L41B		YBR070C	ALG14	Component of UDP-GlcNAc transferase
YDR023W	SES1	Cytosolic seryl-tRNA synthetase		YDR415C		Putative aminopeptidase		YDL136W	RPL35B	Ribosomal 60S subunit protein L35B		YBR085C-A		Protein of unknown function
YDR032C	PST2	Protein with similarity to a family of flavodoxin-like proteins		YDR518W	EUG1	Protein disulfide isomerase of the endoplasmic reticulum lumen		YDL137W	ARF2	ADP-ribosylation factor		YBR089C-A	NHP6B	High-mobility group (HMG) protein
YDR035W	ARO3	3-deoxy-D-arabino-heptulosonate-7-phosphate (DAHP) synthase		YDR539W	FDC1	Putative phenylacrylic acid decarboxylase		YDL184C	RPL41A	Ribosomal 60S subunit protein L41A		YBR104W	YMC2	Putative mitochondrial inner membrane transporter
YDR037W	KRS1	Lysyl-tRNA synthetase		YEL002C	WBP1	Beta subunit of the oligosaccharyl transferase glycoprotein complex		YDL191W	RPL35A	Ribosomal 60S subunit protein L35A		YBR106W	PHO88	Probable membrane protein
YDR050C	TPI1	Triose phosphate isomerase, abundant glycolytic enzyme		YER006W	NUG1	GTPase that associates with nuclear 60S pre-ribosomes		YDL192W	ARF1	ADP-ribosylation factor		YBR129C	OPY1	Protein of unknown function
YDR099W	BMH2	14-3-3 protein, minor isoform		YER036C	ARB1	ATPase of the ATP-binding cassette (ABC) family		YDL212W	SHR3	Endoplasmic reticulum packaging chaperone		YBR145W	ADH5	Alcohol dehydrogenase isoenzyme V
YDR129C	SAC6	Fimbrin, actin-bundling protein		YER052C	HOM3	Aspartate kinase (L-aspartate 4-P-transferase)		YDR012W	RPL4B	Ribosomal 60S subunit protein L4B		YBR151W	APD1	Protein of unknown function
YDR148C	KGD2	Dihydrolipoyl transsuccinylase		YER069W	ARG5,6	Acetylglutamate kinase and N-acetyl-gamma-glutamyl-phosphate reductase		YDR025W	RPS11A	Protein component of the small (40S) ribosomal subunit		YBR162C	TOS1	Covalently-bound cell wall protein of unknown function
YDR158W	HOM2	Aspartic beta semi-aldehyde dehydrogenase		YER100W	UBC6	Ubiquitin-conjugating enzyme involved in ERAD		YDR059C	UBC5	Ubiquitin-conjugating enzyme		YBR162W-A	YSY6	Protein of unknown function
YDR212W	TCP1	Alpha subunit of chaperonin-containing T-complex		YER156C		Putative protein of unknown function		YDR064W	RPS13	Protein component of the small (40S) ribosomal subunit		YBR169C	SSE2	Member of the heat shock protein 70 (HSP70) family
YDR341C		Arginyl-tRNA synthetase		YFR052W	RPN12	Subunit of the 19S regulatory particle of the 26S proteasome lid		YDR155C	CPR1	Cytoplasmic peptidyl-prolyl cis-trans isomerase (cyclophilin)		YBR187W	GDT1	Protein of unknown function involved in calcium homeostasis
YDR368W	YPR1	NADPH-dependent aldo-keto reductase		YGL016W	KAP122	Karyopherin beta		YDR226W	ADK1	Adenylate kinase, required for purine metabolism		YBR193C	MED8	Subunit of the RNA polymerase II mediator complex
YDR385W	EFT2	Elongation factor 2 (EF-2), also encoded by EFT1		YGL027C	CWH41	Processing alpha glucosidase I		YDR233C	RTN1	Reticulon protein		YBR197C		Protein of unknown function
YDR502C	SAM2	S-adenosylmethionine synthetase		YGL048C	RPT6	ATPase of the 19S regulatory particle of the 26S proteasome		YDR298C	ATP5	Subunit 5 of the stator stalk of mitochondrial F1F0 ATP synthase		YBR199W	KTR4	Putative mannosyltransferase involved in protein glycosylation
YEL031W	SPF1	P-type ATPase, ion transporter of the ER membrane		YGL055W	OLE1	Delta(9) fatty acid desaturase		YDR304C	CPR5	Peptidyl-prolyl cis-trans isomerase (cyclophilin) of the ER		YBR201W	DER1	ER membrane protein that promotes export of misfolded polypeptides
YEL047C	FRD1	Soluble fumarate reductase		YGL062W	PYC1	Pyruvate carboxylase isoform		YDR321W	ASP1	Cytosolic L-asparaginase, involved in asparagine catabolism		YBR204C	LDH1	Serine hydrolase
YEL051W	VMA8	Subunit D of the V1 peripheral membrane domain of V-ATPase		YGL122C	NAB2	Nuclear polyadenylated RNA-binding protein		YDR363W-A	SEM1	Component of lid subcomplex of 26S proteasome regulatory subunit		YBR230C	OM14	Integral mitochondrial outer membrane protein
YER003C	PMI40	Mannose-6-phosphate isomerase		YGL137W	SEC27	Essential beta'-coat protein of the COPI coatomer		YDR377W	ATP17	Subunit f of the F0 sector of mitochondrial F1F0 ATP synthase		YBR243C	ALG7	UDP-N-acetyl-glucosamine-1-P transferase
YER025W	GCD11	Gamma subunit of the translation initiation factor eIF2		YGL195W	GCN1	Positive regulator of the Gcn2p kinase activity		YDR382W	RPP2B	Ribosomal protein P2 beta		YBR246W	RRT2	Methylesterase performing penultimate step of diphthamide biosynthesis
YER043C	SAH1	S-adenosyl-L-homocysteine hydrolase		YGL206C	CHC1	Clathrin heavy chain		YDR418W	RPL12B	Ribosomal 60S subunit protein L12B		YBR261C	TAE1	AdoMet-dependent proline methyltransferase
YER086W	ILV1	Threonine deaminase, catalyzes first step in isoleucine biosynthesis		YGR026W		Putative protein of unknown function		YDR447C	RPS17B	Ribosomal protein 51 (rp51) of the small (40s) subunit		YBR262C	MIC12	Component of the MICOS complex
YER090W	TRP2	Anthranilate synthase		YGR060W	ERG25	C-4 methyl sterol oxidase		YDR450W	RPS18A	Protein component of the small (40S) ribosomal subunit		YBR268W	MRPL37	Mitochondrial ribosomal protein of the large subunit
YER091C	MET6	Cobalamin-independent methionine synthase		YGR061C	ADE6	Formylglycinamidine-ribonucleotide (FGAM)-synthetase		YDR453C	TSA2	Stress inducible cytoplasmic thioredoxin peroxidase		YBR269C	SDH8	Protein required for assembly of succinate dehydrogenase
YER110C	KAP123	Karyopherin beta		YGR080W	TWF1	Twinfilin		YDR454C	GUK1	Guanylate kinase		YBR274W	CHK1	Serine/threonine kinase and DNA damage checkpoint effector
YER165W	PAB1	Poly(A) binding protein		YGR123C	PPT1	Protein serine/threonine phosphatase		YDR471W	RPL27B	Ribosomal 60S subunit protein L27B		YBR276C	PPS1	Protein phosphatase
YFL010C	WWM1	WW domain containing protein of unknown function		YGR132C	PHB1	Subunit of the prohibitin complex (Phb1p-Phb2p)		YDR483W	KRE2	Alpha1,2-mannosyltransferase of the Golgi		YBR287W		Protein of unknown function
YFL018C	LPD1	Dihydrolipoamide dehydrogenase		YGR135W	PRE9	Alpha 3 subunit of the 20S proteasome		YDR510W	SMT3	Ubiquitin-like protein of the SUMO family		YBR293W	VBA2	Permease of basic amino acids in the vacuolar membrane
YFL039C	ACT1	Actin		YGR159C	NSR1	Nucleolar protein that binds nuclear localization sequences		YDR513W	GRX2	Cytoplasmic glutaredoxin		YCL002C		Putative protein of unknown function
YFR044C	DUG1	Cys-Gly metallo-di-peptidase		YGR173W	RBG2	Protein with a role in translation		YDR524C-B		Putative protein of unknown function		YCL010C	SGF29	Component of the HAT/Core module of the SAGA, SLIK, and ADA complexes
YGL001C	ERG26	C-3 sterol dehydrogenase		YGR189C	CRH1	Chitin transglycosylase		YEL024W	RIP1	Ubiquinol-cytochrome-c reductase		YCL011C	GBP2	Poly(A+) RNA-binding protein
YGL009C	LEU1	Isopropylmalate isomerase		YGR193C	PDX1	E3-binding protein of the mitochondrial pyruvate dehydrogenase complex		YEL026W	SNU13	RNA binding protein		YCL047C	POF1	Nicotinamide mononucleotide-specific adenylyltransferase (NMNAT)
YGL012W	ERG4	C-24(28) sterol reductase		YGR205W	TDA10	ATP-binding protein of unknown function		YEL027W	VMA3	Proteolipid subunit c of the V0 domain of vacuolar H(+)-ATPase		YCL049C		Protein of unknown function
YGL026C	TRP5	Tryptophan synthase		YGR218W	CRM1	Major karyopherin		YEL054C	RPL12A	Ribosomal 60S subunit protein L12A		YCR008W	SAT4	Ser/Thr protein kinase involved in salt tolerance
YGL076C	RPL7A	Ribosomal 60S subunit protein L7A		YGR234W	YHB1	Nitric oxide oxidoreductase		YER009W	NTF2	Nuclear envelope protein		YCR020C-A	MAK31	Non-catalytic subunit of N-terminal acetyltransferase of the NatC type
YGL105W	ARC1	Protein that binds tRNA and methionyl- and glutamyl-tRNA synthetases		YGR264C	MES1	Methionyl-tRNA synthetase		YER023W	PRO3	Delta 1-pyrroline-5-carboxylate reductase		YCR021C	HSP30	Negative regulator of the H(+)-ATPase Pma1p
YGL147C	RPL9A	Ribosomal 60S subunit protein L9A		YGR284C	ERV29	Protein localized to COPII-coated vesicles		YER048C	CAJ1	Nuclear type II J heat shock protein of the E. coli dnaJ family		YCR024C-A	PMP1	Regulatory subunit for the plasma membrane H(+)-ATPase Pma1p
YGL148W	ARO2	Bifunctional chorismate synthase and flavin reductase		YHL011C	PRS3	5-phospho-ribosyl-1(alpha)-pyrophosphate synthetase		YER056C-A	RPL34A	Ribosomal 60S subunit protein L34A		YCR024C-B		Putative protein of unknown function
YGL157W	ARI1	NADPH-dependent aldehyde reductase		YHR018C	ARG4	Argininosuccinate lyase		YER057C	HMF1	Member of the p14.5 protein family		YCR027C	RHB1	Putative Rheb-related GTPase
YGL202W	ARO8	Aromatic aminotransferase I		YHR027C	RPN1	Non-ATPase base subunit of the 19S RP of the 26S proteasome		YER062C	GPP2	DL-glycerol-3-phosphate phosphatase involved in glycerol biosynthesis		YCR036W	RBK1	Putative ribokinase
YGL234W	ADE5,7	Enzyme of the 'de novo' purine nucleotide biosynthetic pathway		YHR047C	AAP1	Arginine/alanine amino peptidase		YER074W	RPS24A	Protein component of the small (40S) ribosomal subunit		YCR043C		Putative protein of unknown function
YGL245W	GUS1	Glutamyl-tRNA synthetase (GluRS)		YHR052W	CIC1	Essential protein that interacts with proteasome components		YER087C-B	SBH1	Beta subunit of Sec61p ER translocation complex (Sec61p-Sss1p-Sbh1p)		YCR046C	IMG1	Mitochondrial ribosomal protein of the large subunit
YGL253W	HXK2	Hexokinase isoenzyme 2		YHR065C	RRP3	Protein involved in rRNA processing		YER102W	RPS8B	Protein component of the small (40S) ribosomal subunit		YCR048W	ARE1	Acyl-CoA:sterol acyltransferase
YGR094W	VAS1	Mitochondrial and cytoplasmic valyl-tRNA synthetase		YHR108W	GGA2	Protein that regulates Arf1p, Arf2p to facilitate Golgi trafficking		YER117W	RPL23B	Ribosomal 60S subunit protein L23B		YCR051W		Putative protein of unknown function
YGR106C	VOA1	ER protein that functions in assembly of the V0 sector of V-ATPase		YHR113W	APE4	Cytoplasmic aspartyl aminopeptidase with possible vacuole function		YER131W	RPS26B	Protein component of the small (40S) ribosomal subunit		YCR059C	YIH1	Negative regulator of eIF2 kinase Gcn2p
YGR124W	ASN2	Asparagine synthetase		YHR132C	ECM14	Putative metalloprotease with similarity to zinc carboxypeptidases		YER177W	BMH1	14-3-3 protein, major isoform		YCR073W-A	SOL2	Protein with a possible role in tRNA export
YGR155W	CYS4	Cystathionine beta-synthase		YHR190W	ERG9	Farnesyl-diphosphate farnesyl transferase (squalene synthase)		YFL005W	SEC4	Rab family GTPase		YCR076C	FUB1	Proteasome-binding protein
YGR180C	RNR4	Ribonucleotide-diphosphate reductase (RNR) small subunit		YIL015W	BAR1	Aspartyl protease		YFL037W	TUB2	Beta-tubulin		YCR079W	PTC6	Mitochondrial type 2C protein phosphatase (PP2C)
YGR185C	TYS1	Cytoplasmic tyrosyl-tRNA synthetase		YIL074C	SER33	3-phosphoglycerate dehydrogenase		YFL045C	SEC53	Phosphomannomutase		YCR082W	AHC2	Component of the ADA histone acetyltransferase complex
YGR192C	TDH3	Glyceraldehyde-3-phosphate dehydrogenase (GAPDH), isozyme 3		YIL076W	SEC28	Epsilon-COP subunit of the coatomer		YFR011C	MIC19	Component of the MICOS complex		YCR083W	TRX3	Mitochondrial thioredoxin
YGR204W	ADE3	Cytoplasmic trifunctional enzyme C1-tetrahydrofolate synthase		YIL125W	KGD1	Subunit of the mitochondrial alpha-ketoglutarate dehydrogenase complex		YFR031C-A	RPL2A	Ribosomal 60S subunit protein L2A		YCR090C		Putative protein of unknown function
YGR240C	PFK1	Alpha subunit of heterooctameric phosphofructokinase		YIL137C	TMA108	Ribosome-associated protein that is involved in ribosome biogenesis		YFR032C-A	RPL29	Ribosomal 60S subunit protein L29		YCR097W	HMRA1	Silenced copy of a1 at HMR
YGR285C	ZUO1	Ribosome-associated chaperone		YIR012W	SQT1	Protein involved in 60S ribosomal subunit assembly or modification		YGL030W	RPL30	Ribosomal 60S subunit protein L30		YDL012C		Tail-anchored plasma membrane protein with a conserved CYSTM module
YHL033C	RPL8A	Ribosomal 60S subunit protein L8A		YIR026C	YVH1	Protein phosphatase		YGL031C	RPL24A	Ribosomal 60S subunit protein L24A		YDL046W	NPC2	Functional homolog of human NPC2/He1
YHL034C	SBP1	Protein that binds eIF4G and has a role in repression of translation		YJL008C	CCT8	Subunit of the cytosolic chaperonin Cct ring complex		YGL039W		Oxidoreductase shown to reduce carbonyl compounds to chiral alcohols		YDL047W	SIT4	Type 2A-related serine-threonine phosphatase
YHR007C	ERG11	Lanosterol 14-alpha-demethylase		YJL014W	CCT3	Subunit of the cytosolic chaperonin Cct ring complex		YGL087C	MMS2	Ubiquitin-conjugating enzyme variant		YDL070W	BDF2	Protein involved in transcription initiation
YHR019C	DED81	Cytosolic asparaginyl-tRNA synthetase		YJL041W	NSP1	FG-nucleoporin component of central core of the nuclear pore complex		YGL103W	RPL28	Ribosomal 60S subunit protein L28		YDL076C	RXT3	Component of the Rpd3L histone deacetylase complex
YHR020W		Prolyl-tRNA synthetase		YJL060W	BNA3	Kynurenine aminotransferase		YGL123W	RPS2	Protein component of the small (40S) subunit		YDL092W	SRP14	Signal recognition particle (SRP) subunit
YHR049W	FSH1	Putative serine hydrolase		YJL130C	URA2	Bifunctional carbamoylphosphate synthetase/aspartate transcarbamylase		YGL135W	RPL1B	Ribosomal 60S subunit protein L1B		YDL109C		Putative lipase
YHR064C	SSZ1	Hsp70 protein that interacts with Zuo1p (a DnaJ homolog)		YJL145W	SFH5	Non-classical phosphatidylinositol transfer protein (PITP)		YGL189C	RPS26A	Protein component of the small (40S) ribosomal subunit		YDL125C	HNT1	Adenosine 5'-monophosphoramidase
YHR068W	DYS1	Deoxyhypusine synthase		YJL172W	CPS1	Vacuolar carboxypeptidase S		YGL204C		Protein of unknown function		YDL130W-A	STF1	Protein involved in regulation of the mitochondrial F1F0-ATP synthase
YHR174W	ENO2	Enolase II, a phosphopyruvate hydratase		YJL186W	MNN5	Alpha-1,2-mannosyltransferase		YGR001C	AML1	Putative protein of unknown function		YDL138W	RGT2	Plasma membrane high glucose sensor that regulates glucose transport
YHR179W	OYE2	Conserved NADPH oxidoreductase containing flavin mononucleotide (FMN)		YJL200C	ACO2	Putative mitochondrial aconitase isozyme		YGR027C	RPS25A	Protein component of the small (40S) ribosomal subunit		YDL144C		Protein of unknown function
YHR183W	GND1	6-phosphogluconate dehydrogenase (decarboxylating)		YJR016C	ILV3	Dihydroxyacid dehydratase		YGR034W	RPL26B	Ribosomal 60S subunit protein L26B		YDL146W	LDB17	Protein involved in the regulation of endocytosis
YHR203C	RPS4B	Protein component of the small (40S) ribosomal subunit		YJR069C	HAM1	Nucleoside triphosphate pyrophosphohydrolase		YGR118W	RPS23A	Ribosomal protein 28 (rp28) of the small (40S) ribosomal subunit		YDL173W	PAR32	Putative protein of unknown function
YHR216W	IMD2	Inosine monophosphate dehydrogenase		YJR072C	NPA3	Member of the conserved GPN-loop GTPase family		YGR148C	RPL24B	Ribosomal 60S subunit protein L24B		YDL180W		Putative protein of unknown function
YIL041W	GVP36	BAR domain protein that localizes to early and late Golgi vesicles		YJR088C	EMC2	Member of conserved ER transmembrane complex		YGR209C	TRX2	Cytoplasmic thioredoxin isoenzyme		YDL199C		Putative transporter
YIL053W	GPP1	Constitutively expressed DL-glycerol-3-phosphate phosphatase		YJR109C	CPA2	Large subunit of carbamoyl phosphate synthetase		YGR214W	RPS0A	Ribosomal 40S subunit protein S0A		YDL208W	NHP2	Protein related to mammalian high mobility group (HMG) proteins
YIL078W	THS1	Threonyl-tRNA synthetase		YJR125C	ENT3	Protein containing an N-terminal epsin-like domain		YGR253C	PUP2	Alpha 5 subunit of the 20S proteasome		YDL217C	TIM22	Essential core component of the mitochondrial TIM22 complex
YIL094C	LYS12	Homo-isocitrate dehydrogenase		YKL009W	MRT4	Protein involved in mRNA turnover and ribosome assembly		YGR254W	ENO1	Enolase I, a phosphopyruvate hydratase		YDL226C	GCS1	ADP-ribosylation factor GTPase activating protein (ARF GAP)
YIL116W	HIS5	Histidinol-phosphate aminotransferase		YKL034W	TUL1	Subunit of the DSC ubiquitin ligase complex		YGR282C	BGL2	Endo-beta-1,3-glucanase		YDL231C	BRE4	Zinc finger protein containing five transmembrane domains
YIL133C	RPL16A	Ribosomal 60S subunit protein L16A		YKL077W		Putative protein of unknown function		YHL001W	RPL14B	Ribosomal 60S subunit protein L14B		YDL235C	YPD1	Osmotic stress-responsive phosphorelay intermediate sensor protein
YJL026W	RNR2	Ribonucleotide-diphosphate reductase (RNR), small subunit		YKL080W	VMA5	Subunit C of the V1 peripheral membrane domain of V-ATPase		YHR001W-A	QCR10	Subunit of the ubiqunol-cytochrome c oxidoreductase complex		YDL238C	GUD1	Guanine deaminase
YJL080C	SCP160	Essential RNA-binding G protein effector of mating response pathway		YKL104C	GFA1	Glutamine-fructose-6-phosphate amidotransferase		YHR008C	SOD2	Mitochondrial manganese superoxide dismutase		YDR003W	RCR2	Vacuolar protein
YJL097W	PHS1	Essential 3-hydroxyacyl-CoA dehydratase of the ER membrane		YKL140W	TGL1	Steryl ester hydrolase		YHR010W	RPL27A	Ribosomal 60S subunit protein L27A		YDR007W	TRP1	Phosphoribosylanthranilate isomerase
YJL138C	TIF2	Translation initiation factor eIF4A		YKL145W	RPT1	ATPase of the 19S regulatory particle of the 26S proteasome		YHR021C	RPS27B	Protein component of the small (40S) ribosomal subunit		YDR016C	DAD1	Essential subunit of the Dam1 complex (aka DASH complex)
YJL167W	ERG20	Farnesyl pyrophosphate synthetase		YKL164C	PIR1	O-glycosylated protein required for cell wall stability		YHR025W	THR1	Homoserine kinase		YDR044W	HEM13	Coproporphyrinogen III oxidase
YJR009C	TDH2	Glyceraldehyde-3-phosphate dehydrogenase (GAPDH), isozyme 2		YKL165C	MCD4	Protein involved in GPI anchor synthesis		YHR039C-A	VMA10	Subunit G of the V1 peripheral membrane domain of V-ATPase		YDR046C	BAP3	Amino acid permease
YJR065C	ARP3	Essential component of the Arp2/3 complex		YKL181W	PRS1	5-phospho-ribosyl-1(alpha)-pyrophosphate synthetase		YHR043C	DOG2	2-deoxyglucose-6-phosphate phosphatase		YDR047W	HEM12	Uroporphyrinogen decarboxylase
YJR070C	LIA1	Deoxyhypusine hydroxylase		YKL210W	UBA1	Ubiquitin activating enzyme (E1)		YHR051W	COX6	Subunit VI of cytochrome c oxidase (Complex IV)		YDR054C	CDC34	Ubiquitin-conjugating enzyme (E2)
YJR121W	ATP2	Beta subunit of the F1 sector of mitochondrial F1F0 ATP synthase		YKL211C	TRP3	Indole-3-glycerol-phosphate synthase		YHR141C	RPL42B	Ribosomal 60S subunit protein L42B		YDR056C		Putative protein of unknown function
YJR139C	HOM6	Homoserine dehydrogenase (L-homoserine:NADP oxidoreductase)		YKR001C	VPS1	Dynamin-like GTPase required for vacuolar sorting		YHR193C	EGD2	Alpha subunit of the nascent polypeptide-associated complex (NAC)		YDR058C	TGL2	Triacylglycerol lipase that is localized to the mitochondria
YKL060C	FBA1	Fructose 1,6-bisphosphate aldolase		YKR056W	TRM2	tRNA methyltransferase		YIL002W-A		Putative protein of unknown function		YDR079C-A	TFB5	Component of RNA polymerase II general transcription factor TFIIH
YKL081W	TEF4	Gamma subunit of translational elongation factor eEF1B		YLL048C	YBT1	Transporter of the ATP-binding cassette (ABC) family		YIL010W	DOT5	Nuclear thiol peroxidase		YDR079W	PET100	Chaperone that facilitates the assembly of cytochrome c oxidase
YKL103C	APE1	Vacuolar aminopeptidase yscI		YLR058C	SHM2	Cytosolic serine hydroxymethyltransferase		YIL018W	RPL2B	Ribosomal 60S subunit protein L2B		YDR084C	TVP23	Integral membrane protein
YKL127W	PGM1	Phosphoglucomutase, minor isoform		YLR134W	PDC5	Minor isoform of pyruvate decarboxylase		YIL051C	MMF1	Mitochondrial protein required for transamination of isoleucine		YDR092W	UBC13	E2 ubiquitin-conjugating enzyme
YKL152C	GPM1	Tetrameric phosphoglycerate mutase		YLR153C	ACS2	Acetyl-coA synthetase isoform		YIL052C	RPL34B	Ribosomal 60S subunit protein L34B		YDR100W	TVP15	Integral membrane protein
YKL157W	APE2	Aminopeptidase yscII		YLR195C	NMT1	N-myristoyl transferase		YIL148W	RPL40A	Ubiquitin-ribosomal 60S subunit protein L40A fusion protein		YDR105C	TMS1	Vacuolar membrane protein of unknown function
YKL182W	FAS1	Beta subunit of fatty acid synthetase		YLR197W	NOP56	Essential evolutionarily-conserved nucleolar protein		YIR037W	HYR1	Thiol peroxidase		YDR111C	ALT2	Catalytically inactive alanine transaminase
YKL216W	URA1	Dihydroorotate dehydrogenase		YLR208W	SEC13	Structural component of 3 distinct complexes		YIR038C	GTT1	ER associated glutathione S-transferase capable of homodimerization		YDR115W		Putative mitochondrial ribosomal protein of the large subunit
YKR059W	TIF1	Translation initiation factor eIF4A		YLR244C	MAP1	Methionine aminopeptidase		YJL034W	KAR2	ATPase involved in protein import into the ER		YDR139C	RUB1	Ubiquitin-like protein with similarity to mammalian NEDD8
YLL018C	DPS1	Aspartyl-tRNA synthetase, primarily cytoplasmic		YLR270W	DCS1	Non-essential hydrolase involved in mRNA decapping		YJL052W	TDH1	Glyceraldehyde-3-phosphate dehydrogenase (GAPDH), isozyme 1		YDR152W	GIR2	Highly-acidic RWD domain-containing protein of unknown function
YLL024C	SSA2	ATP-binding protein		YLR380W	CSR1	Phosphatidylinositol transfer protein		YJL068C		Esterase that can function as an S-formylglutathione hydrolase		YDR156W	RPA14	RNA polymerase I subunit A14
YLL045C	RPL8B	Ribosomal 60S subunit protein L8B		YLR413W	INA1	Putative protein of unknown function		YJL136C	RPS21B	Protein component of the small (40S) ribosomal subunit		YDR160W	SSY1	Component of the SPS plasma membrane amino acid sensor system
YLR029C	RPL15A	Ribosomal 60S subunit protein L15A		YLR449W	FPR4	Peptidyl-prolyl cis-trans isomerase (PPIase)		YJL166W	QCR8	Subunit 8 of ubiquinol cytochrome-c reductase (Complex III)		YDR161W		Putative protein of unknown function
YLR044C	PDC1	Major of three pyruvate decarboxylase isozymes		YLR450W	HMG2	HMG-CoA reductase		YJL177W	RPL17B	Ribosomal 60S subunit protein L17B		YDR167W	TAF10	Subunit (145 kDa) of TFIID and SAGA complexes
YLR060W	FRS1	Beta subunit of cytoplasmic phenylalanyl-tRNA synthetase		YML008C	ERG6	Delta(24)-sterol C-methyltransferase		YJL189W	RPL39	Ribosomal 60S subunit protein L39		YDR185C	UPS3	Mitochondrial protein of unknown function
YLR075W	RPL10	Ribosomal 60S subunit protein L10		YML031W	NDC1	Subunit of the transmembrane ring of the nuclear pore complex (NPC)		YJL191W	RPS14B	Protein component of the small (40S) ribosomal subunit		YDR214W	AHA1	Co-chaperone that binds Hsp82p and activates its ATPase activity
YLR180W	SAM1	S-adenosylmethionine synthetase		YML074C	FPR3	Nucleolar peptidyl-prolyl cis-trans isomerase (PPIase)		YJL217W	REE1	Cytoplasmic protein involved in the regulation of enolase (ENO1)		YDR222W		Protein of unknown function
YLR249W	YEF3	Gamma subunit of translational elongation factor eEF1B		YML086C	ALO1	D-Arabinono-1,4-lactone oxidase		YJR025C	BNA1	3-hydroxyanthranilic acid dioxygenase		YDR225W	HTA1	Histone H2A
YLR301W	HRI1	Protein of unknown function that interacts with Sec72p and Hrr25p		YML126C	ERG13	3-hydroxy-3-methylglutaryl-CoA (HMG-CoA) synthase		YJR094W-A	RPL43B	Ribosomal 60S subunit protein L43B		YDR231C	COX20	Mitochondrial inner membrane protein
YLR354C	TAL1	Transaldolase, enzyme in the non-oxidative pentose phosphate pathway		YMR015C	ERG5	C-22 sterol desaturase		YJR104C	SOD1	Cytosolic copper-zinc superoxide dismutase		YDR236C	FMN1	Riboflavin kinase, produces riboflavin monophosphate (FMN)
YLR359W	ADE13	Adenylosuccinate lyase		YMR049C	ERB1	Constituent of 66S pre-ribosomal particles		YJR105W	ADO1	Adenosine kinase		YDR245W	MNN10	Subunit of a Golgi mannosyltransferase complex
YLR432W	IMD3	Inosine monophosphate dehydrogenase		YMR079W	SEC14	Phosphatidylinositol/phosphatidylcholine transfer protein		YJR117W	STE24	Highly conserved zinc metalloprotease		YDR248C		Putative gluconokinase
YLR441C	RPS1A	Ribosomal protein 10 (rp10) of the small (40S) subunit		YMR092C	AIP1	Actin cortical patch component		YJR120W		Protein of unknown function		YDR249C		Putative protein of unknown function
YML070W	DAK1	Dihydroxyacetone kinase		YMR108W	ILV2	Acetolactate synthase		YJR123W	RPS5	Protein component of the small (40S) ribosomal subunit		YDR272W	GLO2	Cytoplasmic glyoxalase II
YML085C	TUB1	Alpha-tubulin		YMR120C	ADE17	Enzyme of 'de novo' purine biosynthesis		YJR145C	RPS4A	Protein component of the small (40S) ribosomal subunit		YDR275W	BSC2	Protein of unknown function
YML131W		Protein of unknown function		YMR131C	RRB1	Nuclear protein involved in early steps of ribosome biogenesis		YKL006W	RPL14A	Ribosomal 60S subunit protein L14A		YDR297W	SUR2	Sphinganine C4-hydroxylase
YMR006C	PLB2	Phospholipase B (lysophospholipase) involved in lipid metabolism		YMR146C	TIF34	eIF3i subunit of the eukaryotic translation initiation factor 3 (eIF3)		YKL016C	ATP7	Subunit d of the stator stalk of mitochondrial F1F0 ATP synthase		YDR320C-A	DAD4	Essential subunit of the Dam1 complex (aka DASH complex)
YMR027W		Putative protein of unknown function		YMR189W	GCV2	P subunit of the mitochondrial glycine decarboxylase complex		YKL023C-A		Putative protein of unknown function		YDR322C-A	TIM11	Subunit e of mitochondrial F1F0-ATPase
YMR062C	ARG7	Mitochondrial ornithine acetyltransferase		YMR208W	ERG12	Mevalonate kinase		YKL024C	URA6	Uridylate kinase		YDR328C	SKP1	Evolutionarily conserved kinetochore protein
YMR083W	ADH3	Mitochondrial alcohol dehydrogenase isozyme III		YMR214W	SCJ1	One of several homologs of bacterial chaperone DnaJ		YKL056C	TMA19	Protein that associates with ribosomes		YDR329C	PEX3	Peroxisomal membrane protein (PMP)
YMR186W	HSC82	Cytoplasmic chaperone of the Hsp90 family		YMR215W	GAS3	Putative 1,3-beta-glucanosyltransferase		YKL067W	YNK1	Nucleoside diphosphate kinase		YDR345C	HXT3	Low affinity glucose transporter of the major facilitator superfamily
YMR205C	PFK2	Beta subunit of heterooctameric phosphofructokinase		YMR246W	FAA4	Long chain fatty acyl-CoA synthetase		YKL096W-A	CWP2	Covalently linked cell wall mannoprotein		YDR357C	CNL1	Subunit of the BLOC-1 complex involved in endosomal maturation
YMR217W	GUA1	GMP synthase		YMR276W	DSK2	Nuclear-enriched ubiquitin-like polyubiquitin-binding protein		YKL117W	SBA1	Co-chaperone that binds and regulates Hsp90 family chaperones		YDR374W-A	WIP1	Kinetochore localized protein of unknown function
YMR226C		NADP(+)-dependent serine dehydrogenase and carbonyl reductase		YNL016W	PUB1	Poly (A)+ RNA-binding protein		YKL180W	RPL17A	Ribosomal 60S subunit protein L17A		YDR387C		Putative transporter
YMR303C	ADH2	Glucose-repressible alcohol dehydrogenase II		YNL058C		Putative protein of unknown function		YKL193C	SDS22	Regulatory subunit of the type 1 protein phosphatase (PP1) Glc7p		YDR391C		Putative protein of unknown function
YMR307W	GAS1	Beta-1,3-glucanosyltransferase		YNL064C	YDJ1	Type I HSP40 co-chaperone		YKR046C	PET10	Protein of unknown function that localizes to lipid particles		YDR404C	RPB7	RNA polymerase II subunit B16
YMR315W		Protein with NADP(H) oxidoreductase activity		YNL104C	LEU4	Alpha-isopropylmalate synthase (2-isopropylmalate synthase)		YKR094C	RPL40B	Ubiquitin-ribosomal 60S subunit protein L40B fusion protein		YDR408C	ADE8	Phosphoribosyl-glycinamide transformylase
YMR318C	ADH6	NADPH-dependent medium chain alcohol dehydrogenase		YNL108C		Protein phosphatase		YLL050C	COF1	Cofilin, involved in pH-dependent actin filament depolarization		YDR411C	DFM1	Endoplasmic reticulum (ER) localized protein
YNL010W		Putative protein of unknown function		YNL112W	DBP2	ATP-dependent RNA helicase of the DEAD-box protein family		YLR025W	SNF7	One of four subunits of the ESCRT-III complex		YDR427W	RPN9	Non-ATPase regulatory subunit of the 26S proteasome
YNL134C		Protein of unknown function		YNL121C	TOM70	Component of the TOM (translocase of outer membrane) complex		YLR043C	TRX1	Cytoplasmic thioredoxin isoenzyme		YDR461C-A		Putative protein of unknown function
YNL138W	SRV2	CAP (cyclase-associated protein)		YNL141W	AAH1	Adenine deaminase (adenine aminohydrolase)		YLR048W	RPS0B	Protein component of the small (40S) ribosomal subunit		YDR468C	TLG1	Essential t-SNARE that mediates fusion of vesicles with the late Golgi
YNL178W	RPS3	Protein component of the small (40S) ribosomal subunit		YNL189W	SRP1	Karyopherin alpha homolog		YLR061W	RPL22A	Ribosomal 60S subunit protein L22A		YDR476C		Putative protein of unknown function
YNL208W		Protein of unknown function		YNL216W	RAP1	Essential DNA-binding transcription regulator that binds many loci		YLR066W	SPC3	Subunit of signal peptidase complex		YDR488C	PAC11	Dynein intermediate chain, microtubule motor protein
YNL209W	SSB2	Cytoplasmic ATPase that is a ribosome-associated molecular chaperone		YNL219C	ALG9	Mannosyltransferase, involved in N-linked glycosylation		YLR109W	AHP1	Thiol-specific peroxiredoxin		YDR493W	MZM1	Protein required for assembly of the cytochrome bc(1) complex
YNL239W	LAP3	Cysteine aminopeptidase with homocysteine-thiolactonase activity		YNL220W	ADE12	Adenylosuccinate synthase		YLR110C	CCW12	Cell wall mannoprotein		YDR503C	LPP1	Lipid phosphate phosphatase
YNL301C	RPL18B	Ribosomal 60S subunit protein L18B		YNL248C	RPA49	RNA polymerase I subunit A49		YLR150W	STM1	Protein required for optimal translation under nutrient stress		YDR511W	SDH7	Mitochondrial protein involved in assembly of succinate dehydrogenase
YNR050C	LYS9	Saccharopine dehydrogenase (NADP+, L-glutamate-forming)		YNL312W	RFA2	Subunit of heterotrimeric Replication Protein A (RPA)		YLR167W	RPS31	Fusion protein cleaved to yield ribosomal protein S31 and ubiquitin		YDR512C	EMI1	Non-essential protein of unknown function
YOL030W	GAS5	1,3-beta-glucanosyltransferase		YNR016C	ACC1	Acetyl-CoA carboxylase, biotin containing enzyme		YLR185W	RPL37A	Ribosomal 60S subunit protein L37A		YDR517W	GRH1	Acetylated cis-Golgi protein, involved in ER to Golgi transport
YOL058W	ARG1	Arginosuccinate synthetase		YNR021W		Putative protein of unknown function		YLR216C	CPR6	Peptidyl-prolyl cis-trans isomerase (cyclophilin)		YDR525W-A	SNA2	Protein of unknown function
YOL086C	ADH1	Alcohol dehydrogenase		YNR067C	DSE4	Daughter cell-specific secreted protein with similarity to glucanases		YLR262C-A	TMA7	Protein of unknown that associates with ribosomes		YDR529C	QCR7	Subunit 7 of ubiquinol cytochrome-c reductase (Complex III)
YOL097C	WRS1	Cytoplasmic tryptophanyl-tRNA synthetase		YOR027W	STI1	Hsp90 cochaperone		YLR287C-A	RPS30A	Protein component of the small (40S) ribosomal subunit		YEL003W	GIM4	Subunit of the heterohexameric cochaperone prefoldin complex
YOL139C	CDC33	mRNA cap binding protein and translation initiation factor eIF4E		YOR046C	DBP5	Cytoplasmic ATP-dependent RNA helicase of the DEAD-box family		YLR293C	GSP1	Ran GTPase		YEL006W	YEA6	Putative mitochondrial NAD+ transporter
YOL151W	GRE2	3-methylbutanal reductase and NADPH-dependent methylglyoxal reductase		YOR074C	CDC21	Thymidylate synthase		YLR325C	RPL38	Ribosomal 60S subunit protein L38		YEL009C	GCN4	bZIP transcriptional activator of amino acid biosynthetic genes
YOR063W	RPL3	Ribosomal 60S subunit protein L3		YOR117W	RPT5	ATPase of the 19S regulatory particle of the 26S proteasome		YLR333C	RPS25B	Protein component of the small (40S) ribosomal subunit		YEL017C-A	PMP2	Proteolipid associated with plasma membrane H(+)-ATPase (Pma1p)
YOR133W	EFT1	Elongation factor 2 (EF-2), also encoded by EFT2		YOR128C	ADE2	Phosphoribosylaminoimidazole carboxylase		YLR340W	RPP0	Conserved ribosomal protein P0 of the ribosomal stalk		YEL017W	GTT3	Protein of unknown function may be involved in glutathione metabolism
YOR136W	IDH2	Subunit of mitochondrial NAD(+)-dependent isocitrate dehydrogenase		YOR168W	GLN4	Glutamine tRNA synthetase		YLR372W	ELO3	Elongase		YEL020W-A	TIM9	Essential protein of the mitochondrial intermembrane space
YOR142W	LSC1	Alpha subunit of succinyl-CoA ligase		YOR239W	ABP140	AdoMet-dependent tRNA methyltransferase and actin binding protein		YLR388W	RPS29A	Protein component of the small (40S) ribosomal subunit		YEL038W	UTR4	Protein with sequence similarity to acireductone synthases
YOR176W	HEM15	Ferrochelatase		YOR270C	VPH1	Subunit a of vacuolar-ATPase V0 domain		YLR447C	VMA6	Subunit d of the V0 integral membrane domain of V-ATPase		YEL040W	UTR2	Chitin transglycosylase
YOR184W	SER1	3-phosphoserine aminotransferase		YOR317W	FAA1	Long chain fatty acyl-CoA synthetase		YLR448W	RPL6B	Ribosomal 60S subunit protein L6B		YEL044W	IES6	Component of the INO80 chromatin remodeling complex
YOR230W	WTM1	Transcriptional modulator		YOR335C	ALA1	Cytoplasmic and mitochondrial alanyl-tRNA synthetase		YML024W	RPS17A	Ribosomal protein 51 (rp51) of the small (40s) subunit		YEL052W	AFG1	Protein that may act as a chaperone for cytochrome c oxidase subunits
YOR323C	PRO2	Gamma-glutamyl phosphate reductase		YPL061W	ALD6	Cytosolic aldehyde dehydrogenase		YML026C	RPS18B	Protein component of the small (40S) ribosomal subunit		YEL066W	HPA3	D-Amino acid N-acetyltransferase that detoxifies D-amino acids
YOR374W	ALD4	Mitochondrial aldehyde dehydrogenase		YPL063W	TIM50	Essential component of the TIM23 complex		YML028W	TSA1	Thioredoxin peroxidase		YEL068C		Protein of unknown function
YOR375C	GDH1	NADP(+)-dependent glutamate dehydrogenase		YPL086C	ELP3	Subunit of Elongator complex		YML063W	RPS1B	Ribosomal protein 10 (rp10) of the small (40S) subunit		YER010C		Bifunctional HMG aldolase/oxaloacetate decarboxylase
YPL090C	RPS6A	Protein component of the small (40S) ribosomal subunit		YPL111W	CAR1	Arginase, catabolizes arginine to ornithine and urea		YML073C	RPL6A	Ribosomal 60S subunit protein L6A		YER016W	BIM1	Microtubule plus end-tracking protein
YPL091W	GLR1	Cytosolic and mitochondrial glutathione oxidoreductase		YPL129W	TAF14	Subunit of TFIID, TFIIF, INO80, SWI/SNF, and NuA3 complexes		YML078W	CPR3	Mitochondrial peptidyl-prolyl cis-trans isomerase (cyclophilin)		YER018C	SPC25	Component of the kinetochore-associated Ndc80 complex
YPL106C	SSE1	ATPase component of heat shock protein Hsp90 chaperone complex		YPL145C	KES1	One of seven members of the yeast oxysterol binding protein family		YML110C	COQ5	2-hexaprenyl-6-methoxy-1,4-benzoquinone methyltransferase		YER020W	GPA2	Nucleotide binding alpha subunit of the heterotrimeric G protein
YPL131W	RPL5	Ribosomal 60S subunit protein L5		YPL160W	CDC60	Cytosolic leucyl tRNA synthetase		YMR038C	CCS1	Copper chaperone for superoxide dismutase Sod1p		YER037W	PHM8	Lysophosphatidic acid (LPA) phosphatase, nucleotidase
YPL154C	PEP4	Vacuolar aspartyl protease (proteinase A)		YPL198W	RPL7B	Ribosomal 60S subunit protein L7B		YMR099C		Glucose-6-phosphate 1-epimerase (hexose-6-phosphate mutarotase)		YER048W-A	ISD11	Cysteine desulfurase (Nfs1p) activator
YPL262W	FUM1	Fumarase		YPL206C	PGC1	Phosphatidyl Glycerol phospholipase C		YMR116C	ASC1	G-protein beta subunit and guanine dissociation inhibitor for Gpa2p		YER053C	PIC2	Mitochondrial copper and phosphate carrier
YPR036W	VMA13	Subunit H of the V1 peripheral membrane domain of V-ATPase		YPL208W	RKM1	SET-domain lysine-N-methyltransferase		YMR142C	RPL13B	Ribosomal 60S subunit protein L13B		YER055C	HIS1	ATP phosphoribosyltransferase
YPR069C	SPE3	Spermidine synthase		YPL231W	FAS2	Alpha subunit of fatty acid synthetase		YMR143W	RPS16A	Protein component of the small (40S) ribosomal subunit		YER060W	FCY21	Putative purine-cytosine permease
YPR074C	TKL1	Transketolase		YPR010C	RPA135	RNA polymerase I second largest subunit A135		YMR173W	DDR48	DNA damage-responsive protein		YER074W-A	YOS1	Integral membrane protein required for ER to Golgi transport
YPR080W	TEF1	Translational elongation factor EF-1 alpha		YPR033C	HTS1	Cytoplasmic and mitochondrial histidine tRNA synthetase		YMR194W	RPL36A	Ribosomal 60S subunit protein L36A		YER088C	DOT6	Protein involved in rRNA and ribosome biogenesis
YPR165W	RHO1	GTP-binding protein of the rho subfamily of Ras-like proteins		YPR035W	GLN1	Glutamine synthetase (GS)		YMR230W	RPS10B	Protein component of the small (40S) ribosomal subunit		YER089C	PTC2	Type 2C protein phosphatase (PP2C)
YPR191W	QCR2	Subunit 2 of ubiquinol cytochrome-c reductase (Complex III)		YPR103W	PRE2	Beta 5 subunit of the 20S proteasome		YMR235C	RNA1	GTPase activating protein (GAP) for Gsp1p		YER092W	IES5	Non-essential INO80 chromatin remodeling complex subunit
				YPR110C	RPC40	RNA polymerase subunit AC40		YMR242C	RPL20A	Ribosomal 60S subunit protein L20A		YER094C	PUP3	Beta 3 subunit of the 20S proteasome
				YPR144C	NOC4	Nucleolar protein		YMR260C	TIF11	Translation initiation factor eIF1A		YER103W	SSA4	Heat shock protein that is highly induced upon stress
				YPR148C		Protein of unknown function		YNL015W	PBI2	Cytosolic inhibitor of vacuolar proteinase B (PRB1)		YER109C	FLO8	Transcription factor
								YNL055C	POR1	Mitochondrial porin (voltage-dependent anion channel)		YER119C	AVT6	Vacuolar aspartate and glutamate exporter
								YNL067W	RPL9B	Ribosomal 60S subunit protein L9B		YER133W	GLC7	Type 1 serine/threonine protein phosphatase catalytic subunit
								YNL069C	RPL16B	Ribosomal 60S subunit protein L16B		YER134C		Magnesium-dependent acid phosphatase
								YNL079C	TPM1	Major isoform of tropomyosin		YER144C	UBP5	Putative ubiquitin-specific protease
								YNL096C	RPS7B	Protein component of the small (40S) ribosomal subunit		YER145C	FTR1	High affinity iron permease
								YNL131W	TOM22	Component of the TOM (Translocase of Outer Membrane) complex		YER146W	LSM5	Lsm (Like Sm) protein
								YNL135C	FPR1	Peptidyl-prolyl cis-trans isomerase (PPIase)		YER152C		Protein with 2-aminoadipate transaminase activity
								YNL162W	RPL42A	Ribosomal 60S subunit protein L42A		YER154W	OXA1	Mitochondrial inner membrane insertase
								YNL190W		Hydrophilin essential in desiccation-rehydration process		YER163C	GCG1	Gamma-glutamyl cyclotransferase
								YNL247W		Cysteinyl-tRNA synthetase		YER174C	GRX4	Glutathione-dependent oxidoreductase
								YNL255C	GIS2	Translational activator for mRNAs with internal ribosome entry sites		YER182W	FMP10	Putative protein of unknown function
								YNL302C	RPS19B	Protein component of the small (40S) ribosomal subunit		YER183C	FAU1	5,10-methenyltetrahydrofolate synthetase
								YNR061C		Protein of unknown function		YER184C	TOG1	Transcriptional activator of oleate genes
								YOL039W	RPP2A	Ribosomal protein P2 alpha		YER186C		Putative protein of unknown function
								YOL040C	RPS15	Protein component of the small (40S) ribosomal subunit		YFL017C	GNA1	Glucosamine-6-phosphate acetyltransferase
								YOL109W	ZEO1	Peripheral membrane protein of the plasma membrane		YFL017W-A	SMX2	Core Sm protein Sm G
								YOL120C	RPL18A	Ribosomal 60S subunit protein L18A		YFL030W	AGX1	Alanine:glyoxylate aminotransferase (AGT)
								YOL121C	RPS19A	Protein component of the small (40S) ribosomal subunit		YFL034C-A	RPL22B	Ribosomal 60S subunit protein L22B
								YOL127W	RPL25	Ribosomal 60S subunit protein L25		YFR003C	YPI1	Regulatory subunit of the type I protein phosphatase (PP1) Glc7p
								YOL143C	RIB4	Lumazine synthase (DMRL synthase)		YFR018C		Putative protein of unknown function
								YOR007C	SGT2	Glutamine-rich cytoplasmic cochaperone		YFR020W		Protein of unknown function
								YOR065W	CYT1	Cytochrome c1		YFR022W	ROG3	Alpha-arrestin involved in ubiquitin-dependent endocytosis
								YOR096W	RPS7A	Protein component of the small (40S) ribosomal subunit		YFR025C	HIS2	Histidinolphosphatase
								YOR122C	PFY1	Profilin		YFR039C	OSW7	Protein involved in outer spore wall assembly
								YOR167C	RPS28A	Protein component of the small (40S) ribosomal subunit		YFR042W	KEG1	Integral membrane protein of the ER
								YOR182C	RPS30B	Protein component of the small (40S) ribosomal subunit		YFR050C	PRE4	Beta 7 subunit of the 20S proteasome
								YOR185C	GSP2	GTP binding protein (mammalian Ranp homolog)		YGL002W	ERP6	Member of the p24 family involved in ER to Golgi transport
								YOR198C	BFR1	Component of mRNP complexes associated with polyribosomes		YGL019W	CKB1	Beta regulatory subunit of casein kinase 2 (CK2)
								YOR224C	RPB8	RNA polymerase subunit ABC14.5		YGL032C	AGA2	Adhesion subunit of a-agglutinin of a-cells
								YOR234C	RPL33B	Ribosomal 60S subunit protein L33B		YGL054C	ERV14	COPII-coated vesicle protein
								YOR280C	FSH3	Putative serine hydrolase		YGL063W	PUS2	Mitochondrial tRNA:pseudouridine synthase
								YOR293W	RPS10A	Protein component of the small (40S) ribosomal subunit		YGL068W	MNP1	Protein associated with the mitochondrial nucleoid
								YOR312C	RPL20B	Ribosomal 60S subunit protein L20B		YGL070C	RPB9	RNA polymerase II subunit B12.6
								YOR332W	VMA4	Subunit E of the V1 domain of the vacuolar H+-ATPase (V-ATPase)		YGL085W	LCL3	Putative protein of unknown function
								YOR369C	RPS12	Protein component of the small (40S) ribosomal subunit		YGL106W	MLC1	Essential light chain for Myo1p
								YPL037C	EGD1	Subunit beta1 of the nascent polypeptide-associated complex (NAC)		YGL126W	SCS3	Protein required for inositol prototrophy
								YPL048W	CAM1	Nuclear protein required for transcription of MXR1		YGL127C	SOH1	Subunit of the RNA polymerase II mediator complex
								YPL078C	ATP4	Subunit b of the stator stalk of mitochondrial F1F0 ATP synthase		YGL134W	PCL10	Pho85p cyclin
								YPL079W	RPL21B	Ribosomal 60S subunit protein L21B		YGL166W	CUP2	Copper-binding transcription factor
								YPL143W	RPL33A	Ribosomal 60S subunit protein L33A		YGL179C	TOS3	Protein kinase
								YPL218W	SAR1	GTPase, GTP-binding protein of the ARF family		YGL198W	YIP4	Protein that interacts with Rab GTPases
								YPL220W	RPL1A	Ribosomal 60S subunit protein L1A		YGL200C	EMP24	Component of the p24 complex
								YPL234C	VMA11	Vacuolar ATPase V0 domain subunit c'		YGL215W	CLG1	Cyclin-like protein that interacts with Pho85p
								YPL240C	HSP82	Hsp90 chaperone		YGL220W	FRA2	Protein involved in negative regulation of iron regulon transcription
								YPL249C-A	RPL36B	Ribosomal 60S subunit protein L36B		YGL221C	NIF3	Protein of unknown function
								YPR043W	RPL43A	Ribosomal 60S subunit protein L43A		YGL229C	SAP4	Protein required for function of the Sit4p protein phosphatase
								YPR098C		Protein of unknown function		YGL242C		Protein of unknown function
								YPR102C	RPL11A	Ribosomal 60S subunit protein L11A		YGL248W	PDE1	Low-affinity cyclic AMP phosphodiesterase
								YPR132W	RPS23B	Ribosomal protein 28 (rp28) of the small (40S) ribosomal subunit		YGL255W	ZRT1	High-affinity zinc transporter of the plasma membrane
								YPR172W		Putative pyridoxal 5'-phosphate synthase		YGR019W	UGA1	Gamma-aminobutyrate (GABA) transaminase
												YGR024C	THG1	tRNAHis guanylyltransferase
								Group 3B				YGR033C	TIM21	Nonessential component of the TIM23 complex
								YAL044C	GCV3	H subunit of the mitochondrial glycine decarboxylase complex		YGR063C	SPT4	Component of the universally conserved Spt4/5 complex (DSIF complex)
								YAL044W-A		Putative protein of unknown function		YGR121C	MEP1	Ammonium permease
								YBL001C	ECM15	Non-essential protein of unknown function		YGR133W	PEX4	Peroxisomal ubiquitin conjugating enzyme
								YBR072W	HSP26	Small heat shock protein (sHSP) with chaperone activity		YGR138C	TPO2	Polyamine transporter of the major facilitator superfamily
								YBR111C	YSA1	Nudix hydrolase family member with ADP-ribose pyrophosphatase activity		YGR149W		Putative protein of unknown function
								YBR173C	UMP1	Chaperone required for correct maturation of the 20S proteasome		YGR161W-C		Putative protein of unknown function
								YBR205W	KTR3	Putative alpha-1,2-mannosyltransferase		YGR174C	CBP4	Mitochondrial protein required for assembly of cytochrome bc1 complex
								YBR244W	GPX2	Phospholipid hydroperoxide glutathione peroxidase		YGR183C	QCR9	Subunit 9 of ubiquinol cytochrome-c reductase (Complex III)
								YBR252W	DUT1	deoxyuridine triphosphate diphosphatase (dUTPase)		YGR201C		Putative protein of unknown function
								YBR253W	SRB6	Subunit of the RNA polymerase II mediator complex		YGR210C		Putative protein of unknown function
								YBR256C	RIB5	Riboflavin synthase		YGR216C	GPI1	Membrane protein involved in the synthesis of GlcNAc-PI
								YCL005W-A	VMA9	Vacuolar H+ ATPase subunit e of the V-ATPase V0 subcomplex		YGR249W	MGA1	Protein similar to heat shock transcription factor
								YCL009C	ILV6	Regulatory subunit of acetolactate synthase		YGR257C	MTM1	Mitochondrial protein of the mitochondrial carrier family
								YCL033C	MXR2	Methionine-R-sulfoxide reductase		YGR260W	TNA1	High affinity nicotinic acid plasma membrane permease
								YCL057C-A	MIC10	Conserved component of the MICOS complex		YGR262C	BUD32	Protein kinase
								YCR028C-A	RIM1	ssDNA-binding protein essential for mitochondrial genome maintenance		YGR267C	FOL2	GTP-cyclohydrolase I
								YDL064W	UBC9	SUMO-conjugating enzyme involved in the Smt3p conjugation pathway		YGR268C	HUA1	Cytoplasmic protein containing a zinc finger domain
								YDL067C	COX9	Subunit VIIa of cytochrome c oxidase (Complex IV)		YGR275W	RTT102	Component of both the SWI/SNF and RSC chromatin remodeling complexes
								YDL072C	YET3	Protein of unknown function		YGR279C	SCW4	Cell wall protein with similarity to glucanases
								YDL085C-A		Putative protein of unknown function		YHL032C	GUT1	Glycerol kinase
								YDL120W	YFH1	Mitochondrial matrix iron chaperone		YHL035C	VMR1	Vacuolar membrane protein
								YDL157C		Putative protein of unknown function		YHL036W	MUP3	Low affinity methionine permease
								YDL232W	OST4	Subunit of the oligosaccharyltransferase complex of the ER lumen		YHL047C	ARN2	Transporter
								YDR031W	MIX14	Mitochondrial intermembrane space protein of unknown function		YHR004C	NEM1	Probable catalytic subunit of Nem1p-Spo7p phosphatase holoenzyme
								YDR086C	SSS1	Subunit of the Sec61p translocation complex (Sec61p-Sss1p-Sbh1p)		YHR005C-A	TIM10	Essential protein of the mitochondrial intermembrane space
								YDR133C		Dubious open reading frame		YHR012W	VPS29	Subunit of the membrane-associated retromer complex
								YDR154C		Dubious open reading frame		YHR032W	ERC1	Member of the multi-drug and toxin extrusion (MATE) family
								YDR174W	HMO1	Chromatin associated high mobility group (HMG) family member		YHR041C	SRB2	Subunit of the RNA polymerase II mediator complex
								YDR178W	SDH4	Membrane anchor subunit of succinate dehydrogenase		YHR042W	NCP1	NADP-cytochrome P450 reductase
								YDR210W		Predicted tail-anchored plasma membrane protein		YHR046C	INM1	Inositol monophosphatase
								YDR276C	PMP3	Small plasma membrane protein		YHR071W	PCL5	Cyclin
								YDR367W	KEI1	Component of inositol phosphorylceramide (IPC) synthase		YHR078W		High osmolarity-regulated gene of unknown function
								YDR373W	FRQ1	N-myristoylated calcium-binding protein		YHR083W	SAM35	Component of the sorting and assembly machinery (SAM) complex
								YDR378C	LSM6	Lsm (Like Sm) protein		YHR100C	GEP4	Mitochondrial phosphatidylglycerophosphatase (PGP phosphatase)
								YDR424C	DYN2	Cytoplasmic light chain dynein, microtubule motor protein		YHR106W	TRR2	Mitochondrial thioredoxin reductase
								YDR461W	MFA1	Mating pheromone a-factor		YHR110W	ERP5	Protein with similarity to Emp24p and Erv25p
								YDR487C	RIB3	3,4-dihydroxy-2-butanone-4-phosphate synthase (DHBP synthase)		YHR112C		Protein of unknown function
								YDR500C	RPL37B	Ribosomal 60S subunit protein L37B		YHR131C		Putative protein of unknown function
								YDR519W	FPR2	Membrane-bound peptidyl-prolyl cis-trans isomerase (PPIase)		YHR132W-A	IGO2	Protein required for initiation of G0 program
								YDR533C	HSP31	Methylglyoxalase that converts methylglyoxal to D-lactate		YHR133C	NSG1	Protein involved in regulation of sterol biosynthesis
								YEL001C	IRC22	Putative protein of unknown function		YHR143W	DSE2	Daughter cell-specific secreted protein with similarity to glucanases
								YER007C-A	TMA20	Protein of unknown function that associates with ribosomes		YHR143W-A	RPC10	RNA polymerase subunit ABC10-alpha, found in RNA pol I, II, and III
								YER019C-A	SBH2	Ssh1p-Sss1p-Sbh2p complex component		YHR163W	SOL3	6-phosphogluconolactonase
								YER031C	YPT31	Rab family GTPase		YHR175W	CTR2	Putative low-affinity copper transporter of the vacuolar membrane
								YER044C	ERG28	Endoplasmic reticulum membrane protein		YHR188C	GPI16	Subunit of the glycosylphosphatidylinositol transamidase complex
								YER063W	THO1	Conserved nuclear RNA-binding protein		YHR191C	CTF8	Subunit of a complex with Ctf18p
								YER072W	VTC1	Subunit of the vacuolar transporter chaperone (VTC) complex		YHR199C	AIM46	Putative protein of unknown function
								YER120W	SCS2	Integral ER membrane protein, regulates phospholipid metabolism		YHR204W	MNL1	Alpha-1,2-specific exomannosidase of the endoplasmic reticulum
								YER148W	SPT15	TATA-binding protein		YIL003W	CFD1	Highly conserved iron-sulfur cluster binding protein
								YER150W	SPI1	GPI-anchored cell wall protein involved in weak acid resistance		YIL009C-A	EST3	Component of the telomerase holoenzyme
								YFL038C	YPT1	Rab family GTPase		YIL023C	YKE4	Zinc transporter
								YFR047C	BNA6	Quinolinate phosphoribosyl transferase		YIL034C	CAP2	Beta subunit of the capping protein heterodimer (Cap1p and Cap2p)
								YGL020C	GET1	Subunit of the GET complex		YIL040W	APQ12	Protein required for nuclear envelope morphology
								YGL191W	COX13	Subunit VIa of cytochrome c oxidase		YIL043C	CBR1	Microsomal cytochrome b reductase
								YGL226C-A	OST5	Zeta subunit of the oligosaccharyltransferase complex of the ER lumen		YIL044C	AGE2	ADP-ribosylation factor (ARF) GTPase activating protein (GAP) effector
								YGL256W	ADH4	Alcohol dehydrogenase isoenzyme type IV		YIL047C	SYG1	Plasma membrane protein of unknown function
								YGR008C	STF2	Protein involved in resistance to desiccation stress		YIL059C		Dubious open reading frame
								YGR020C	VMA7	Subunit F of the V1 peripheral membrane domain of V-ATPase		YIL062C	ARC15	Subunit of the ARP2/3 complex
								YGR029W	ERV1	Flavin-linked sulfhydryl oxidase of the mitochondrial IMS		YIL064W	EFM4	Lysine methyltransferase
								YGR037C	ACB1	Acyl-CoA-binding protein		YIL065C	FIS1	Protein involved in mitochondrial fission and peroxisome abundance
								YGR105W	VMA21	Integral membrane protein required for V-ATPase function		YIL087C	AIM19	Putative protein of unknown function
								YGR167W	CLC1	Clathrin light chain		YIL113W	SDP1	Stress-inducible dual-specificity MAP kinase phosphatase
								YGR181W	TIM13	Mitochondrial intermembrane space protein		YIL114C	POR2	Putative mitochondrial porin (voltage-dependent anion channel)
								YGR232W	NAS6	Assembly chaperone for the 19S proteasome regulatory particle base		YIL120W	QDR1	Multidrug transporter of the major facilitator superfamily
								YHL015W	RPS20	Protein component of the small (40S) ribosomal subunit		YIL121W	QDR2	Plasma membrane transporter of the major facilitator superfamily
								YHR026W	VMA16	Subunit c'' of the vacuolar ATPase		YIL123W	SIM1	Protein of the SUN family (Sim1p, Uth1p, Nca3p, Sun4p)
								YHR072W-A	NOP10	Subunit of box H/ACA snoRNP complex		YIL134W	FLX1	Protein required for transport of flavin adenine dinucleotide (FAD)
								YHR087W	RTC3	Protein of unknown function involved in RNA metabolism		YIL136W	OM45	Mitochondrial outer membrane protein of unknown function
								YHR089C	GAR1	Protein component of the H/ACA snoRNP pseudouridylase complex		YIL145C	PAN6	Pantothenate synthase
								YHR104W	GRE3	Aldose reductase		YIL157C	COA1	Mitochondrial inner membrane protein
								YHR162W	MPC2	Highly conserved subunit of the mitochondrial pyruvate carrier		YIL158W	AIM20	Putative protein of unknown function
								YIL027C	EMC5	Member of conserved ER transmembrane complex		YIR035C		Putative cytoplasmic short-chain dehydrogenase/reductase
								YIL069C	RPS24B	Protein component of the small (40S) ribosomal subunit		YJL001W	PRE3	Beta 1 subunit of the 20S proteasome
								YIL111W	COX5B	Subunit Vb of cytochrome c oxidase		YJL004C	SYS1	Integral membrane protein of the Golgi
								YIL156W-B		Putative protein of unknown function		YJL044C	GYP6	GTPase-activating protein (GAP) for yeast Rab family member Ypt6p
								YIR036C	IRC24	Putative benzil reductase		YJL054W	TIM54	Component of the mitochondrial TIM22 complex
								YJL055W		Putative protein of unknown function		YJL062W-A	COA3	Mitochondrial protein required for cytochrome c oxidase assembly
								YJL121C	RPE1	D-ribulose-5-phosphate 3-epimerase		YJL065C	DLS1	Subunit of ISW2/yCHRAC chromatin accessibility complex
								YJL151C	SNA3	Protein involved in efficient MVB sorting of proteins to the vacuole		YJL079C	PRY1	Sterol binding protein involved in the export of acetylated sterols
								YJL158C	CIS3	Mannose-containing glycoprotein constituent of the cell wall		YJL081C	ARP4	Nuclear actin-related protein involved in chromatin remodeling
								YJL190C	RPS22A	Protein component of the small (40S) ribosomal subunit		YJL093C	TOK1	Outward-rectifier potassium channel of the plasma membrane
								YJL192C	SOP4	ER-membrane protein		YJL117W	PHO86	Endoplasmic reticulum (ER) resident protein
								YJL205C	NCE101	Protein of unknown function		YJL126W	NIT2	Nit protein
								YJR010C-A	SPC1	Subunit of the signal peptidase complex (SPC)		YJL133C-A		Putative protein of unknown function
								YJR044C	VPS55	Late endosomal protein involved in late endosome to vacuole transport		YJL140W	RPB4	RNA polymerase II subunit B32
								YJR085C		Protein of unknown function		YJL143W	TIM17	Essential component of the TIM23 complex
								YJR112W-A		Putative protein of unknown function		YJL144W		Cytoplasmic hydrophilin essential in desiccation-rehydration process
								YJR118C	ILM1	Protein of unknown function		YJL161W	FMP33	Putative protein of unknown function
								YJR135W-A	TIM8	Mitochondrial intermembrane space protein		YJL173C	RFA3	Subunit of heterotrimeric Replication Protein A (RPA)
								YJR148W	BAT2	Cytosolic branched-chain amino acid (BCAA) aminotransferase		YJL174W	KRE9	Glycoprotein involved in cell wall beta-glucan assembly
								YKL013C	ARC19	Subunit of the ARP2/3 complex		YJL184W	GON7	Component of the EKC/KEOPS protein complex
								YKL069W		Methionine-R-sulfoxide reductase		YJL210W	PEX2	RING-finger peroxin and E3 ubiquitin ligase
								YKL141W	SDH3	Subunit of succinate dehydrogenase and of TIM22 translocase		YJL212C	OPT1	Proton-coupled oligopeptide transporter of the plasma membrane
								YKL160W	ELF1	Transcription elongation factor with a conserved zinc finger domain		YJL213W		Protein of unknown function that may interact with ribosomes
								YKL190W	CNB1	Calcineurin B		YJR014W	TMA22	Protein of unknown function
								YKL192C	ACP1	Mitochondrial matrix acyl carrier protein		YJR017C	ESS1	Peptidylprolyl-cis/trans-isomerase (PPIase)
								YKR057W	RPS21A	Protein component of the small (40S) ribosomal subunit		YJR024C	MDE1	5'-methylthioribulose-1-phosphate dehydratase
								YKR065C	PAM17	Constituent of the TIM23 complex		YJR034W	PET191	Protein required for assembly of cytochrome c oxidase
								YKR070W		Putative protein of unknown function		YJR046W	TAH11	DNA replication licensing factor
								YLR179C		Protein of unknown function with similarity to Tfs1p		YJR049C	UTR1	ATP-NADH kinase
								YLR264W	RPS28B	Protein component of the small (40S) ribosomal subunit		YJR058C	APS2	Small subunit of the clathrin-associated adaptor complex AP-2
								YLR294C		Dubious open reading frame		YJR063W	RPA12	RNA polymerase I subunit A12.2
								YLR295C	ATP14	Subunit h of the F0 sector of mitochondrial F1F0 ATP synthase		YJR068W	RFC2	Subunit of heteropentameric Replication factor C (RF-C)
								YLR344W	RPL26A	Ribosomal 60S subunit protein L26A		YJR073C	OPI3	Methylene-fatty-acyl-phospholipid synthase
								YLR351C	NIT3	Nit protein		YJR074W	MOG1	Conserved nuclear protein that interacts with GTP-Gsp1p
								YLR356W	ATG33	Mitochondrial mitophagy-specific protein		YJR096W		Xylose and arabinose reductase
								YLR370C	ARC18	Subunit of the ARP2/3 complex		YJR106W	ECM27	Putative protein of unknown function
								YLR390W-A	CCW14	Covalently linked cell wall glycoprotein		YJR147W	HMS2	Protein with similarity to heat shock transcription factors
								YLR406C	RPL31B	Ribosomal 60S subunit protein L31B		YKL002W	DID4	Class E Vps protein of the ESCRT-III complex
								YLR421C	RPN13	Subunit of the 19S regulatory particle of the 26S proteasome lid		YKL003C	MRP17	Mitochondrial ribosomal protein of the small subunit
								YML012W	ERV25	Member of the p24 family involved in ER to Golgi transport		YKL006C-A	SFT1	Intra-Golgi v-SNARE
								YML079W		Non-essential protein of unknown function		YKL015W	PUT3	Transcriptional activator
								YML081C-A	ATP18	Subunit of the mitochondrial F1F0 ATP synthase		YKL018C-A		Putative protein of unknown function
								YML092C	PRE8	Alpha 2 subunit of the 20S proteasome		YKL019W	RAM2	Alpha subunit of farnesyltransferase and geranylgeranyltransferase-I
								YML106W	URA5	Major orotate phosphoribosyltransferase (OPRTase) isozyme		YKL046C	DCW1	Putative mannosidase
								YMR072W	ABF2	Mitochondrial DNA-binding protein		YKL053C-A	MDM35	Mitochondrial intermembrane space protein
								YMR074C		Protein with homology to human PDCD5		YKL058W	TOA2	TFIIA small subunit
								YMR090W		Putative protein of unknown function		YKL065C	YET1	Endoplasmic reticulum transmembrane protein
								YMR122W-A		Protein of unknown function		YKL098W	MTC2	Protein of unknown function
								YMR183C	SSO2	Plasma membrane t-SNARE		YKL110C	KTI12	Protein that plays a role in modification of tRNA wobble nucleosides
								YMR251W-A	HOR7	Protein of unknown function		YKL132C	RMA1	Putative dihydrofolate synthetase
								YMR286W	MRPL33	Mitochondrial ribosomal protein of the large subunit		YKL138C	MRPL31	Mitochondrial ribosomal protein of the large subunit
								YMR295C		Protein of unknown function that associates with ribosomes		YKL144C	RPC25	RNA polymerase III subunit C25
								YMR298W	LIP1	Ceramide synthase subunit		YKL156W	RPS27A	Protein component of the small (40S) ribosomal subunit
								YMR304C-A		Dubious open reading frame		YKL170W	MRPL38	Mitochondrial ribosomal protein of the large subunit
								YNL024C-A	KSH1	Essential protein suggested to function early in the secretory pathway		YKL196C	YKT6	Vesicle membrane protein (v-SNARE) with acyltransferase activity
								YNL070W	TOM7	Component of the TOM (translocase of outer membrane) complex		YKL206C	ADD66	Protein involved in 20S proteasome assembly
								YNL202W	SPS19	Peroxisomal 2,4-dienoyl-CoA reductase		YKL207W	EMC3	Member of conserved ER transmembrane complex
								YNL244C	SUI1	Translation initiation factor eIF1		YKL213C	DOA1	WD repeat protein required for ubiquitin-mediated protein degradation
								YNL259C	ATX1	Cytosolic copper metallochaperone		YKL218C	SRY1	3-hydroxyaspartate dehydratase
								YOL064C	MET22	Bisphosphate-3'-nucleotidase		YKL219W	COS9	Protein of unknown function
								YOL077W-A	ATP19	Subunit k of the mitochondrial F1F0 ATP synthase		YKR014C	YPT52	Endosomal Rab family GTPase
								YOL086W-A	MHF1	Component of the heterotetrameric MHF histone-fold complex		YKR042W	UTH1	Mitochondrial inner membrane protein
								YOR020W-A		Putative protein of unknown function		YKR049C	FMP46	Putative redox protein containing a thioredoxin fold
								YOR045W	TOM6	Component of the TOM (translocase of outer membrane) complex		YKR050W	TRK2	Component of the Trk1p-Trk2p potassium transport system
								YOR210W	RPB10	RNA polymerase subunit ABC10-beta		YKR051W		Putative protein of unknown function
								YOR251C	TUM1	Rhodanese domain sulfur transferase		YKR068C	BET3	Core component of transport protein particle (TRAPP) complexes I-III
								YOR271C	FSF1	Putative protein		YKR074W	AIM29	Putative protein of unknown function
								YOR285W	RDL1	Thiosulfate sulfurtransferase		YKR085C	MRPL20	Mitochondrial ribosomal protein of the large subunit
								YOR298C-A	MBF1	Transcriptional coactivator		YKR088C	TVP38	Integral membrane protein
								YPL010W	RET3	Zeta subunit of the coatomer complex (COPI)		YLL009C	COX17	Copper metallochaperone that transfers copper to Sco1p and Cox11p
								YPL225W		Protein of unknown function		YLL014W	EMC6	Member of conserved ER transmembrane complex
								YPL271W	ATP15	Epsilon subunit of the F1 sector of mitochondrial F1F0 ATP synthase		YLL018C-A	COX19	Protein required for cytochrome c oxidase assembly
								YPR028W	YOP1	Membrane protein that interacts with Yip1p to mediate membrane traffic		YLL023C	POM33	Transmembrane nucleoporin
								YPR052C	NHP6A	High-mobility group (HMG) protein		YLL028W	TPO1	Polyamine transporter of the major facilitator superfamily
								YPR058W	YMC1	Putative mitochondrial inner membrane transporter		YLL049W	LDB18	Component of the dynactin complex
								YPR127W		Putative pyridoxine 4-dehydrogenase		YLL051C	FRE6	Putative ferric reductase with similarity to Fre2p
								YPR133W-A	TOM5	Component of the TOM (translocase of outer membrane) complex		YLL055W	YCT1	High-affinity cysteine-specific transporter
								YPR183W	DPM1	Dolichol phosphate mannose (Dol-P-Man) synthase of the ER membrane		YLR007W	NSE1	Component of the SMC5-SMC6 complex
												YLR008C	PAM18	Subunit of the import motor (PAM complex)
												YLR016C	PML1	Subunit of the RES complex
												YLR020C	YEH2	Steryl ester hydrolase
												YLR034C	SMF3	Putative divalent metal ion transporter involved in iron homeostasis
												YLR038C	COX12	Subunit VIb of cytochrome c oxidase
												YLR050C		Putative protein of unknown function
												YLR057W	MNL2	Putative mannosidase involved in ER-associated protein degradation
												YLR059C	REX2	3'-5' RNA exonuclease
												YLR064W	PER33	Protein that localizes to the endoplasmic reticulum
												YLR065C	ENV10	Protein proposed to be involved in vacuolar functions
												YLR074C	BUD20	C2H2-type zinc finger protein required for ribosome assembly
												YLR078C	BOS1	v-SNARE (vesicle specific SNAP receptor)
												YLR079W	SIC1	Cyclin-dependent kinase inhibitor (CKI)
												YLR083C	EMP70	Protein with a role in cellular adhesion and filamentous growth
												YLR091W	GEP5	Protein of unknown function
												YLR099W-A	MIM2	Mitochondrial protein required for outer membrane protein import
												YLR100W	ERG27	3-keto sterol reductase
												YLR105C	SEN2	Subunit of the tRNA splicing endonuclease
												YLR114C	AVL9	Conserved protein involved in exocytic transport from the Golgi
												YLR118C		Acyl-protein thioesterase responsible for depalmitoylation of Gpa1p
												YLR120C	YPS1	Aspartic protease
												YLR121C	YPS3	Aspartic protease
												YLR137W	RKM5	Protein lysine methyltransferase
												YLR138W	NHA1	Na+/H+ antiporter
												YLR152C		Putative protein of unknown function
												YLR170C	APS1	Small subunit of the clathrin-associated adaptor complex AP-1
												YLR201C	COQ9	Protein required for ubiquinone biosynthesis and respiratory growth
												YLR204W	QRI5	Mitochondrial inner membrane protein
												YLR246W	ERF2	Subunit of a palmitoyltransferase
												YLR251W	SYM1	Protein required for ethanol metabolism
												YLR268W	SEC22	R-SNARE protein
												YLR286C	CTS1	Endochitinase
												YLR292C	SEC72	Non-essential subunit of Sec63 complex
												YLR297W		Protein of unknown function
												YLR300W	EXG1	Major exo-1,3-beta-glucanase of the cell wall
												YLR327C	TMA10	Protein of unknown function that associates with ribosomes
												YLR348C	DIC1	Mitochondrial dicarboxylate carrier
												YLR361C	DCR2	Phosphoesterase
												YLR361C-A		Putative protein of unknown function
												YLR367W	RPS22B	Protein component of the small (40S) ribosomal subunit
												YLR375W	STP3	Zinc-finger protein of unknown function
												YLR378C	SEC61	Conserved ER protein translocation channel
												YLR390W	ECM19	Putative protein of unknown function
												YLR395C	COX8	Subunit VIII of cytochrome c oxidase (Complex IV)
												YLR414C	PUN1	Plasma membrane protein with a role in cell wall integrity
												YLR426W	TDA5	Putative protein of unknown function
												YLR438C-A	LSM3	Lsm (Like Sm) protein
												YML001W	YPT7	Rab family GTPase
												YML019W	OST6	Subunit of the oligosaccharyltransferase complex of the ER lumen
												YML022W	APT1	Adenine phosphoribosyltransferase
												YML023C	NSE5	Component of the SMC5-SMC6 complex
												YML030W	RCF1	Cytochrome c oxidase subunit
												YML051W	GAL80	Transcriptional regulator involved in the repression of GAL genes
												YML055W	SPC2	Subunit of signal peptidase complex
												YML057W	CMP2	Calcineurin A
												YML058W	SML1	Ribonucleotide reductase inhibitor
												YML077W	BET5	Core component of transport protein particle (TRAPP) complexes I-III
												YML101C	CUE4	Protein of unknown function
												YML125C	PGA3	Putative cytochrome b5 reductase, localized to the plasma membrane
												YML130C	ERO1	Thiol oxidase required for oxidative protein folding in the ER
												YMR008C	PLB1	Phospholipase B (lysophospholipase) involved in lipid metabolism
												YMR009W	ADI1	Acireductone dioxygenease involved in the methionine salvage pathway
												YMR022W	UBC7	Ubiquitin conjugating enzyme
												YMR035W	IMP2	Catalytic subunit of mitochondrial inner membrane peptidase complex
												YMR056C	AAC1	Mitochondrial inner membrane ADP/ATP translocator
												YMR061W	RNA14	Component of the cleavage and polyadenylation factor I (CF I)
												YMR071C	TVP18	Integral membrane protein
												YMR073C	IRC21	Putative protein of unknown function
												YMR119W	ASI1	Subunit of the nuclear inner membrane Asi ubiquitin ligase complex
												YMR121C	RPL15B	Ribosomal 60S subunit protein L15B
												YMR149W	SWP1	Delta subunit of the oligosaccharyl transferase glycoprotein complex
												YMR150C	IMP1	Catalytic subunit of mitochondrial inner membrane peptidase complex
												YMR161W	HLJ1	Co-chaperone for Hsp40p
												YMR178W		Protein of unknown function
												YMR180C	CTL1	RNA 5'-triphosphatase, localizes to both the nucleus and cytoplasm
												YMR184W	ADD37	Protein of unknown function
												YMR195W	ICY1	Protein of unknown function
												YMR202W	ERG2	C-8 sterol isomerase
												YMR221C		Putative protein of unknown function
												YMR222C	FSH2	Putative serine hydrolase that localizes to the cytoplasm
												YMR236W	TAF9	Subunit (17 kDa) of TFIID and SAGA complexes
												YMR241W	YHM2	Citrate and oxoglutarate carrier protein
												YMR244C-A	COA6	Protein involved in cytochrome c oxidase (Complex IV) assembly
												YMR256C	COX7	Subunit VII of cytochrome c oxidase (Complex IV)
												YMR262W		Protein of unknown function
												YMR264W	CUE1	Ubiquitin-binding protein
												YMR292W	GOT1	Homodimeric protein that is packaged into COPII vesicles
												YMR305C	SCW10	Cell wall protein with similarity to glucanases
												YMR319C	FET4	Low-affinity Fe(II) transporter of the plasma membrane
												YNL003C	PET8	S-adenosylmethionine transporter of the mitochondrial inner membrane
												YNL006W	LST8	Protein required for the transport of Gap1p
												YNL007C	SIS1	Type II HSP40 co-chaperone that interacts with the HSP70 protein Ssa1p
												YNL030W	HHF2	Histone H4
												YNL031C	HHT2	Histone H3
												YNL040W		Putative protein of unknown function
												YNL044W	YIP3	Protein localized to COPII vesicles
												YNL046W		Putative protein of unknown function
												YNL052W	COX5A	Subunit Va of cytochrome c oxidase
												YNL056W	OCA2	Putative protein of unknown function
												YNL063W	MTQ1	S-adenosylmethionine-dependent methyltransferase
												YNL066W	SUN4	Cell wall protein related to glucanases
												YNL081C	SWS2	Putative mitochondrial ribosomal protein of the small subunit
												YNL090W	RHO2	Non-essential small GTPase of the Rho/Rac family of Ras-like proteins
												YNL094W	APP1	Phosphatidate phosphatase, converts phosphatidate to diacylglycerol
												YNL125C	ESBP6	Protein with similarity to monocarboxylate permeases
												YNL130C	CPT1	Cholinephosphotransferase
												YNL145W	MFA2	Mating pheromone a-factor
												YNL149C	PGA2	Essential protein required for maturation of Gas1p and Pho8p
												YNL153C	GIM3	Subunit of the heterohexameric cochaperone prefoldin complex
												YNL155W	CUZ1	Protein with a role in the ubiquitin-proteasome pathway
												YNL158W	PGA1	Essential component of GPI-mannosyltransferase II
												YNL159C	ASI2	Subunit of the nuclear inner membrane Asi ubiquitin ligase complex
												YNL187W	SWT21	Protein involved in mRNA splicing
												YNL200C		NADHX epimerase
												YNL217W		Putative protein of unknown function
												YNL234W		Protein of unknown function with similarity to globins
												YNL241C	ZWF1	Glucose-6-phosphate dehydrogenase (G6PD)
												YNL264C	PDR17	Phosphatidylinositol transfer protein (PITP)
												YNL281W	HCH1	Heat shock protein regulator
												YNL283C	WSC2	Sensor-transducer of the stress-activated PKC1-MPK1 signaling pathway
												YNL305C	BXI1	Protein involved in apoptosis
												YNR001C	CIT1	Citrate synthase
												YNR022C	MRPL50	Mitochondrial ribosomal protein of the large subunit
												YNR027W	BUD17	Putative pyridoxal kinase
												YNR035C	ARC35	Subunit of the ARP2/3 complex
												YNR036C	MRPS12	Mitochondrial protein
												YNR037C	RSM19	Mitochondrial ribosomal protein of the small subunit
												YNR046W	TRM112	Protein involved in methylation of tRNA, rRNA, and translation factors
												YNR051C	BRE5	Ubiquitin protease cofactor
												YNR075W	COS10	Protein of unknown function
												YOL005C	RPB11	RNA polymerase II subunit B12.5
												YOL011W	PLB3	Phospholipase B (lysophospholipase) involved in lipid metabolism
												YOL012C	HTZ1	Histone variant H2AZ
												YOL014W		Putative protein of unknown function
												YOL016C	CMK2	Calmodulin-dependent protein kinase
												YOL022C	TSR4	Cytoplasmic protein required for correct processing of 20S pre-rRNA
												YOL026C	MIM1	Mitochondrial protein required for outer membrane protein import
												YOL032W	OPI10	Protein with a possible role in phospholipid biosynthesis
												YOL038W	PRE6	Alpha 4 subunit of the 20S proteasome
												YOL048C	RRT8	Protein involved in spore wall assembly
												YOL049W	GSH2	Glutathione synthetase
												YOL067C	RTG1	Transcription factor (bHLH) involved in interorganelle communication
												YOL071W	SDH5	Protein required for flavinylation of Sdh1p
												YOL073C	DSC2	Multi-transmembrane subunit of the DSC ubiquitin ligase complex
												YOL084W	PHM7	Protein of unknown function
												YOL088C	MPD2	Member of the protein disulfide isomerase (PDI) family
												YOL092W	YPQ1	Putative vacuolar membrane transporter for cationic amino acids
												YOL110W	SHR5	Palmitoyltransferase subunit
												YOL111C	MDY2	Protein involved in inserting tail-anchored proteins into ER membranes
												YOL129W	VPS68	Vacuolar membrane protein of unknown function
												YOL133W	HRT1	RING-H2 domain core subunit of multiple ubiquitin ligase complexes
												YOL136C	PFK27	6-phosphofructo-2-kinase
												YOL158C	ENB1	Endosomal ferric enterobactin transporter
												YOL164W	BDS1	Bacterially-derived sulfatase
												YOR020C	HSP10	Mitochondrial matrix co-chaperonin
												YOR021C	SFM1	SPOUT methyltransferase
												YOR030W	DFG16	Probable multiple transmembrane protein
												YOR040W	GLO4	Mitochondrial glyoxalase II
												YOR067C	ALG8	Glucosyl transferase
												YOR079C	ATX2	Golgi membrane protein involved in manganese homeostasis
												YOR103C	OST2	Epsilon subunit of the oligosaccharyltransferase complex
												YOR107W	RGS2	Negative regulator of glucose-induced cAMP signaling
												YOR120W	GCY1	Glycerol dehydrogenase
												YOR126C	IAH1	Isoamyl acetate-hydrolyzing esterase
												YOR157C	PUP1	Beta 2 subunit of the 20S proteasome
												YOR163W	DDP1	Polyphosphate phosphatase
												YOR172W	YRM1	Zinc finger transcription factor involved in multidrug resistance
												YOR173W	DCS2	m(7)GpppX pyrophosphatase regulator
												YOR174W	MED4	Subunit of the RNA polymerase II mediator complex
												YOR219C	STE13	Dipeptidyl aminopeptidase
												YOR220W	RCN2	Protein of unknown function
												YOR231W	MKK1	MAPKK involved in the protein kinase C signaling pathway
												YOR232W	MGE1	Mitochondrial matrix cochaperone
												YOR236W	DFR1	Dihydrofolate reductase involved in tetrahydrofolate biosynthesis
												YOR246C	ENV9	Protein proposed to be involved in vacuolar functions
												YOR261C	RPN8	Essential non-ATPase regulatory subunit of the 26S proteasome
												YOR265W	RBL2	Protein involved in microtubule morphogenesis
												YOR278W	HEM4	Uroporphyrinogen III synthase
												YOR289W		Putative protein of unknown function
												YOR292C		Putative protein of unknown function
												YOR294W	RRS1	Essential protein that binds ribosomal protein L11
												YOR327C	SNC2	Vesicle membrane receptor protein (v-SNARE)
												YOR328W	PDR10	ATP-binding cassette (ABC) transporter
												YOR357C	SNX3	Sorting nexin for late-Golgi enzymes
												YOR385W		Putative protein of unknown function
												YPL015C	HST2	Cytoplasmic NAD(+)-dependent protein deacetylase
												YPL017C	IRC15	Microtubule associated protein
												YPL024W	RMI1	Subunit of the RecQ (Sgs1p) - Topo III (Top3p) complex
												YPL053C	KTR6	Probable mannosylphosphate transferase
												YPL058C	PDR12	Plasma membrane ATP-binding cassette (ABC) transporter
												YPL059W	GRX5	Glutathione-dependent oxidoreductase
												YPL067C		Putative protein of unknown function
												YPL075W	GCR1	Transcriptional activator of genes involved in glycolysis
												YPL088W		Putative aryl alcohol dehydrogenase
												YPL094C	SEC62	Essential subunit of Sec63 complex
												YPL098C	MGR2	Subunit of the TIM23 translocase complex
												YPL149W	ATG5	Conserved protein involved in autophagy and the Cvt pathway
												YPL170W	DAP1	Heme-binding protein
												YPL183W-A	RTC6	Protein involved in translation
												YPL189C-A	COA2	Cytochrome oxidase assembly factor
												YPL195W	APL5	Delta adaptin-like subunit of the clathrin associated protein complex
												YPL211W	NIP7	Nucleolar protein required for 60S ribosome subunit biogenesis
												YPL214C	THI6	Thiamine-phosphate diphosphorylase and hydroxyethylthiazole kinase
												YPL221W	FLC1	Putative FAD transporter
												YPL237W	SUI3	Beta subunit of the translation initiation factor eIF2
												YPL239W	YAR1	Ankyrin-repeat containing, nucleocytoplasmic shuttling chaperone
												YPL244C	HUT1	Protein with a role in UDP-galactose transport to the Golgi lumen
												YPL246C	RBD2	Possible rhomboid protease
												YPL252C	YAH1	Ferredoxin of the mitochondrial matrix
												YPL273W	SAM4	S-adenosylmethionine-homocysteine methyltransferase
												YPR004C	AIM45	Putative ortholog of mammalian ETF-alpha
												YPR006C	ICL2	2-methylisocitrate lyase of the mitochondrial matrix
												YPR017C	DSS4	Guanine nucleotide dissociation stimulator for Sec4p
												YPR026W	ATH1	Acid trehalase required for utilization of extracellular trehalose
												YPR036W-A	SPO24	Small (67 amino acids) protein involved in sporulation
												YPR037C	ERV2	Flavin-linked sulfhydryl oxidase localized to the ER lumen
												YPR051W	MAK3	Catalytic subunit of the NatC type N-terminal acetyltransferase
												YPR062W	FCY1	Cytosine deaminase
												YPR063C		ER-localized protein of unknown function
												YPR066W	UBA3	Protein that activates Rub1p (NEDD8) before neddylation
												YPR100W	MRPL51	Mitochondrial ribosomal protein of the large subunit
												YPR113W	PIS1	Phosphatidylinositol synthase
												YPR114W		Putative protein of unknown function
												YPR128C	ANT1	Peroxisomal adenine nucleotide transporter
												YPR138C	MEP3	Ammonium permease of high capacity and low affinity
												YPR157W	TDA6	Putative protein of unknown function
												YPR158W	CUR1	Sorting factor, central regulator of spatial protein quality control
												YPR166C	MRP2	Mitochondrial ribosomal protein of the small subunit
												YPR174C		Protein of unknown function
												YPR185W	ATG13	Regulatory subunit of the Atg1p signaling complex
												YPR187W	RPO26	RNA polymerase subunit ABC23
												YPR188C	MLC2	Regulatory light chain for the type II myosin Myo1p
												YPR199C	ARR1	Transcriptional activator of the basic leucine zipper (bZIP) family
												group 4B
												YAL001C	TFC3	Subunit of RNA polymerase III transcription initiation factor complex
												YAL013W	DEP1	Component of the Rpd3L histone deacetylase complex
												YAL019W	FUN30	Snf2p family member with ATP-dependent chromatin remodeling activity
												YAL021C	CCR4	Component of the CCR4-NOT transcriptional complex
												YAL022C	FUN26	High affinity, broad selectivity, nucleoside/nucleobase transporter
												YAL029C	MYO4	Type V myosin motor involved in actin-based transport of cargos
												YAL031C	GIP4	Cytoplasmic protein that regulates protein phosphatase 1 Glc7p
												YAL041W	CDC24	Guanine nucleotide exchange factor for Cdc42p
												YAL043C	PTA1	Subunit of holo-CPF
												YAL048C	GEM1	Outer mitochondrial membrane GTPase, subunit of the ERMES complex
												YAL051W	OAF1	Oleate-activated transcription factor
												YAL056W	GPB2	Multistep regulator of cAMP-PKA signaling
												YAL058W	CNE1	Calnexin
												YAR014C	BUD14	Protein involved in bud-site selection
												YAR018C	KIN3	Nonessential serine/threonine protein kinase
												YAR019C	CDC15	Protein kinase of the Mitotic Exit Network
												YAR042W	SWH1	Protein similar to mammalian oxysterol-binding protein
												YBL004W	UTP20	Component of the small-subunit (SSU) processome
												YBL008W	HIR1	Subunit of the HIR complex
												YBL014C	RRN6	Component of the core factor (CF) rDNA transcription factor complex
												YBL015W	ACH1	Protein with CoA transferase activity
												YBL016W	FUS3	Mitogen-activated serine/threonine protein kinase involved in mating
												YBL033C	RIB1	GTP cyclohydrolase II
												YBL038W	MRPL16	Mitochondrial ribosomal protein of the large subunit
												YBL059W		Putative protein of unknown function
												YBL061C	SKT5	Activator of Chs3p (chitin synthase III) during vegetative growth
												YBL066C	SEF1	Putative transcription factor
												YBL069W	AST1	Lipid raft associated protein
												YBL079W	NUP170	Subunit of the inner ring of the nuclear pore complex (NPC)
												YBL080C	PET112	Subunit of the trimeric GatFAB AmidoTransferase(AdT) complex
												YBL084C	CDC27	Subunit of the Anaphase-Promoting Complex/Cyclosome (APC/C)
												YBL085W	BOI1	Protein implicated in polar growth
												YBL088C	TEL1	Protein kinase primarily involved in telomere length regulation
												YBL090W	MRP21	Mitochondrial ribosomal protein of the small subunit
												YBL093C	ROX3	Subunit of the RNA polymerase II mediator complex
												YBL095W		Putative protein of unknown function
												YBL101C	ECM21	Protein involved in regulating endocytosis of plasma membrane proteins
												YBL104C	SEA4	Subunit of the SEA (Seh1-associated) complex
												YBL105C	PKC1	Protein serine/threonine kinase
												YBL106C	SRO77	Protein with roles in exocytosis and cation homeostasis
												YBR001C	NTH2	Putative neutral trehalase, required for thermotolerance
												YBR002C	RER2	Cis-prenyltransferase involved in dolichol synthesis
												YBR036C	CSG2	Endoplasmic reticulum membrane protein
												YBR037C	SCO1	Copper-binding protein of mitochondrial inner membrane
												YBR055C	PRP6	Splicing factor
												YBR059C	AKL1	Ser-Thr protein kinase
												YBR069C	TAT1	Amino acid transporter for valine, leucine, isoleucine, and tyrosine
												YBR071W		Protein of unknown function found in the cytoplasm and bud neck
												YBR073W	RDH54	DNA-dependent ATPase
												YBR077C	SLM4	Component of the EGO and GSE complexes
												YBR083W	TEC1	Transcription factor targeting filamentation genes and Ty1 expression
												YBR097W	VPS15	Serine/threonine protein kinase involved in vacuolar protein sorting
												YBR101C	FES1	Hsp70 (Ssa1p) nucleotide exchange factor
												YBR108W	AIM3	Protein that inhibits barbed-end actin filament elongation
												YBR112C	CYC8	General transcriptional co-repressor
												YBR120C	CBP6	Mitochondrial protein required for translation of the COB mRNA
												YBR122C	MRPL36	Mitochondrial ribosomal protein of the large subunit
												YBR123C	TFC1	Subunit of RNA polymerase III transcription initiation factor complex
												YBR130C	SHE3	Protein adaptor between Myo4p and the She2p-mRNA complex
												YBR133C	HSL7	Protein arginine N-methyltransferase
												YBR136W	MEC1	Genome integrity checkpoint protein and PI kinase superfamily member
												YBR140C	IRA1	GTPase-activating protein
												YBR146W	MRPS9	Mitochondrial ribosomal protein of the small subunit
												YBR158W	AMN1	Protein required for daughter cell separation
												YBR165W	UBS1	Ubiquitin-conjugating enzyme suppressor that regulates Cdc34p
												YBR172C	SMY2	GYF domain protein
												YBR175W	SWD3	Essential subunit of the COMPASS (Set1C) complex
												YBR182C	SMP1	MADS-box transcription factor involved in osmotic stress response
												YBR195C	MSI1	Subunit of chromatin assembly factor I (CAF-1)
												YBR198C	TAF5	Subunit (90 kDa) of TFIID and SAGA complexes
												YBR208C	DUR1,2	Urea amidolyase
												YBR211C	AME1	Essential kinetochore protein associated with microtubules and SPBs
												YBR214W	SDS24	Protein involved in cell separation during budding
												YBR223C	TDP1	Tyrosyl-DNA phosphodiesterase I
												YBR231C	SWC5	Component of the SWR1 complex
												YBR238C		Mitochondrial membrane protein
												YBR254C	TRS20	Core component of transport protein particle (TRAPP) complexes I-III
												YBR264C	YPT10	Rab family GTP-binding protein
												YBR265W	TSC10	3-ketosphinganine reductase
												YBR267W	REI1	Cytoplasmic pre-60S factor
												YBR279W	PAF1	Component of the Paf1p complex involved in transcription elongation
												YBR280C	SAF1	F-Box protein involved in proteasome-dependent degradation of Aah1p
												YBR295W	PCA1	Cadmium transporting P-type ATPase
												YCL008C	STP22	Component of the ESCRT-I complex
												YCL014W	BUD3	Protein involved in bud-site selection
												YCL016C	DCC1	Subunit of a complex with Ctf8p and Ctf18p
												YCL029C	BIK1	Microtubule-associated protein
												YCL031C	RRP7	Essential protein involved in rRNA processing and ribosome biogenesis
												YCL034W	LSB5	Protein of unknown function
												YCL036W	GFD2	Protein of unknown function
												YCL039W	GID7	Subunit of GID Complex that binds directly to central component Vid30p
												YCL054W	SPB1	AdoMet-dependent methyltransferase
												YCL061C	MRC1	S-phase checkpoint protein required for DNA replication
												YCL063W	VAC17	Phosphoprotein involved in vacuole inheritance
												YCR005C	CIT2	Citrate synthase
												YCR033W	SNT1	Subunit of the Set3C deacetylase complex
												YCR035C	RRP43	Exosome non-catalytic core component
												YCR042C	TAF2	TFIID subunit (150 kDa)
												YCR047C	BUD23	Methyltransferase
												YCR052W	RSC6	Component of the RSC chromatin remodeling complex
												YCR069W	CPR4	Peptidyl-prolyl cis-trans isomerase (cyclophilin)
												YCR077C	PAT1	Deadenylation-dependent mRNA-decapping factor
												YCR084C	TUP1	General repressor of transcription
												YCR093W	CDC39	Component of the CCR4-NOT1 core complex
												YCR095C	OCA4	Cytoplasmic protein required for replication of Brome mosaic virus
												YDL005C	MED2	Subunit of the RNA polymerase II mediator complex
												YDL019C	OSH2	Member of an oxysterol-binding protein family with seven members
												YDL020C	RPN4	Transcription factor that stimulates expression of proteasome genes
												YDL025C	RTK1	Putative protein kinase, potentially phosphorylated by Cdc28p
												YDL028C	MPS1	Dual-specificity kinase
												YDL031W	DBP10	Putative ATP-dependent RNA helicase of the DEAD-box protein family
												YDL033C	SLM3	tRNA-specific 2-thiouridylase
												YDL035C	GPR1	Plasma membrane G protein coupled receptor (GPCR)
												YDL048C	STP4	Protein containing a Kruppel-type zinc-finger domain
												YDL058W	USO1	Essential protein involved in vesicle-mediated ER to Golgi transport
												YDL074C	BRE1	E3 ubiquitin ligase
												YDL077C	VAM6	Vacuolar protein involved in vacuolar membrane fusion tethering
												YDL080C	THI3	Regulatory protein that binds Pdc2p and Thi2p transcription factors
												YDL088C	ASM4	FG-nucleoporin component of central core of nuclear pore complex (NPC)
												YDL111C	RRP42	Exosome non-catalytic core component
												YDL116W	NUP84	Subunit of the Nup84p subcomplex of the nuclear pore complex (NPC)
												YDL117W	CYK3	SH3-domain protein located in the bud neck and cytokinetic actin ring
												YDL122W	UBP1	Ubiquitin-specific protease
												YDL133W	SRF1	Regulator of phospholipase D (Spo14p)
												YDL142C	CRD1	Cardiolipin synthase
												YDL155W	CLB3	B-type cyclin involved in cell cycle progression
												YDL156W	CMR1	DNA-binding protein with preference for UV-damaged DNA
												YDL159W	STE7	Signal transducing MAP kinase kinase
												YDL167C	NRP1	Putative RNA binding protein of unknown function
												YDL175C	AIR2	RNA-binding subunit of the TRAMP nuclear RNA surveillance complex
												YDL188C	PPH22	Catalytic subunit of protein phosphatase 2A (PP2A)
												YDL198C	GGC1	Mitochondrial GTP/GDP transporter
												YDL215C	GDH2	NAD(+)-dependent glutamate dehydrogenase
												YDL220C	CDC13	Single stranded DNA-binding protein found at TG1-3 telomere G-tails
												YDL224C	WHI4	Putative RNA binding protein
												YDL225W	SHS1	Component of the septin ring that is required for cytokinesis
												YDL233W	MFG1	Regulator of filamentous growth
												YDL234C	GYP7	GTPase-activating protein for yeast Rab family members
												YDL240W	LRG1	GTPase-activating protein (GAP)
												YDR001C	NTH1	Neutral trehalase, degrades trehalose
												YDR006C	SOK1	Protein of unknown function
												YDR017C	KCS1	Inositol hexakisphosphate and inositol heptakisphosphate kinase
												YDR027C	VPS54	Component of the GARP (Golgi-associated retrograde protein) complex
												YDR028C	REG1	Regulatory subunit of type 1 protein phosphatase Glc7p
												YDR034C	LYS14	Transcriptional activator involved in regulating lysine biosynthesis
												YDR041W	RSM10	Mitochondrial ribosomal protein of the small subunit
												YDR043C	NRG1	Transcriptional repressor
												YDR061W		Protein with similarity to ABC transporter family members
												YDR067C	OCA6	Cytoplasmic protein required for replication of Brome mosaic virus
												YDR072C	IPT1	Inositolphosphotransferase
												YDR081C	PDC2	Transcription factor for thiamine-regulated genes
												YDR089W		Protein of unknown function
												YDR096W	GIS1	Histone demethylase and transcription factor
												YDR103W	STE5	Pheromone-responsive MAPK scaffold protein
												YDR107C	TMN2	Protein with a role in cellular adhesion and filamentous growth
												YDR116C	MRPL1	Mitochondrial ribosomal protein of the large subunit
												YDR117C	TMA64	Protein of unknown function that associates with ribosomes
												YDR128W	MTC5	Subunit of the SEA (Seh1-associated) complex
												YDR141C	DOP1	Golgi-localized, leucine-zipper domain containing protein
												YDR142C	PEX7	Peroxisomal signal receptor for peroxisomal matrix proteins
												YDR143C	SAN1	Ubiquitin-protein ligase
												YDR144C	MKC7	GPI-anchored aspartyl protease
												YDR145W	TAF12	Subunit (61/68 kDa) of TFIID and SAGA complexes
												YDR147W	EKI1	Ethanolamine kinase
												YDR150W	NUM1	Protein required for nuclear migration
												YDR151C	CTH1	Member of the CCCH zinc finger family
												YDR159W	SAC3	mRNA export factor
												YDR166C	SEC5	Essential 107kDa subunit of the exocyst complex
												YDR169C	STB3	Ribosomal RNA processing element (RRPE)-binding protein
												YDR171W	HSP42	Small heat shock protein (sHSP) with chaperone activity
												YDR175C	RSM24	Mitochondrial ribosomal protein of the small subunit
												YDR176W	NGG1	Subunit of chromatin modifying histone acetyltransferase complexes
												YDR180W	SCC2	Subunit of cohesin loading factor (Scc2p-Scc4p)
												YDR186C		Putative protein of unknown function
												YDR191W	HST4	Member of the Sir2 family of NAD(+)-dependent protein deacetylases
												YDR192C	NUP42	FG-nucleoporin component of central core of the nuclear pore complex
												YDR194C	MSS116	Mitochondrial transcription elongation factor
												YDR195W	REF2	RNA-binding protein
												YDR197W	CBS2	Mitochondrial translational activator of the COB mRNA
												YDR204W	COQ4	Protein with a role in ubiquinone (Coenzyme Q) biosynthesis
												YDR207C	UME6	Rpd3L histone deacetylase complex subunit
												YDR208W	MSS4	Phosphatidylinositol-4-phosphate 5-kinase
												YDR213W	UPC2	Sterol regulatory element binding protein
												YDR216W	ADR1	Carbon source-responsive zinc-finger transcription factor
												YDR219C	MFB1	Mitochondria-associated F-box protein
												YDR229W	IVY1	Phospholipid-binding protein that interacts with both Ypt7p and Vps33p
												YDR234W	LYS4	Homoaconitase
												YDR237W	MRPL7	Mitochondrial ribosomal protein of the large subunit
												YDR239C		Protein of unknown function
												YDR247W	VHS1	Cytoplasmic serine/threonine protein kinase
												YDR251W	PAM1	Essential protein of unknown function
												YDR258C	HSP78	Oligomeric mitochondrial matrix chaperone
												YDR260C	SWM1	Subunit of the anaphase-promoting complex (APC)
												YDR265W	PEX10	Peroxisomal membrane E3 ubiquitin ligase
												YDR283C	GCN2	Protein kinase
												YDR291W	HRQ1	3'-5' DNA helicase that has DNA strand annealing activity
												YDR294C	DPL1	Dihydrosphingosine phosphate lyase
												YDR296W	MHR1	Protein involved in homologous recombination in mitochondria
												YDR301W	CFT1	RNA-binding subunit of the mRNA cleavage and polyadenylation factor
												YDR305C	HNT2	Dinucleoside triphosphate hydrolase
												YDR306C		F-box protein of unknown function
												YDR310C	SUM1	Transcriptional repressor that regulates middle-sporulation genes
												YDR311W	TFB1	Subunit of TFIIH and nucleotide excision repair factor 3 complexes
												YDR326C	YSP2	Protein involved in programmed cell death
												YDR331W	GPI8	ER membrane glycoprotein subunit of the GPI transamidase complex
												YDR334W	SWR1	Swi2/Snf2-related ATPase
												YDR335W	MSN5	Karyopherin
												YDR337W	MRPS28	Mitochondrial ribosomal protein of the small subunit
												YDR338C		Putative protein of unknown function
												YDR347W	MRP1	Mitochondrial ribosomal protein of the small subunit
												YDR348C	PAL1	Protein of unknown function thought to be involved in endocytosis
												YDR351W	SBE2	Protein required for bud growth
												YDR356W	SPC110	Inner plaque spindle pole body (SPB) component
												YDR358W	GGA1	Golgi-localized protein with homology to gamma-adaptin
												YDR362C	TFC6	Subunit of RNA polymerase III transcription initiation factor complex
												YDR375C	BCS1	Protein translocase and chaperone required for Complex III assembly
												YDR392W	SPT3	Subunit of the SAGA and SAGA-like transcriptional regulatory complexes
												YDR399W	HPT1	Dimeric hypoxanthine-guanine phosphoribosyltransferase
												YDR406W	PDR15	Plasma membrane ATP binding cassette (ABC) transporter
												YDR407C	TRS120	Component of transport protein particle (TRAPP) complex II
												YDR422C	SIP1	Alternate beta-subunit of the Snf1p kinase complex
												YDR423C	CAD1	AP-1-like basic leucine zipper (bZIP) transcriptional activator
												YDR436W	PPZ2	Serine/threonine protein phosphatase Z, isoform of Ppz1p
												YDR443C	SSN2	Subunit of the RNA polymerase II mediator complex
												YDR444W		Putative hydrolase acting on ester bonds
												YDR451C	YHP1	Homeobox transcriptional repressor
												YDR457W	TOM1	E3 ubiquitin ligase of the hect-domain class
												YDR466W	PKH3	Protein kinase with similarity to mammalian PDK1 and yeast Pkh1p/Phk2p
												YDR470C	UGO1	Outer membrane component of the mitochondrial fusion machinery
												YDR475C	JIP4	Protein of unknown function
												YDR481C	PHO8	Repressible vacuolar alkaline phosphatase
												YDR490C	PKH1	Serine/threonine protein kinase
												YDR494W	RSM28	Mitochondrial ribosomal protein of the small subunit
												YDR497C	ITR1	Myo-inositol transporter
												YDR498C	SEC20	Membrane glycoprotein v-SNARE
												YDR505C	PSP1	Asn and gln rich protein of unknown function
												YDR507C	GIN4	Protein kinase involved in bud growth and assembly of the septin ring
												YDR520C	URC2	Putative Zn(II)2Cys6 motif containing transcription factor
												YDR531W	CAB1	Pantothenate kinase, ATP:D-pantothenate 4'-phosphotransferase
												YEL007W	MIT1	Transcriptional regulator of pseudohyphal growth
												YEL011W	GLC3	Glycogen branching enzyme, involved in glycogen accumulation
												YEL020C		Protein of unknown function with low sequence identity to Pdc1p
												YEL025C		Putative protein of unknown function
												YEL046C	GLY1	Threonine aldolase
												YEL050C	RML2	Mitochondrial ribosomal protein of the large subunit (L2)
												YEL053C	MAK10	Non-catalytic subunit of N-terminal acetyltransferase of the NatC type
												YEL056W	HAT2	Subunit of the Hat1p-Hat2p histone acetyltransferase complex
												YEL058W	PCM1	Essential N-acetylglucosamine-phosphate mutase
												YEL062W	NPR2	Subunit of SEA (Seh1-associated), Npr2/3, and Iml1p complexes
												YEL063C	CAN1	Plasma membrane arginine permease
												YER008C	SEC3	Subunit of the exocyst complex
												YER015W	FAA2	Medium chain fatty acyl-CoA synthetase
												YER017C	AFG3	Mitochondrial inner membrane m-AAA protease component
												YER019W	ISC1	Inositol phosphosphingolipid phospholipase C
												YER033C	ZRG8	Protein of unknown function
												YER035W	EDC2	RNA-binding protein that directly activates mRNA decapping
												YER047C	SAP1	Putative ATPase of the AAA family
												YER059W	PCL6	Pho85p cyclin of the Pho80p subfamily
												YER061C	CEM1	Mitochondrial beta-keto-acyl synthase
												YER064C	VHR2	Non-essential nuclear protein
												YER067W	RGI1	Protein of unknown function
												YER073W	ALD5	Mitochondrial aldehyde dehydrogenase
												YER075C	PTP3	Phosphotyrosine-specific protein phosphatase
												YER083C	GET2	Subunit of the GET complex
												YER093C	TSC11	Subunit of TORC2 (Tor2p-Lst8p-Avo1-Avo2-Tsc11p-Bit61p)
												YER095W	RAD51	Strand exchange protein
												YER107C	GLE2	RNA export factor associated with the nuclear pore complex (NPC)
												YER124C	DSE1	Daughter cell-specific protein
												YER130C	COM2	Transcription factor that binds IME1 Upstream Activation Signal (UAS)
												YER141W	COX15	Protein required for the hydroxylation of heme O to form heme A
												YER147C	SCC4	Subunit of cohesin loading factor (Scc2p-Scc4p)
												YER151C	UBP3	Ubiquitin-specific protease involved in transport and osmotic response
												YER155C	BEM2	Rho GTPase activating protein (RhoGAP)
												YER157W	COG3	Essential component of the conserved oligomeric Golgi complex
												YER158C		Protein of unknown function
												YER167W	BCK2	Serine/threonine-rich protein involved in PKC1 signaling pathway
												YER169W	RPH1	JmjC domain-containing histone demethylase
												YER172C	BRR2	RNA-dependent ATPase RNA helicase (DEIH box)
												YER176W	ECM32	DNA dependent ATPase/DNA helicase
												YFL001W	DEG1	tRNA:pseudouridine synthase
												YFL008W	SMC1	Subunit of the multiprotein cohesin complex
												YFL013C	IES1	Subunit of the INO80 chromatin remodeling complex
												YFL016C	MDJ1	Co-chaperone that stimulates HSP70 protein Ssc1p ATPase activity
												YFL033C	RIM15	Protein kinase involved in cell proliferation in response to nutrients
												YFL047W	RGD2	GTPase-activating protein (RhoGAP) for Cdc42p and Rho5p
												YFR007W	YFH7	Putative kinase with similarity to the PRK/URK/PANK kinase subfamily
												YFR015C	GSY1	Glycogen synthase
												YFR028C	CDC14	Protein phosphatase required for mitotic exit
												YFR029W	PTR3	Component of the SPS plasma membrane amino acid sensor system
												YFR030W	MET10	Subunit alpha of assimilatory sulfite reductase
												YFR034C	PHO4	Basic helix-loop-helix (bHLH) transcription factor of the myc-family
												YFR037C	RSC8	Component of the RSC chromatin remodeling complex
												YFR040W	SAP155	Protein required for function of the Sit4p protein phosphatase
												YFR048W	RMD8	Cytosolic protein required for sporulation
												YGL003C	CDH1	Activator of anaphase-promoting complex/cyclosome (APC/C)
												YGL013C	PDR1	Transcription factor that regulates the pleiotropic drug response
												YGL014W	PUF4	Member of the PUF protein family
												YGL017W	ATE1	Arginyl-tRNA-protein transferase
												YGL021W	ALK1	Protein kinase
												YGL023C	PIB2	Protein of unknown function
												YGL025C	PGD1	Subunit of the RNA polymerase II mediator complex
												YGL036W		Putative protein of unknown function
												YGL045W	RIM8	Protein involved in proteolytic activation of Rim101p
												YGL049C	TIF4632	Translation initiation factor eIF4G
												YGL059W	PKP2	Mitochondrial protein kinase
												YGL073W	HSF1	Trimeric heat shock transcription factor
												YGL084C	GUP1	Plasma membrane protein involved in remodeling GPI anchors
												YGL091C	NBP35	Essential cytoplasmic iron-sulfur cluster binding protein
												YGL093W	SPC105	Subunit of a kinetochore-microtubule binding complex
												YGL095C	VPS45	Protein of the Sec1p/Munc-18 family
												YGL101W		Protein of unknown function
												YGL104C	VPS73	Mitochondrial protein
												YGL107C	RMD9	Mitochondrial protein required for respiratory growth
												YGL110C	CUE3	Protein of unknown function
												YGL112C	TAF6	Subunit (60 kDa) of TFIID and SAGA complexes
												YGL114W		Putative protein of unknown function
												YGL115W	SNF4	Activating gamma subunit of the AMP-activated Snf1p kinase complex
												YGL116W	CDC20	Activator of anaphase-promoting complex/cyclosome (APC/C)
												YGL133W	ITC1	Subunit of ATP-dependent Isw2p-Itc1p chromatin remodeling complex
												YGL141W	HUL5	Multiubiquitin chain assembly factor (E4)
												YGL143C	MRF1	Mitochondrial translation release factor
												YGL150C	INO80	ATPase and nucleosome spacing factor
												YGL151W	NUT1	Component of the RNA polymerase II mediator complex
												YGL161C	YIP5	Protein that interacts with Rab GTPases
												YGL163C	RAD54	DNA-dependent ATPase that stimulates strand exchange
												YGL172W	NUP49	FG-nucleoporin component of central core of the nuclear pore complex
												YGL178W	MPT5	mRNA-binding protein of the PUF family
												YGL186C	TPN1	Plasma membrane pyridoxine (vitamin B6) transporter
												YGL190C	CDC55	Non-essential regulatory subunit B of protein phosphatase 2A (PP2A)
												YGL194C	HOS2	Histone deacetylase and subunit of Set3 and Rpd3L complexes
												YGL197W	MDS3	Putative component of the TOR regulatory pathway
												YGL201C	MCM6	Protein involved in DNA replication
												YGL208W	SIP2	One of three beta subunits of the Snf1 kinase complex
												YGL209W	MIG2	Zinc finger transcriptional repressor
												YGL211W	NCS6	Protein required for uridine thiolation of Gln, Lys, and Glu tRNAs
												YGL216W	KIP3	Kinesin-related antiparallel sliding motor protein
												YGL219C	MDM34	Mitochondrial component of the ERMES complex
												YGL227W	VID30	Central component of GID Complex, involved in FBPase degradation
												YGL231C	EMC4	Member of conserved ER transmembrane complex
												YGL236C	MTO1	Mitochondrial protein
												YGR009C	SEC9	t-SNARE protein required for secretory vesicle-plasma membrane fusion
												YGR013W	SNU71	Component of U1 snRNP required for mRNA splicing via spliceosome
												YGR021W		Putative protein of unknown function
												YGR028W	MSP1	Highly-conserved N-terminally anchored AAA-ATPase
												YGR031W	IMO32	Conserved mitochondrial protein of unknown function
												YGR032W	GSC2	Catalytic subunit of 1,3-beta-glucan synthase
												YGR040W	KSS1	Mitogen-activated protein kinase (MAPK)
												YGR041W	BUD9	Protein involved in bud-site selection
												YGR048W	UFD1	Substrate-recruiting cofactor of the Cdc48p-Npl4p-Ufd1p segregase
												YGR052W	FMP48	Putative protein of unknown function
												YGR055W	MUP1	High affinity methionine permease
												YGR056W	RSC1	Component of the RSC chromatin remodeling complex
												YGR062C	COX18	Protein required for membrane insertion of C-terminus of Cox2p
												YGR065C	VHT1	High-affinity plasma membrane H+-biotin (vitamin H) symporter
												YGR068C	ART5	Protein proposed to regulate endocytosis of plasma membrane proteins
												YGR070W	ROM1	GDP/GTP exchange protein (GEP) for Rho1p
												YGR077C	PEX8	Intraperoxisomal organizer of the peroxisomal import machinery
												YGR078C	PAC10	Part of the heteromeric co-chaperone GimC/prefoldin complex
												YGR079W		Putative protein of unknown function
												YGR084C	MRP13	Mitochondrial ribosomal protein of the small subunit
												YGR097W	ASK10	Component of RNA polymerase II holoenzyme
												YGR098C	ESP1	Separase, a caspase-like cysteine protease
												YGR100W	MDR1	Cytoplasmic GTPase-activating protein
												YGR101W	PCP1	Mitochondrial serine protease
												YGR108W	CLB1	B-type cyclin involved in cell cycle progression
												YGR112W	SHY1	Mitochondrial inner membrane protein required for complex IV assembly
												YGR117C		Putative protein of unknown function
												YGR119C	NUP57	FG-nucleoporin component of central core of the nuclear pore complex
												YGR122W		Protein that may be involved in pH regulation
												YGR127W		Putative protein of unknown function
												YGR130C		Component of the eisosome with unknown function
												YGR134W	CAF130	Subunit of the CCR4-NOT transcriptional regulatory complex
												YGR141W	VPS62	Vacuolar protein sorting (VPS) protein
												YGR142W	BTN2	v-SNARE binding protein
												YGR143W	SKN1	Protein involved in sphingolipid biosynthesis
												YGR146C	ECL1	Protein of unknown function
												YGR147C	NAT2	Protein of unknown function
												YGR156W	PTI1	Essential component of CPF (cleavage and polyadenylation factor)
												YGR161C	RTS3	Putative component of the protein phosphatase type 2A complex
												YGR162W	TIF4631	Translation initiation factor eIF4G
												YGR165W	MRPS35	Mitochondrial ribosomal protein of the small subunit
												YGR166W	TRS65	Component of transport protein particle (TRAPP) complex II
												YGR170W	PSD2	Phosphatidylserine decarboxylase of the Golgi and vacuolar membranes
												YGR184C	UBR1	E3 ubiquitin ligase (N-recognin)
												YGR194C	XKS1	Xylulokinase
												YGR196C	FYV8	Protein of unknown function
												YGR198W	YPP1	Cargo-transport protein involved in endocytosis
												YGR202C	PCT1	Cholinephosphate cytidylyltransferase
												YGR211W	ZPR1	Essential protein with two zinc fingers
												YGR217W	CCH1	Voltage-gated high-affinity calcium channel
												YGR220C	MRPL9	Mitochondrial ribosomal protein of the large subunit
												YGR223C	HSV2	Phosphatidylinositol 3,5-bisphosphate-binding protein
												YGR233C	PHO81	Cyclin-dependent kinase (CDK) inhibitor
												YGR235C	MIC26	Component of the MICOS complex
												YGR237C		Putative protein of unknown function
												YGR241C	YAP1802	Protein of the AP180 family, involved in clathrin cage assembly
												YGR243W	MPC3	Highly conserved subunit of mitochondrial pyruvate carrier
												YGR250C		Putative RNA binding protein
												YGR270W	YTA7	Protein that localizes to chromatin
												YGR274C	TAF1	TFIID subunit, involved in RNA pol II transcription initiation
												YGR288W	MAL13	MAL-activator protein
												YHL003C	LAG1	Ceramide synthase component
												YHL004W	MRP4	Mitochondrial ribosomal protein of the small subunit
												YHL007C	STE20	Cdc42p-activated signal transducing kinase
												YHL008C		Putative protein of unknown function
												YHL020C	OPI1	Transcriptional regulator of a variety of genes
												YHL021C	AIM17	Putative protein of unknown function
												YHL025W	SNF6	Subunit of the SWI/SNF chromatin remodeling complex
												YHL027W	RIM101	Cys2His2 zinc-finger transcriptional repressor
												YHL028W	WSC4	Endoplasmic reticulum (ER) membrane protein
												YHL029C	OCA5	Cytoplasmic protein required for replication of Brome mosaic virus
												YHL030W	ECM29	Scaffold protein
												YHL031C	GOS1	v-SNARE protein involved in Golgi transport
												YHL039W	EFM1	Lysine methyltransferase
												YHR006W	STP2	Transcription factor
												YHR009C	TDA3	Putative oxidoreductase involved in late endosome to Golgi transport
												YHR016C	YSC84	Actin-binding protein
												YHR023W	MYO1	Type II myosin heavy chain
												YHR030C	SLT2	Serine/threonine MAP kinase
												YHR034C	PIH1	Component of the conserved R2TP complex (Rvb1-Rvb2-Tah1-Pih1)
												YHR050W	SMF2	Divalent metal ion transporter involved in manganese homeostasis
												YHR056C	RSC30	Component of the RSC chromatin remodeling complex
												YHR062C	RPP1	Subunit of both RNase MRP and nuclear RNase P
												YHR073W	OSH3	Member of an oxysterol-binding protein family
												YHR080C		Protein of unknown function
												YHR082C	KSP1	Serine/threonine protein kinase
												YHR086W	NAM8	RNA binding protein, component of the U1 snRNP protein
												YHR091C	MSR1	Mitochondrial arginyl-tRNA synthetase
												YHR097C		Putative protein of unknown function
												YHR102W	KIC1	Protein kinase of the PAK/Ste20 family, required for cell integrity
												YHR103W	SBE22	Protein involved in bud growth
												YHR115C	DMA1	Ubiquitin-protein ligase (E3)
												YHR119W	SET1	Histone methyltransferase, subunit of the COMPASS (Set1C) complex
												YHR144C	DCD1	Deoxycytidine monophosphate (dCMP) deaminase
												YHR147C	MRPL6	Mitochondrial ribosomal protein of the large subunit
												YHR148W	IMP3	Component of the SSU processome
												YHR149C	SKG6	Integral membrane protein
												YHR151C	MTC6	Protein of unknown function
												YHR155W	YSP1	Mitochondrial protein
												YHR158C	KEL1	Protein required for proper cell fusion and cell morphology
												YHR161C	YAP1801	Protein of the AP180 family, involved in clathrin cage assembly
												YHR165C	PRP8	Component of U4/U6-U5 snRNP complex
												YHR171W	ATG7	Autophagy-related protein and dual specificity member of the E1 family
												YHR186C	KOG1	Subunit of TORC1
												YHR194W	MDM31	Mitochondrial protein that may have a role in phospholipid metabolism
												YHR195W	NVJ1	Nuclear envelope protein
												YHR198C	AIM18	Putative protein of unknown function
												YHR201C	PPX1	Exopolyphosphatase
												YHR206W	SKN7	Nuclear response regulator and transcription factor
												YIL006W	YIA6	Mitochondrial NAD+ transporter
												YIL009W	FAA3	Long chain fatty acyl-CoA synthetase
												YIL017C	VID28	GID Complex subunit, serves as adaptor for regulatory subunit Vid24p
												YIL022W	TIM44	Essential component of the TIM23 complex
												YIL026C	IRR1	Subunit of the cohesin complex
												YIL033C	BCY1	Regulatory subunit of the cyclic AMP-dependent protein kinase (PKA)
												YIL036W	CST6	Basic leucine zipper (bZIP) transcription factor, in ATF/CREB family
												YIL038C	NOT3	Subunit of CCR4-NOT global transcriptional regulator
												YIL042C	PKP1	Mitochondrial protein kinase
												YIL046W	MET30	F-box protein containing five copies of the WD40 motif
												YIL061C	SNP1	Component of U1 snRNP required for mRNA splicing via spliceosome
												YIL079C	AIR1	Zinc knuckle protein
												YIL093C	RSM25	Mitochondrial ribosomal protein of the small subunit
												YIL095W	PRK1	Protein serine/threonine kinase
												YIL106W	MOB1	Component of the mitotic exit network
												YIL108W		Putative metalloendopeptidase
												YIL112W	HOS4	Subunit of the Set3 complex
												YIL126W	STH1	ATPase component of the RSC chromatin remodeling complex
												YIL128W	MET18	Component of cytosolic iron-sulfur protein assembly (CIA) machinery
												YIL129C	TAO3	Component of the RAM signaling network
												YIL130W	ASG1	Zinc cluster protein proposed to be a transcriptional regulator
												YIL131C	FKH1	Forkhead family transcription factor
												YIL135C	VHS2	Regulator of septin dynamics
												YIL143C	SSL2	Component of RNA polymerase transcription factor TFIIH holoenzyme
												YIL151C	ESL1	Protein of unknown function
												YIL153W	RRD1	Peptidyl-prolyl cis/trans-isomerase
												YIL155C	GUT2	Mitochondrial glycerol-3-phosphate dehydrogenase
												YIL156W	UBP7	Ubiquitin-specific protease that cleaves ubiquitin-protein fusions
												YIR006C	PAN1	Part of actin cytoskeleton-regulatory complex Pan1p-Sla1p-End3p
												YIR008C	PRI1	Subunit of DNA primase
												YIR011C	STS1	Protein required for localizing proteasomes to the nucleus
												YIR016W		Putative protein of unknown function
												YIR021W	MRS1	Splicing protein
												YJL005W	CYR1	Adenylate cyclase
												YJL016W		Putative protein of unknown function
												YJL029C	VPS53	Component of the GARP (Golgi-associated retrograde protein) complex
												YJL047C	RTT101	Cullin subunit of a Roc1p-dependent E3 ubiquitin ligase complex
												YJL048C	UBX6	UBX (ubiquitin regulatory X) domain-containing protein
												YJL061W	NUP82	Linker nucleoporin component of the nuclear pore complex (NPC)
												YJL063C	MRPL8	Mitochondrial ribosomal protein of the large subunit
												YJL070C		Putative metallo-dependent hydrolase superfamily protein
												YJL071W	ARG2	Acetylglutamate synthase (glutamate N-acetyltransferase)
												YJL072C	PSF2	Subunit of the GINS complex (Sld5p, Psf1p, Psf2p, Psf3p)
												YJL076W	NET1	Core subunit of the RENT complex
												YJL082W	IML2	Protein of unknown function
												YJL083W	TAX4	EH domain-containing protein
												YJL084C	ALY2	Alpha arrestin
												YJL092W	SRS2	DNA helicase and DNA-dependent ATPase
												YJL095W	BCK1	MAPKKK acting in the protein kinase C signaling pathway
												YJL096W	MRPL49	Mitochondrial ribosomal protein of the large subunit
												YJL098W	SAP185	Protein that forms a complex with the Sit4p protein phosphatase
												YJL099W	CHS6	Member of the ChAPs (Chs5p-Arf1p-binding proteins) family
												YJL100W	LSB6	Type II phosphatidylinositol 4-kinase
												YJL101C	GSH1	Gamma glutamylcysteine synthetase
												YJL104W	PAM16	Subunit of the import motor (PAM complex)
												YJL108C	PRM10	Pheromone-regulated protein
												YJL110C	GZF3	GATA zinc finger protein
												YJL112W	MDV1	Peripheral protein of cytosolic face of mitochondrial outer membrane
												YJL128C	PBS2	MAP kinase kinase of the HOG signaling pathway
												YJL133W	MRS3	Iron transporter, mediates Fe2+ transport across inner mito membrane
												YJL141C	YAK1	Serine-threonine protein kinase
												YJL146W	IDS2	Protein involved in modulation of Ime2p activity during meiosis
												YJL154C	VPS35	Endosomal subunit of membrane-associated retromer complex
												YJL155C	FBP26	Fructose-2,6-bisphosphatase, required for glucose metabolism
												YJL156C	SSY5	Serine protease of SPS plasma membrane amino acid sensor system
												YJL165C	HAL5	Putative protein kinase
												YJL176C	SWI3	Subunit of the SWI/SNF chromatin remodeling complex
												YJL183W	MNN11	Subunit of a Golgi mannosyltransferase complex
												YJL207C	LAA1	AP-1 accessory protein
												YJL208C	NUC1	Major mitochondrial nuclease
												YJL209W	CBP1	Mitochondrial protein, regulator of COB mRNA stability and translation
												YJR001W	AVT1	Vacuolar transporter
												YJR005W	APL1	Beta-adaptin
												YJR008W	MHO1	Protein of unknown function
												YJR010W	MET3	ATP sulfurylase
												YJR019C	TES1	Peroxisomal acyl-CoA thioesterase
												YJR031C	GEA1	Guanine nucleotide exchange factor for ADP ribosylation factors (ARFs)
												YJR033C	RAV1	Subunit of RAVE complex (Rav1p, Rav2p, Skp1p)
												YJR039W		Putative protein of unknown function
												YJR042W	NUP85	Subunit of the Nup84p subcomplex of the nuclear pore complex (NPC)
												YJR059W	PTK2	Putative serine/threonine protein kinase
												YJR066W	TOR1	PIK-related protein kinase and rapamycin target
												YJR076C	CDC11	Component of the septin ring that is required for cytokinesis
												YJR090C	GRR1	F-box protein component of an SCF ubiquitin-ligase complex
												YJR091C	JSN1	Member of the Puf family of RNA-binding proteins
												YJR092W	BUD4	Anillin-like protein involved in bud-site selection
												YJR101W	RSM26	Mitochondrial ribosomal protein of the small subunit
												YJR103W	URA8	Minor CTP synthase isozyme (see also URA7)
												YJR110W	YMR1	Phosphatidylinositol 3-phosphate (PI3P) phosphatase
												YJR113C	RSM7	Mitochondrial ribosomal protein of the small subunit
												YJR122W	IBA57	Protein involved in incorporating iron-sulfur clusters into proteins
												YJR127C	RSF2	Zinc-finger protein
												YJR140C	HIR3	Subunit of the HIR complex
												YJR144W	MGM101	Protein with a role in mitochondrial DNA recombinational repair
												YKL008C	LAC1	Ceramide synthase component
												YKL014C	URB1	Protein required for the normal accumulation of 25S and 5.8S rRNAs
												YKL017C	HCS1	Hexameric DNA polymerase alpha-associated DNA helicase A
												YKL020C	SPT23	ER membrane protein involved in regulation of OLE1 transcription
												YKL022C	CDC16	Subunit of the anaphase-promoting complex/cyclosome (APC/C)
												YKL029C	MAE1	Mitochondrial malic enzyme
												YKL035W	UGP1	UDP-glucose pyrophosphorylase (UGPase)
												YKL038W	RGT1	Glucose-responsive transcription factor
												YKL039W	PTM1	Protein of unknown function
												YKL052C	ASK1	Essential subunit of the Dam1 complex (aka DASH complex)
												YKL054C	DEF1	RNAPII degradation factor
												YKL059C	MPE1	Essential conserved subunit of CPF cleavage and polyadenylation factor
												YKL062W	MSN4	Stress-responsive transcriptional activator
												YKL068W	NUP100	FG-nucleoporin component of central core of the nuclear pore complex
												YKL087C	CYT2	Cytochrome c1 heme lyase
												YKL094W	YJU3	Monoglyceride lipase (MGL)
												YKL101W	HSL1	Nim1p-related protein kinase
												YKL106W	AAT1	Mitochondrial aspartate aminotransferase
												YKL109W	HAP4	Transcription factor
												YKL120W	OAC1	Mitochondrial inner membrane transporter
												YKL129C	MYO3	One of two type I myosins
												YKL130C	SHE2	RNA-binding protein that binds specific mRNAs and interacts with She3p
												YKL134C	2001-10-01	Mitochondrial intermediate peptidase
												YKL139W	CTK1	Catalytic (alpha) subunit of C-terminal domain kinase I (CTDK-I)
												YKL146W	AVT3	Vacuolar transporter
												YKL167C	MRP49	Mitochondrial ribosomal protein of the large subunit
												YKL168C	KKQ8	Putative serine/threonine protein kinase with unknown cellular role
												YKL173W	SNU114	GTPase component of U5 snRNP involved in mRNA splicing via spliceosome
												YKL176C	LST4	Protein possibly involved in a post-Golgi secretory pathway
												YKL179C	COY1	Golgi membrane protein with similarity to mammalian CASP
												YKL183W	LOT5	Protein of unknown function
												YKL185W	ASH1	Component of the Rpd3L histone deacetylase complex
												YKL191W	DPH2	Protein required for synthesis of diphthamide
												YKL194C	MST1	Mitochondrial threonyl-tRNA synthetase
												YKL195W	MIA40	Mitochondrial oxidoreductase
												YKL197C	PEX1	AAA-peroxin
												YKL203C	TOR2	PIK-related protein kinase and rapamycin target
												YKL204W	EAP1	eIF4E-associated protein, competes with eIF4G for binding to eIF4E
												YKL208W	CBT1	Protein involved in 5' RNA end processing
												YKL209C	STE6	Plasma membrane ATP-binding cassette (ABC) transporter
												YKR002W	PAP1	Poly(A) polymerase
												YKR003W	OSH6	Member of an oxysterol-binding protein family
												YKR008W	RSC4	Component of the RSC chromatin remodeling complex
												YKR017C	HEL1	RING finger ubiquitin ligase (E3)
												YKR019C	IRS4	EH domain-containing protein
												YKR021W	ALY1	Alpha arrestin, substrate of calcineurin
												YKR027W	BCH2	Member of the ChAPs (Chs5p-Arf1p-binding proteins) family
												YKR028W	SAP190	Protein that forms a complex with the Sit4p protein phosphatase
												YKR029C	SET3	Defining member of the SET3 histone deacetylase complex
												YKR030W	GMH1	Golgi membrane protein of unknown function
												YKR031C	SPO14	Phospholipase D
												YKR038C	KAE1	Highly conserved ATPase of HSP70/DnaK family
												YKR043C	SHB17	Sedoheptulose bisphosphatase involved in riboneogenesis
												YKR048C	NAP1	Histone chaperone
												YKR052C	MRS4	Iron transporter of the mitochondrial carrier family
												YKR054C	DYN1	Cytoplasmic heavy chain dynein
												YKR072C	SIS2	Negative regulatory subunit of protein phosphatase 1 (Ppz1p)
												YKR087C	OMA1	Metalloendopeptidase of the mitochondrial inner membrane
												YKR090W	PXL1	Protein that localizes to sites of polarized growth
												YKR091W	SRL3	GTB motif (G1/S transcription factor binding) containing protein
												YKR093W	PTR2	Integral membrane peptide transporter
												YKR095W	MLP1	Myosin-like protein associated with the nuclear envelope
												YKR096W	ESL2	Protein of unknown function
												YKR099W	BAS1	Myb-related transcription factor
												YLL010C	PSR1	Plasma membrane associated protein phosphatase
												YLL011W	SOF1	Protein required for biogenesis of 40S (small) ribosomal subunit
												YLL013C	PUF3	Protein of the mitochondrial outer surface
												YLL019C	KNS1	Protein kinase involved in negative regulation of PolIII transcription
												YLL021W	SPA2	Component of the polarisome
												YLL026W	HSP104	Disaggregase
												YLL027W	ISA1	Protein required for maturation of mitochondrial [4Fe-4S] proteins
												YLL029W	FRA1	Protein involved in negative regulation of iron regulon transcription
												YLL036C	PRP19	Splicing factor associated with the spliceosome
												YLL038C	ENT4	Protein of unknown function
												YLL058W		Putative protein of unknown function with similarity to Str2p
												YLR018C	POM34	Subunit of the transmembrane ring of the nuclear pore complex (NPC)
												YLR024C	UBR2	Cytoplasmic ubiquitin-protein ligase (E3)
												YLR032W	RAD5	DNA helicase/Ubiquitin ligase
												YLR033W	RSC58	Component of the RSC chromatin remodeling complex
												YLR039C	RIC1	Protein involved in retrograde transport to the cis-Golgi network
												YLR045C	STU2	Microtubule-associated protein (MAP) of the XMAP215/Dis1 family
												YLR071C	RGR1	Subunit of the RNA polymerase II mediator complex
												YLR072W		Protein of unknown function
												YLR073C	RFU1	Protein that inhibits Doa4p deubiquitinating activity
												YLR086W	SMC4	Subunit of the condensin complex
												YLR087C	CSF1	Protein required for fermentation at low temperature
												YLR090W	XDJ1	Chaperone with a role in facilitating mitochondrial protein import
												YLR094C	GIS3	Protein of unknown function
												YLR095C	IOC2	Subunit of the Isw1b complex
												YLR096W	KIN2	Serine/threonine protein kinase involved in regulation of exocytosis
												YLR099C	ICT1	Lysophosphatidic acid acyltransferase
												YLR106C	MDN1	Huge dynein-related AAA-type ATPase (midasin)
												YLR108C		Protein of unknown function
												YLR115W	CFT2	Subunit of the mRNA cleavage and polyadenlylation factor (CPF)
												YLR116W	MSL5	Component of commitment complex
												YLR129W	DIP2	Nucleolar protein
												YLR130C	ZRT2	Low-affinity zinc transporter of the plasma membrane
												YLR131C	ACE2	Transcription factor required for septum destruction after cytokinesis
												YLR133W	CKI1	Choline kinase
												YLR143W	DPH6	Diphthamide synthetase
												YLR144C	ACF2	Intracellular beta-1,3-endoglucanase
												YLR168C	UPS2	Mitochondrial intermembrane space protein
												YLR177W		Putative protein of unknown function
												YLR182W	SWI6	Transcription cofactor
												YLR186W	EMG1	Methyltransferase for rRNA
												YLR187W	SKG3	Protein of unknown function
												YLR189C	ATG26	UDP-glucose:sterol glucosyltransferase
												YLR194C		Structural constituent of the cell wall
												YLR203C	MSS51	Specific translational activator for the mitochondrial COX1 mRNA
												YLR206W	ENT2	Epsin-like protein required for endocytosis and actin patch assembly
												YLR215C	CDC123	Protein involved in nutritional control of the cell cycle
												YLR224W		F-box protein and component of SCF ubiquitin ligase complexes
												YLR240W	VPS34	Phosphatidylinositol (PI) 3-kinase that synthesizes PI-3-phosphate
												YLR247C	IRC20	E3 ubiquitin ligase and putative helicase
												YLR253W	MCP2	Mitochondrial protein of unknown function involved in lipid homeostas
												YLR256W	HAP1	Zinc finger transcription factor
												YLR258W	GSY2	Glycogen synthase
												YLR276C	DBP9	DEAD-box protein required for 27S rRNA processing
												YLR277C	YSH1	Putative endoribonuclease
												YLR278C		Zinc-cluster protein
												YLR305C	STT4	Phosphatidylinositol-4-kinase
												YLR309C	IMH1	Protein involved in vesicular transport
												YLR310C	CDC25	Membrane bound guanine nucleotide exchange factor
												YLR312W-A	MRPL15	Mitochondrial ribosomal protein of the large subunit
												YLR345W		Similar to 6-phosphofructo-2-kinase enzymes
												YLR357W	RSC2	Component of the RSC chromatin remodeling complex
												YLR362W	STE11	Signal transducing MEK kinase
												YLR369W	SSQ1	Mitochondrial hsp70-type molecular chaperone
												YLR371W	ROM2	GDP/GTP exchange factor (GEF) for Rho1p and Rho2p
												YLR373C	VID22	Glycosylated integral membrane protein localized to plasma membrane
												YLR382C	NAM2	Mitochondrial leucyl-tRNA synthetase
												YLR384C	IKI3	Subunit of Elongator complex
												YLR387C	REH1	Cytoplasmic 60S subunit biogenesis factor
												YLR389C	STE23	Metalloprotease
												YLR399C	BDF1	Protein involved in transcription initiation
												YLR403W	SFP1	Regulates transcription of ribosomal protein and biogenesis genes
												YLR405W	DUS4	Dihydrouridine synthase
												YLR417W	VPS36	Component of the ESCRT-II complex
												YLR422W		Protein of unknown function with similarity to human DOCK proteins
												YLR436C	ECM30	Putative protein of unknown function
												YLR439W	MRPL4	Mitochondrial ribosomal protein of the large subunit
												YLR442C	SIR3	Silencing protein
												YLR451W	LEU3	Zinc-knuckle transcription factor, repressor and activator
												YLR452C	SST2	GTPase-activating protein for Gpa1p
												YLR455W	PDP3	Component of the NuA3b histone acetyltransferase complex
												YML006C	GIS4	CAAX box containing protein of unknown function
												YML007W	YAP1	Basic leucine zipper (bZIP) transcription factor
												YML025C	YML6	Mitochondrial ribosomal protein of the large subunit
												YML027W	YOX1	Homeobox transcriptional repressor
												YML032C	RAD52	Protein that stimulates strand exchange
												YML034W	SRC1	Inner nuclear membrane protein
												YML035C	AMD1	AMP deaminase
												YML049C	RSE1	Protein involved in pre-mRNA splicing
												YML059C	NTE1	Serine esterase
												YML064C	TEM1	GTP-binding protein of the Ras superfamily
												YML081W	TDA9	Transcription factor that regulates acetate production
												YML082W		Putative protein predicted to have carbon-sulfur lyase activity
												YML093W	UTP14	Subunit of U3-containing Small Subunit (SSU) processome complex
												YML102W	CAC2	Subunit of chromatin assembly factor I (CAF-1), with Rlf2p and Msi1p
												YML107C	PML39	Protein required for nuclear retention of unspliced pre-mRNAs
												YML117W	NAB6	Putative RNA-binding protein
												YML119W		Putative protein of unknown function
												YML120C	NDI1	NADH:ubiquinone oxidoreductase
												YML127W	RSC9	Component of the RSC chromatin remodeling complex
												YMR001C	CDC5	Polo-like kinase
												YMR021C	MAC1	Copper-sensing transcription factor
												YMR024W	MRPL3	Mitochondrial ribosomal protein of the large subunit
												YMR029C	FAR8	Protein involved in recovery from arrest in response to pheromone
												YMR031C	EIS1	Component of the eisosome required for proper eisosome assembly
												YMR039C	SUB1	Transcriptional coactivator
												YMR042W	ARG80	Transcription factor involved in regulating arginine-responsive genes
												YMR043W	MCM1	Transcription factor
												YMR047C	NUP116	FG-nucleoporin component of central core of the nuclear pore complex
												YMR058W	FET3	Ferro-O2-oxidoreductase
												YMR067C	UBX4	UBX domain-containing protein that interacts with Cdc48p
												YMR088C	VBA1	Permease of basic amino acids in the vacuolar membrane
												YMR089C	YTA12	Mitochondrial inner membrane m-AAA protease component
												YMR100W	MUB1	MYND domain-containing protein
												YMR102C		Protein of unknown function
												YMR104C	YPK2	Protein kinase similar to serine/threonine protein kinase Ypk1p
												YMR109W	MYO5	One of two type I myosin motors
												YMR115W	MGR3	Subunit of the mitochondrial (mt) i-AAA protease supercomplex
												YMR124W	EPO1	Protein involved in septin-ER tethering
												YMR135C	GID8	Subunit of GID Complex, binds strongly to central component Vid30p
												YMR136W	GAT2	Protein containing GATA family zinc finger motifs
												YMR140W	SIP5	Protein of unknown function
												YMR152W	YIM1	Protein of unknown function
												YMR157C	AIM36	Protein of unknown function
												YMR158W	MRPS8	Mitochondrial ribosomal protein of the small subunit
												YMR160W		Protein of unknown function
												YMR162C	DNF3	Trans-golgi network aminophospholipid translocase (flippase)
												YMR166C		Predicted transporter of the mitochondrial inner membrane
												YMR168C	CEP3	Essential kinetochore protein
												YMR190C	SGS1	RecQ family nucleolar DNA helicase
												YMR191W	SPG5	Protein required for proteasome assembly during quiescence
												YMR207C	HFA1	Mitochondrial acetyl-coenzyme A carboxylase
												YMR209C		Putative S-adenosylmethionine-dependent methyltransferase
												YMR210W		Putative acyltransferase with similarity to Eeb1p and Eht1p
												YMR212C	EFR3	Protein required for Stt4-containing PI kinase complex localization
												YMR216C	SKY1	SR protein kinase (SRPK)
												YMR219W	ESC1	Protein localized to the nuclear periphery
												YMR223W	UBP8	Ubiquitin-specific protease component of the SAGA acetylation complex
												YMR229C	RRP5	RNA binding protein involved in synthesis of both 18S and 5.8S rRNAs
												YMR231W	PEP5	Histone E3 ligase, component of CORVET membrane tethering complex
												YMR243C	ZRC1	Vacuolar membrane zinc transporter
												YMR247C	RKR1	RING domain E3 ubiquitin ligase
												YMR258C	ROY1	GTPase inhibitor with similarity to F-box proteins
												YMR259C	TRM732	Interacts with Trm7p for 2'-O-methylation of C32 of substrate tRNAs
												YMR261C	TPS3	Regulatory subunit of trehalose-6-phosphate synthase/phosphatase
												YMR263W	SAP30	Component of Rpd3L histone deacetylase complex
												YMR265C		Putative protein of unknown function
												YMR267W	PPA2	Mitochondrial inorganic pyrophosphatase
												YMR272C	SCS7	Sphingolipid alpha-hydroxylase
												YMR275C	BUL1	Ubiquitin-binding component of the Rsp5p E3-ubiquitin ligase complex
												YMR277W	FCP1	Carboxy-terminal domain (CTD) phosphatase
												YMR278W	PRM15	Phosphoribomutase
												YMR282C	AEP2	Mitochondrial protein
												YMR284W	YKU70	Subunit of the telomeric Ku complex (Yku70p-Yku80p)
												YMR293C	HER2	Subunit of the trimeric GatFAB AmidoTransferase(AdT) complex
												YMR296C	LCB1	Component of serine palmitoyltransferase
												YMR304W	UBP15	Ubiquitin-specific protease involved in protein deubiquitination
												YMR308C	PSE1	Karyopherin/importin that interacts with the nuclear pore complex
												YMR310C		Putative methyltransferase
												YMR316W	DIA1	Protein of unknown function
												YNL005C	MRP7	Mitochondrial ribosomal protein of the large subunit
												YNL020C	ARK1	Serine/threonine protein kinase
												YNL022C	RCM1	rRNA m5C methyltransferase
												YNL023C	FAP1	Protein that binds to Fpr1p
												YNL026W	SAM50	Component of the Sorting and Assembly Machinery (SAM) complex
												YNL027W	CRZ1	Transcription factor, activates transcription of stress response genes
												YNL039W	BDP1	Essential subunit of RNA polymerase III transcription factor (TFIIIB)
												YNL047C	SLM2	Phosphoinositide PI4,5P(2) binding protein, forms a complex with Slm1p
												YNL053W	MSG5	Dual-specificity protein phosphatase
												YNL068C	FKH2	Forkhead family transcription factor
												YNL072W	RNH201	Ribonuclease H2 catalytic subunit
												YNL073W	MSK1	Mitochondrial lysine-tRNA synthetase
												YNL074C	MLF3	Serine-rich protein of unknown function
												YNL077W	APJ1	Chaperone with a role in SUMO-mediated protein degradation
												YNL078W	NIS1	Protein localized in the bud neck at G2/M phase
												YNL088W	TOP2	Topoisomerase II
												YNL091W	NST1	Protein of unknown function
												YNL097C	PHO23	Component of the Rpd3L histone deacetylase complex
												YNL098C	RAS2	GTP-binding protein
												YNL100W	MIC27	Component of the MICOS complex
												YNL101W	AVT4	Vacuolar transporter
												YNL103W	MET4	Leucine-zipper transcriptional activator
												YNL106C	INP52	Polyphosphatidylinositol phosphatase
												YNL115C		Putative protein of unknown function
												YNL118C	DCP2	Catalytic subunit of the Dcp1p-Dcp2p decapping enzyme complex
												YNL139C	THO2	Subunit of the THO complex
												YNL144C		Putative protein of unknown function
												YNL152W	INN1	Essential protein that associates with contractile actomyosin ring
												YNL157W	IGO1	Protein required for initiation of G0 program
												YNL161W	CBK1	Serine/threonine protein kinase of the the RAM signaling network
												YNL172W	APC1	Largest subunit of the Anaphase-Promoting Complex/Cyclosome
												YNL180C	RHO5	Non-essential small GTPase of the Rho/Rac family of Ras-like proteins
												YNL183C	NPR1	Protein kinase
												YNL185C	MRPL19	Mitochondrial ribosomal protein of the large subunit
												YNL192W	CHS1	Chitin synthase I
												YNL197C	WHI3	RNA binding protein that sequesters CLN3 mRNA in cytoplasmic foci
												YNL201C	PSY2	Subunit of protein phosphatase PP4 complex
												YNL212W	VID27	Cytoplasmic protein of unknown function
												YNL221C	POP1	Subunit of both RNase MRP and nuclear RNase P
												YNL229C	URE2	Nitrogen catabolite repression transcriptional regulator
												YNL231C	PDR16	Phosphatidylinositol transfer protein (PITP)
												YNL240C	NAR1	Subunit of the cytosolic iron-sulfur (FeS) protein assembly machinery
												YNL243W	SLA2	Adaptor protein that links actin to clathrin and endocytosis
												YNL251C	NRD1	RNA-binding subunit of Nrd1 complex
												YNL258C	DSL1	Peripheral membrane protein needed for Golgi-to-ER retrograde traffic
												YNL262W	POL2	Catalytic subunit of DNA polymerase (II) epsilon
												YNL267W	PIK1	Phosphatidylinositol 4-kinase
												YNL271C	BNI1	Formin
												YNL272C	SEC2	Guanyl-nucleotide exchange factor for the small G-protein Sec4p
												YNL273W	TOF1	Subunit of a replication-pausing checkpoint complex
												YNL275W	BOR1	Boron efflux transporter of the plasma membrane
												YNL284C	MRPL10	Mitochondrial ribosomal protein of the large subunit
												YNL288W	CAF40	Component of the CCR4-NOT transcriptional complex
												YNL289W	PCL1	Cyclin, interacts with cyclin-dependent kinase Pho85p
												YNL293W	MSB3	Rab GTPase-activating protein
												YNL297C	MON2	Protein with a role in endocytosis and vacuole integrity
												YNL310C	ZIM17	Protein co-chaperone with a zinc finger motif
												YNL315C	ATP11	Molecular chaperone
												YNL317W	PFS2	Integral subunit of the pre-mRNA CPF complex
												YNL321W	VNX1	Calcium/H+ antiporter localized to the endoplasmic reticulum membrane
												YNL325C	FIG4	Phosphatidylinositol 3,5-bisphosphate (PtdIns[3,5]P) phosphatase
												YNL329C	PEX6	AAA-peroxin
												YNL330C	RPD3	Histone deacetylase, component of both the Rpd3S and Rpd3L complexes
												YNR009W	NRM1	Transcriptional co-repressor of MBF-regulated gene expression
												YNR013C	PHO91	Low-affinity vacuolar phosphate transporter
												YNR017W	TIM23	Essential component of the TIM23 complex
												YNR018W	RCF2	Cytochrome c oxidase subunit
												YNR026C	SEC12	Guanine nucleotide exchange factor (GEF)
												YNR031C	SSK2	MAP kinase kinase kinase of HOG1 mitogen-activated signaling pathway
												YNR033W	ABZ1	Para-aminobenzoate (PABA) synthase
												YNR040W		Putative protein of unknown function
												YNR041C	COQ2	Para hydroxybenzoate polyprenyl transferase
												YNR045W	PET494	Mitochondrial translational activator specific for the COX3 mRNA
												YNR047W	FPK1	Ser/Thr protein kinase
												YNR048W		Potential noncatalytic subunit for phospholipid translocase Dnf3p
												YNR052C	POP2	RNase of the DEDD superfamily
												YOL010W	RCL1	Endonuclease that cleaves pre-rRNA at site A2 for 18S rRNA biogenesis
												YOL027C	MDM38	Mitochondrial protein
												YOL042W	NGL1	Putative endonuclease
												YOL044W	PEX15	Tail-anchored type II integral peroxisomal membrane protein
												YOL045W	PSK2	PAS-domain containing serine/threonine protein kinase
												YOL051W	GAL11	Subunit of the RNA polymerase II mediator complex
												YOL052C	SPE2	S-adenosylmethionine decarboxylase
												YOL059W	GPD2	NAD-dependent glycerol 3-phosphate dehydrogenase
												YOL060C	MAM3	Protein required for normal mitochondrial morphology
												YOL062C	APM4	Cargo-binding mu subunit of AP-2
												YOL063C	CRT10	Protein involved in transcriptional regulation of RNR2 and RNR3
												YOL068C	HST1	NAD(+)-dependent histone deacetylase
												YOL072W	THP1	Nuclear pore-associated protein
												YOL076W	MDM20	Non-catalytic subunit of the NatB N-terminal acetyltransferase
												YOL081W	IRA2	GTPase-activating protein
												YOL082W	ATG19	Receptor protein for the cytoplasm-to-vacuole targeting (Cvt) pathway
												YOL089C	HAL9	Putative transcription factor containing a zinc finger
												YOL098C		Putative metalloprotease
												YOL116W	MSN1	Transcriptional activator
												YOL122C	SMF1	Divalent metal ion transporter
												YOL126C	MDH2	Cytoplasmic malate dehydrogenase
												YOL138C	RTC1	Subunit of the SEA (Seh1-associated) complex
												YOL145C	CTR9	Component of the Paf1p complex involved in transcription elongation
												YOL148C	SPT20	Subunit of the SAGA transcriptional regulatory complex
												YOR014W	RTS1	B-type regulatory subunit of protein phosphatase 2A (PP2A)
												YOR018W	ROD1	Alpha-arrestin involved in ubiquitin-dependent endocytosis
												YOR023C	AHC1	Subunit of the Ada histone acetyltransferase complex
												YOR025W	HST3	Member of the Sir2 family of NAD(+)-dependent protein deacetylases
												YOR034C	AKR2	Ankyrin repeat-containing protein
												YOR035C	SHE4	Protein containing a UCS (UNC-45/CRO1/SHE4) domain
												YOR038C	HIR2	Subunit of HIR nucleosome assembly complex
												YOR047C	STD1	Protein involved in control of glucose-regulated gene expression
												YOR048C	RAT1	Nuclear 5' to 3' single-stranded RNA exonuclease
												YOR052C	TMC1	AN1-type zinc finger protein of unknown function
												YOR054C	VHS3	Negative regulatory subunit of protein phosphatase 1 Ppz1p
												YOR059C	LPL1	Phospholipase
												YOR061W	CKA2	Alpha' catalytic subunit of casein kinase 2 (CK2)
												YOR062C		Protein of unknown function
												YOR066W	MSA1	Activator of G1-specific transcription factors MBF and SBF
												YOR069W	VPS5	Nexin-1 homolog
												YOR070C	GYP1	Cis-golgi GTPase-activating protein (GAP) for yeast Rabs
												YOR081C	TGL5	Bifunctional triacylglycerol lipase and LPA acyltransferase
												YOR083W	WHI5	Repressor of G1 transcription
												YOR084W	LPX1	Peroxisomal matrix-localized lipase
												YOR085W	OST3	Gamma subunit of the oligosaccharyltransferase complex of the ER lumen
												YOR087W	YVC1	Vacuolar cation channel
												YOR093C		Putative protein of unknown function
												YOR095C	RKI1	Ribose-5-phosphate ketol-isomerase
												YOR098C	NUP1	FG-nucleoporin component of central core of the nuclear pore complex
												YOR101W	RAS1	GTPase involved in G-protein signaling in adenylate cyclase activation
												YOR109W	INP53	Polyphosphatidylinositol phosphatase
												YOR115C	TRS33	Core component of transport protein particle (TRAPP) complexes I-III
												YOR124C	UBP2	Ubiquitin-specific protease
												YOR125C	CAT5	Protein required for ubiquinone (Coenzyme Q) biosynthesis
												YOR127W	RGA1	GTPase-activating protein for polarity-establishment protein Cdc42p
												YOR134W	BAG7	Rho GTPase activating protein (RhoGAP)
												YOR138C	RUP1	Protein that regulates ubiquitination of Rsp5p
												YOR140W	SFL1	Transcriptional repressor and activator
												YOR143C	THI80	Thiamine pyrophosphokinase
												YOR145C	PNO1	Essential nucleolar protein required for pre-18S rRNA processing
												YOR158W	PET123	Mitochondrial ribosomal protein of the small subunit
												YOR161C	PNS1	Protein of unknown function
												YOR181W	LAS17	Actin assembly factor
												YOR188W	MSB1	Protein of unknown function
												YOR191W	ULS1	Swi2/Snf2-related translocase, SUMO-Targeted Ubiquitin Ligase (STUbL)
												YOR201C	MRM1	Ribose methyltransferase
												YOR212W	STE4	G protein beta subunit
												YOR221C	MCT1	Predicted malonyl-CoA:ACP transferase
												YOR250C	CLP1	Component of the cleavage and polyadenylation factor I (CF I)
												YOR264W	DSE3	Daughter cell-specific protein, may help establish daughter fate
												YOR267C	HRK1	Protein kinase
												YOR269W	PAC1	Involved in nuclear migration, part of the dynein/dynactin pathway
												YOR290C	SNF2	Catalytic subunit of the SWI/SNF chromatin remodeling complex
												YOR299W	BUD7	Member of the ChAPs family (Chs5p-Arf1p-binding proteins)
												YOR301W	RAX1	Protein involved in bud site selection during bipolar budding
												YOR303W	CPA1	Small subunit of carbamoyl phosphate synthetase
												YOR322C	LDB19	Alpha-arrestin involved in ubiquitin-dependent endocytosis
												YOR324C	FRT1	Tail-anchored ER membrane protein of unknown function
												YOR326W	MYO2	Type V myosin motor involved in actin-based transport of cargos
												YOR329C	SCD5	Protein required for normal actin organization and endocytosis
												YOR330C	MIP1	Mitochondrial DNA polymerase gamma subunit
												YOR337W	TEA1	Ty1 enhancer activator involved in Ty enhancer-mediated transcription
												YOR342C		Protein of unknown function
												YOR344C	TYE7	Serine-rich protein that contains a bHLH DNA binding motif
												YOR347C	PYK2	Pyruvate kinase
												YOR354C	MSC6	Protein of unknown function
												YOR360C	PDE2	High-affinity cyclic AMP phosphodiesterase
												YOR362C	PRE10	Alpha 7 subunit of the 20S proteasome
												YOR371C	GPB1	Multistep regulator of cAMP-PKA signaling
												YOR372C	NDD1	Transcriptional activator essential for nuclear division
												YOR386W	PHR1	DNA photolyase involved in photoreactivation
												YPL014W		Putative protein of unknown function
												YPL022W	RAD1	Single-stranded DNA endonuclease (with Rad10p)
												YPL023C	MET12	Protein with MTHFR activity in vitro
												YPL026C	SKS1	Putative serine/threonine protein kinase
												YPL029W	SUV3	ATP-dependent RNA helicase
												YPL031C	PHO85	Cyclin-dependent kinase
												YPL032C	SVL3	Protein of unknown function
												YPL039W		Putative protein of unknown function
												YPL042C	SSN3	Cyclin-dependent protein kinase
												YPL043W	NOP4	Nucleolar protein
												YPL049C	DIG1	MAP kinase-responsive inhibitor of the Ste12p transcription factor
												YPL052W	OAZ1	Regulator of ornithine decarboxylase Spe1p
												YPL055C	LGE1	Protein of unknown function
												YPL074W	YTA6	Putative ATPase of the CDC48/PAS1/SEC18 (AAA) family
												YPL081W	RPS9A	Protein component of the small (40S) ribosomal subunit
												YPL082C	MOT1	Essential protein involved in regulation of transcription
												YPL089C	RLM1	MADS-box transcription factor
												YPL097W	MSY1	Mitochondrial tyrosyl-tRNA synthetase
												YPL101W	ELP4	Subunit of hexameric RecA-like ATPase Elp456 Elongator subcomplex
												YPL103C	FMP30	Protein with a role in maintaining mitochondrial morphology
												YPL105C	SYH1	Protein of unknown function that influences nuclear pore distribution
												YPL110C	GDE1	Glycerophosphocholine (GroPCho) phosphodiesterase
												YPL112C	PEX25	Peripheral peroxisomal membrane peroxin
												YPL115C	BEM3	Rho GTPase activating protein (RhoGAP)
												YPL116W	HOS3	Trichostatin A-insensitive homodimeric histone deacetylase (HDAC)
												YPL118W	MRP51	Mitochondrial ribosomal protein of the small subunit
												YPL135W	ISU1	Conserved protein of the mitochondrial matrix
												YPL137C	GIP3	Cytoplasmic protein that regulates protein phosphatase 1 Glc7p
												YPL140C	MKK2	MAPKK involved in the protein kinase C signaling pathway
												YPL141C	FRK1	Protein kinase of unknown cellular role
												YPL155C	KIP2	Kinesin-related motor protein involved in mitotic spindle positioning
												YPL158C	AIM44	Protein that regulates Cdc42p and Rho1p
												YPL169C	MEX67	Poly(A)RNA binding protein involved in nuclear mRNA export
												YPL172C	COX10	Heme A:farnesyltransferase
												YPL173W	MRPL40	Mitochondrial ribosomal protein of the large subunit
												YPL179W	PPQ1	Protein phosphatase that regulates the mating response
												YPL180W	TCO89	Subunit of TORC1 (Tor1p or Tor2p-Kog1p-Lst8p-Tco89p)
												YPL184C	MRN1	RNA-binding protein that may be involved in translational regulation
												YPL196W	OXR1	Protein of unknown function required for oxidative damage resistance
												YPL204W	HRR25	Protein kinase
												YPL215W	CBP3	Mitochondrial protein required for assembly of cytochrome bc1 complex
												YPL217C	BMS1	GTPase required for ribosomal subunit synthesis and rRNA processing
												YPL219W	PCL8	Cyclin
												YPL222W	FMP40	Putative protein of unknown function
												YPL224C	MMT2	Putative metal transporter involved in mitochondrial iron accumulation
												YPL236C	ENV7	Vacuolar membrane protein kinase
												YPL242C	IQG1	Essential protein required for determination of budding pattern
												YPL247C		Putative protein of unknown function
												YPL250C	ICY2	Protein of unknown function
												YPL254W	HFI1	Adaptor protein required for structural integrity of the SAGA complex
												YPL259C	APM1	Mu1-like medium subunit of the AP-1 complex
												YPL265W	DIP5	Dicarboxylic amino acid permease
												YPL270W	MDL2	Mitochondrial inner membrane half-type ABC transporter
												YPL274W	SAM3	High-affinity S-adenosylmethionine permease
												YPR011C		Mitochondrial transporter
												YPR022C		Putative transcription factor, as suggested by computational analysis
												YPR029C	APL4	Gamma-adaptin
												YPR034W	ARP7	Component of both the SWI/SNF and RSC chromatin remodeling complexes
												YPR042C	PUF2	PUF family mRNA-binding protein
												YPR048W	TAH18	Conserved NAPDH-dependent diflavin reductase
												YPR065W	ROX1	Heme-dependent repressor of hypoxic genes
												YPR067W	ISA2	Protein required for maturation of mitochondrial [4Fe-4S] proteins
												YPR070W	MED1	Subunit of the RNA polymerase II mediator complex
												YPR089W		Protein of unknown function
												YPR093C	ASR1	Ubiquitin ligase that modifies and regulates RNA Pol II
												YPR097W		Protein that contains a PX domain and binds phosphoinositides
												YPR107C	YTH1	Essential RNA-binding component of cleavage and polyadenylation factor
												YPR109W		Predicted membrane protein
												YPR115W	RGC1	Pleckstrin homology domain containing protein
												YPR117W		Putative protein of unknown function
												YPR119W	CLB2	B-type cyclin involved in cell cycle progression
												YPR122W	AXL1	Haploid specific endoprotease of a-factor mating pheromone
												YPR135W	CTF4	Chromatin-associated protein
												YPR145W	ASN1	Asparagine synthetase
												YPR149W	NCE102	Protein of unknown function
												YPR159W	KRE6	Type II integral membrane protein
												YPR164W	MMS1	Subunit of E3 ubiquitin ligase complex involved in replication repair
												YPR171W	BSP1	Adapter that links synaptojanins to the cortical actin cytoskeleton
												YPR175W	DPB2	Second largest subunit of DNA polymerase II (DNA polymerase epsilon)
												YPR181C	SEC23	GTPase-activating protein, stimulates the GTPase activity of Sar1p
												YPR184W	GDB1	Glycogen debranching enzyme
												group 4C
												YAL010C	MDM10	Subunit of both the ERMES and the SAM complex
												YAL017W	PSK1	PAS domain-containing serine/threonine protein kinase
												YAL032C	PRP45	Protein required for pre-mRNA splicing
												YAR002W	NUP60	FG-nucleoporin component of central core of the nuclear pore complex
												YAR007C	RFA1	Subunit of heterotrimeric Replication Protein A (RPA)
												YBL023C	MCM2	Protein involved in DNA replication
												YBL034C	STU1	Component of the mitotic spindle
												YBL035C	POL12	B subunit of DNA polymerase alpha-primase complex
												YBL037W	APL3	Alpha-adaptin
												YBL042C	FUI1	High affinity uridine permease, localizes to the plasma membrane
												YBL054W	TOD6	PAC motif binding protein involved in rRNA and ribosome biogenesis
												YBL068W	PRS4	5-phospho-ribosyl-1(alpha)-pyrophosphate synthetase, synthesizes PRPP
												YBR017C	KAP104	Transportin or cytosolic karyopherin beta 2
												YBR034C	HMT1	Nuclear SAM-dependent mono- and asymmetric methyltransferase
												YBR038W	CHS2	Chitin synthase II
												YBR060C	ORC2	Subunit of the origin recognition complex (ORC)
												YBR079C	RPG1	eIF3a subunit of the eukaryotic translation initiation factor 3 (eIF3)
												YBR081C	SPT7	Subunit of the SAGA transcriptional regulatory complex
												YBR084W	MIS1	Mitochondrial C1-tetrahydrofolate synthase
												YBR094W	PBY1	Putative tubulin tyrosine ligase associated with P-bodies
												YBR102C	EXO84	Exocyst subunit with dual roles in exocytosis and spliceosome assembly
												YBR103W	SIF2	WD40 repeat-containing subunit of Set3C histone deacetylase complex
												YBR143C	SUP45	Polypeptide release factor (eRF1) in translation termination
												YBR154C	RPB5	RNA polymerase subunit ABC27
												YBR160W	CDC28	Cyclin-dependent kinase (CDK) catalytic subunit
												YBR170C	NPL4	Substrate-recruiting cofactor of the Cdc48p-Npl4p-Ufd1p segregase
												YBR179C	FZO1	Mitofusin
												YBR202W	MCM7	Component of the Mcm2-7 hexameric helicase complex
												YBR225W		Putative protein of unknown function
												YBR247C	ENP1	Protein associated with U3 and U14 snoRNAs
												YBR251W	MRPS5	Mitochondrial ribosomal protein of the small subunit
												YBR260C	RGD1	GTPase-activating protein (RhoGAP) for Rho3p and Rho4p
												YBR288C	APM3	Mu3-like subunit of the clathrin associated protein complex (AP-3)
												YCL037C	SRO9	Cytoplasmic RNA-binding protein
												YCL055W	KAR4	Transcription factor required for response to pheromones
												YCL064C	CHA1	Catabolic L-serine (L-threonine) deaminase
												YCR030C	SYP1	Negative regulator of WASP-Arp23 complex
												YCR065W	HCM1	Forkhead transcription factor
												YCR072C	RSA4	WD-repeat protein involved in ribosome biogenesis
												YDL042C	SIR2	Conserved NAD+ dependent histone deacetylase of the Sirtuin family
												YDL060W	TSR1	Protein required for processing of 20S pre-rRNA in the cytoplasm
												YDL063C	SYO1	Transport adaptor or symportin
												YDL097C	RPN6	Essential, non-ATPase regulatory subunit of the 26S proteasome lid
												YDL102W	POL3	Catalytic subunit of DNA polymerase delta
												YDL112W	TRM3	2'-O-ribose methyltransferase
												YDL132W	CDC53	Cullin
												YDL140C	RPO21	RNA polymerase II largest subunit B220
												YDL141W	BPL1	Biotin:apoprotein ligase
												YDL143W	CCT4	Subunit of the cytosolic chaperonin Cct ring complex
												YDL150W	RPC53	RNA polymerase III subunit C53
												YDL190C	UFD2	Ubiquitin chain assembly factor (E4)
												YDL227C	HO	Site-specific endonuclease
												YDR019C	GCV1	T subunit of the mitochondrial glycine decarboxylase complex
												YDR074W	TPS2	Phosphatase subunit of the trehalose-6-P synthase/phosphatase complex
												YDR097C	MSH6	Protein required for mismatch repair in mitosis and meiosis
												YDR101C	ARX1	Nuclear export factor for the ribosomal pre-60S subunit
												YDR119W	VBA4	Protein of unknown function
												YDR120C	TRM1	tRNA methyltransferase
												YDR122W	KIN1	Serine/threonine protein kinase involved in regulation of exocytosis
												YDR146C	SWI5	Transcription factor that recruits Mediator and Swi/Snf complexes
												YDR153C	ENT5	Protein containing an N-terminal epsin-like domain
												YDR165W	TRM82	Catalytic subunit of a tRNA methyltransferase complex
												YDR172W	SUP35	Translation termination factor eRF3
												YDR244W	PEX5	Peroxisomal membrane signal receptor for peroxisomal matrix proteins
												YDR266C	HEL2	RING finger ubiquitin ligase (E3)
												YDR268W	MSW1	Mitochondrial tryptophanyl-tRNA synthetase
												YDR280W	RRP45	Exosome non-catalytic core component
												YDR292C	SRP101	Signal recognition particle (SRP) receptor alpha subunit
												YDR293C	SSD1	Translational repressor with a role in polar growth and wall integrity
												YDR300C	PRO1	Gamma-glutamyl kinase
												YDR303C	RSC3	Component of the RSC chromatin remodeling complex
												YDR309C	GIC2	Redundant rho-like GTPase Cdc42p effector
												YDR320C	SWA2	Auxilin-like protein involved in vesicular transport
												YDR322W	MRPL35	Mitochondrial ribosomal protein of the large subunit
												YDR324C	UTP4	Subunit of U3-containing 90S preribosome and SSU processome complexes
												YDR346C	SVF1	Protein with a potential role in cell survival pathways
												YDR354W	TRP4	Anthranilate phosphoribosyl transferase
												YDR361C	BCP1	Essential protein involved in nuclear export of Mss4p
												YDR389W	SAC7	GTPase activating protein (GAP) for Rho1p
												YDR394W	RPT3	ATPase of the 19S regulatory particle of the 26S proteasome
												YDR395W	SXM1	Nuclear transport factor (karyopherin)
												YDR398W	UTP5	Subunit of U3-containing Small Subunit (SSU) processome complex
												YDR416W	SYF1	Member of the NineTeen Complex (NTC)
												YDR430C	CYM1	Lysine-specific metalloprotease of the pitrilysin family
												YDR463W	STP1	Transcription factor
												YDR477W	SNF1	AMP-activated serine/threonine protein kinase
												YDR496C	PUF6	Pumilio-homology domain protein
												YEL015W	EDC3	Non-essential conserved protein with a role in mRNA decapping
												YEL022W	GEA2	Guanine nucleotide exchange factor for ADP ribosylation factors (ARFs)
												YEL032W	MCM3	Protein involved in DNA replication
												YEL055C	POL5	DNA Polymerase phi
												YER013W	PRP22	DEAH-box RNA-dependent ATPase/ATP-dependent RNA helicase
												YER021W	RPN3	Essential non-ATPase regulatory subunit of the 26S proteasome lid
												YER026C	CHO1	Phosphatidylserine synthase
												YER027C	GAL83	One of three possible beta-subunits of the Snf1 kinase complex
												YER056C	FCY2	Purine-cytosine permease
												YER068W	MOT2	Ubiquitin-protein ligase subunit of the CCR4-NOT complex
												YER070W	RNR1	Major isoform of large subunit of ribonucleotide-diphosphate reductase
												YER082C	UTP7	Nucleolar protein
												YER105C	NUP157	Subunit of the inner ring of the nuclear pore complex (NPC)
												YER114C	BOI2	Protein implicated in polar growth, functionally redundant with Boi1p
												YER122C	GLO3	ADP-ribosylation factor GTPase activating protein (ARF GAP)
												YER126C	NSA2	Protein constituent of 66S pre-ribosomal particles
												YER136W	GDI1	GDP dissociation inhibitor
												YER143W	DDI1	DNA damage-inducible v-SNARE binding protein
												YER164W	CHD1	Chromatin remodeler that regulates various aspects of transcription
												YER168C	CCA1	ATP (CTP):tRNA-specific tRNA nucleotidyltransferase
												YFL007W	BLM10	Proteasome activator
												YFL036W	RPO41	Mitochondrial RNA polymerase
												YFR002W	NIC96	Linker nucleoporin component of the nuclear pore complex (NPC)
												YFR009W	GCN20	Positive regulator of the Gcn2p kinase activity
												YFR010W	UBP6	Ubiquitin-specific protease
												YFR051C	RET2	Delta subunit of the coatomer complex (COPI)
												YGL035C	MIG1	Transcription factor involved in glucose repression
												YGL038C	OCH1	Mannosyltransferase of the cis-Golgi apparatus
												YGL040C	HEM2	Aminolevulinate dehydratase
												YGL043W	DST1	General transcription elongation factor TFIIS
												YGL056C	SDS23	Protein involved in cell separation during budding
												YGL057C	GEP7	Protein of unknown function
												YGL065C	ALG2	Mannosyltransferase in the N-linked glycosylation pathway
												YGL092W	NUP145	Essential protein with distinct roles in two nuclear pore subcomplexes
												YGL119W	COQ8	Protein required for ubiquinone biosynthesis and respiratory growth
												YGL120C	PRP43	RNA helicase in the DEAH-box family
												YGL129C	RSM23	Mitochondrial ribosomal protein of the small subunit
												YGL130W	CEG1	Guanylyltransferase involved in mRNA 5' capping
												YGL169W	SUA5	Protein involved in threonylcarbamoyl adenosine biosynthesis
												YGL173C	XRN1	Evolutionarily-conserved 5'-3' exonuclease
												YGL213C	SKI8	Ski complex component and WD-repeat protein
												YGL222C	EDC1	RNA-binding protein that activates mRNA decapping directly
												YGR012W		Putative cysteine synthase
												YGR054W		Eukaryotic initiation factor (eIF) 2A
												YGR083C	GCD2	Delta subunit of the translation initiation factor eIF2B
												YGR086C	PIL1	Eisosome core component
												YGR090W	UTP22	Component of the small-subunit processome
												YGR092W	DBF2	Ser/Thr kinase involved in transcription and stress response
												YGR128C	UTP8	Nucleolar protein required for export of tRNAs from the nucleus
												YGR177C	ATF2	Alcohol acetyltransferase
												YGR200C	ELP2	Subunit of Elongator complex
												YGR266W		Protein of unknown function
												YGR271W	SLH1	Putative RNA helicase related to Ski2p
												YHL002W	HSE1	Subunit of the endosomal Vps27p-Hse1p complex
												YHR003C	TCD1	tRNA threonylcarbamoyladenosine dehydratase
												YHR005C	GPA1	Subunit of the G protein involved in pheromone response
												YHR011W	DIA4	Probable mitochondrial seryl-tRNA synthetase
												YHR037W	PUT2	Delta-1-pyrroline-5-carboxylate dehydrogenase
												YHR066W	SSF1	Constituent of 66S pre-ribosomal particles
												YHR069C	RRP4	Exosome non-catalytic core component
												YHR070W	TRM5	tRNA(m(1)G37)methyltransferase
												YHR111W	UBA4	E1-like protein that activates Urm1p before urmylation
												YHR114W	BZZ1	SH3 domain protein implicated in regulating actin polymerization
												YHR127W		Protein of unknown function
												YHR169W	DBP8	ATPase, putative RNA helicase of the DEAD-box family
												YHR170W	NMD3	Protein involved in nuclear export of the large ribosomal subunit
												YHR196W	UTP9	Nucleolar protein
												YHR197W	RIX1	Component of the Rix1 complex and possibly pre-replicative complexes
												YHR205W	SCH9	AGC family protein kinase
												YIL021W	RPB3	RNA polymerase II third largest subunit B44
												YIL070C	MAM33	Acidic protein of the mitochondrial matrix
												YIL103W	DPH1	Protein required for synthesis of diphthamide
												YIL105C	SLM1	Phosphoinositide PI4,5P(2) binding protein, forms a complex with Slm2p
												YIL109C	SEC24	Component of the Sec23p-Sec24p heterodimer of the COPII vesicle coat
												YIL115C	NUP159	FG-nucleoporin component of central core of the nuclear pore complex
												YIR007W		Putative glycosidase
												YIR034C	LYS1	Saccharopine dehydrogenase (NAD+, L-lysine-forming)
												YJL012C	VTC4	Vacuolar membrane polyphosphate polymerase
												YJL033W	HCA4	DEAD box RNA helicase
												YJL039C	NUP192	Essential subunit of the inner ring of the nuclear pore complex (NPC)
												YJL050W	MTR4	ATP-dependent 3'-5' RNA helicase of the DExD/H family
												YJL069C	UTP18	Small-subunit processome protein involved in pre-18S rRNA maturation
												YJL109C	UTP10	Nucleolar protein
												YJL157C	FAR1	CDK inhibitor and nuclear anchor
												YJL168C	SET2	Histone methyltransferase with a role in transcriptional elongation
												YJL198W	PHO90	Low-affinity phosphate transporter
												YJR015W		Putative protein of unknown function
												YJR041C	URB2	Protein required for normal metabolism of the rRNA primary transcript
												YJR060W	CBF1	Basic helix-loop-helix (bHLH) protein
												YJR132W	NMD5	Karyopherin
												YKL010C	UFD4	Ubiquitin-protein ligase (E3)
												YKL018W	SWD2	Subunit of the COMPASS (Set1C) histone H3K4 methyltransferase complex
												YKL021C	MAK11	Protein involved in an early step of 60S ribosomal subunit biogenesis
												YKL027W	TCD2	tRNA threonylcarbamoyladenosine dehydratase
												YKL057C	NUP120	Subunit of the Nup84p subcomplex of the nuclear pore complex (NPC)
												YKL078W	DHR2	Predominantly nucleolar DEAH-box ATP-dependent RNA helicase
												YKL112W	ABF1	DNA binding protein with possible chromatin-reorganizing activity
												YKL126W	YPK1	Serine/threonine protein kinase
												YKL135C	APL2	Beta-adaptin subunit of the clathrin-associated protein (AP-1) complex
												YKL172W	EBP2	Required for 25S rRNA maturation and 60S ribosomal subunit assembly
												YKL184W	SPE1	Ornithine decarboxylase
												YKL205W	LOS1	Nuclear pore protein
												YKL215C	OXP1	5-oxoprolinase
												YKR024C	DBP7	Putative ATP-dependent RNA helicase of the DEAD-box family
												YKR026C	GCN3	Alpha subunit of translation initiation factor eIF2B
												YKR081C	RPF2	Essential protein involved in rRNA maturation and ribosomal assembly
												YKR082W	NUP133	Subunit of Nup84p subcomplex of nuclear pore complex (NPC)
												YLL001W	DNM1	Dynamin-related GTPase involved in mitochondrial organization
												YLL002W	RTT109	Histone acetyltransferase
												YLL012W	YEH1	Steryl ester hydrolase
												YLL034C	RIX7	Putative ATPase of the AAA family
												YLR002C	NOC3	Subunit of a nuclear complex with Noc2p and pre-replicative complexes
												YLR006C	SSK1	Cytoplasmic phosphorelay intermediate osmosensor and regulator
												YLR017W	MEU1	Methylthioadenosine phosphorylase (MTAP)
												YLR049C		Putative protein of unknown function
												YLR069C	MEF1	Mitochondrial elongation factor involved in translational elongation
												YLR163C	MAS1	Beta subunit of the mitochondrial processing protease (MPP)
												YLR166C	SEC10	Essential 100kDa subunit of the exocyst complex
												YLR207W	HRD3	ER membrane protein that plays a central role in ERAD
												YLR219W	MSC3	Protein of unknown function
												YLR222C	UTP13	Nucleolar protein
												YLR225C		Putative protein of unknown function
												YLR248W	RCK2	Protein kinase involved in response to oxidative and osmotic stress
												YLR274W	MCM5	Component of the Mcm2-7 hexameric helicase complex
												YLR287C		Putative protein of unknown function
												YLR319C	BUD6	Actin- and formin-interacting protein
												YLR321C	SFH1	Component of the RSC chromatin remodeling complex
												YLR328W	NMA1	Nicotinic acid mononucleotide adenylyltransferase
												YLR336C	SGD1	Essential nuclear protein
												YLR352W		Putative protein of unknown function with similarity to F-box proteins
												YLR355C	ILV5	Acetohydroxyacid reductoisomerase and mtDNA binding protein
												YLR397C	AFG2	ATPase of the CDC48/PAS1/SEC18 (AAA) family, forms a hexameric complex
												YLR398C	SKI2	Ski complex component and putative RNA helicase
												YLR401C	DUS3	Dihydrouridine synthase
												YLR409C	UTP21	Subunit of U3-containing 90S preribosome and SSU processome complexes
												YLR418C	CDC73	Component of the Paf1p complex
												YLR419W		Putative helicase with limited sequence similarity to human Rb protein
												YML005W	TRM12	S-adenosylmethionine-dependent methyltransferase
												YML016C	PPZ1	Serine/threonine protein phosphatase Z, isoform of Ppz2p
												YML017W	PSP2	Asn rich cytoplasmic protein that contains RGG motifs
												YML029W	USA1	Scaffold subunit of the Hrd1p ubiquitin ligase
												YML103C	NUP188	Subunit of the inner ring of the nuclear pore complex (NPC)
												YML105C	SEC65	Subunit of the signal recognition particle (SRP)
												YML111W	BUL2	Component of the Rsp5p E3-ubiquitin ligase complex
												YMR033W	ARP9	Component of both the SWI/SNF and RSC chromatin remodeling complexes
												YMR076C	PDS5	Cohesion maintenance factor
												YMR091C	NPL6	Component of the RSC chromatin remodeling complex
												YMR093W	UTP15	Nucleolar protein
												YMR125W	STO1	Large subunit of the nuclear mRNA cap-binding protein complex
												YMR128W	ECM16	Essential DEAH-box ATP-dependent RNA helicase specific to U3 snoRNP
												YMR153W	NUP53	FG-nucleoporin component of central core of nuclear pore complex (NPC)
												YMR197C	VTI1	Protein involved in cis-Golgi membrane traffic
												YMR224C	MRE11	Nuclease subunit of the MRX complex with Rad50p and Xrs2p
												YMR228W	MTF1	Mitochondrial RNA polymerase specificity factor
												YMR288W	HSH155	U2-snRNP associated splicing factor
												YMR290C	HAS1	ATP-dependent RNA helicase
												YMR291W	TDA1	Protein kinase of unknown cellular role
												YMR300C	ADE4	Phosphoribosylpyrophosphate amidotransferase (PRPPAT)
												YMR301C	ATM1	Mitochondrial inner membrane ATP-binding cassette (ABC) transporter
												YNL002C	RLP7	Nucleolar protein similar to large ribosomal subunit L7 proteins
												YNL021W	HDA1	Putative catalytic subunit of a class II histone deacetylase complex
												YNL049C	SFB2	Component of the Sec23p-Sfb2p heterodimer of the COPII vesicle coat
												YNL062C	GCD10	Subunit of tRNA (1-methyladenosine) methyltransferase with Gcd14p
												YNL075W	IMP4	Component of the SSU processome
												YNL102W	POL1	Catalytic subunit of the DNA polymerase I alpha-primase complex
												YNL116W	DMA2	Ubiquitin-protein ligase (E3)
												YNL123W	NMA111	Serine protease and general molecular chaperone
												YNL127W	FAR11	Protein involved in recovery from cell cycle arrest
												YNL132W	KRE33	Protein required for biogenesis of the small ribosomal subunit
												YNL137C	NAM9	Mitochondrial ribosomal component of the small subunit
												YNL154C	YCK2	Palmitoylated plasma membrane-bound casein kinase I (CK1) isoform
												YNL163C	RIA1	Cytoplasmic GTPase/eEF2-like factor involved in ribosomal biogenesis
												YNL175C	NOP13	Nucleolar protein found in preribosomal complexes
												YNL207W	RIO2	Essential serine kinase involved in the processing of 20S pre-rRNA
												YNL233W	BNI4	Targeting subunit for Glc7p protein phosphatase
												YNL236W	SIN4	Subunit of the RNA polymerase II mediator complex
												YNL242W	ATG2	Peripheral membrane protein required for autophagic vesicle formation
												YNL252C	MRPL17	Mitochondrial ribosomal protein of the large subunit
												YNL253W	TEX1	Protein involved in mRNA export
												YNL256W	FOL1	Multifunctional enzyme of the folic acid biosynthesis pathway
												YNL268W	LYP1	Lysine permease
												YNL278W	CAF120	Part of the CCR4-NOT transcriptional regulatory complex
												YNL298W	CLA4	Cdc42p-activated signal transducing kinase
												YNL313C	EMW1	Essential conserved protein with a role in cell wall integrity
												YNR006W	VPS27	Endosomal protein that forms a complex with Hse1p
												YNR049C	MSO1	Probable component of the secretory vesicle docking complex
												YNR053C	NOG2	Putative GTPase
												YOL021C	DIS3	Exosome core complex catalytic subunit
												YOL057W		Dipeptidyl-peptidase III
												YOL065C	INP54	Phosphatidylinositol 4,5-bisphosphate 5-phosphatase
												YOL066C	RIB2	Bifunctional DRAP deaminase tRNA:pseudouridine synthase
												YOL090W	MSH2	Protein that binds to DNA mismatches
												YOL094C	RFC4	Subunit of heteropentameric Replication factor C (RF-C)
												YOL096C	COQ3	O-methyltransferase
												YOL124C	TRM11	Catalytic subunit of adoMet-dependent tRNA methyltransferase complex
												YOL140W	ARG8	Acetylornithine aminotransferase
												YOR001W	RRP6	Nuclear exosome exonuclease component
												YOR004W	UTP23	Component of the small subunit processome
												YOR042W	CUE5	Ubiquitin-binding protein
												YOR056C	NOB1	Protein involved in proteasomal and 40S ribosomal subunit biogenesis
												YOR090C	PTC5	Mitochondrial type 2C protein phosphatase (PP2C)
												YOR091W	TMA46	Protein of unknown function that associates with translating ribosomes
												YOR112W	CEX1	Component of nuclear aminoacylation-dependent tRNA export pathway
												YOR151C	RPB2	RNA polymerase II second largest subunit B150
												YOR155C	ISN1	Inosine 5'-monophosphate (IMP)-specific 5'-nucleotidase
												YOR160W	MTR10	Nuclear import receptor
												YOR171C	LCB4	Sphingoid long-chain base kinase
												YOR187W	TUF1	Mitochondrial translation elongation factor Tu
												YOR206W	NOC2	Protein involved in ribosome biogenesis
												YOR207C	RET1	Second-largest subunit of RNA polymerase III
												YOR209C	NPT1	Nicotinate phosphoribosyltransferase
												YOR211C	MGM1	Mitochondrial GTPase, present in complex with Ugo1p and Fzo1p
												YOR217W	RFC1	Subunit of heteropentameric Replication factor C (RF-C)
												YOR233W	KIN4	Serine/threonine protein kinase
												YOR259C	RPT4	ATPase of the 19S regulatory particle of the 26S proteasome
												YOR272W	YTM1	Constituent of 66S pre-ribosomal particles
												YOR341W	RPA190	RNA polymerase I largest subunit A190
												YOR353C	SOG2	Key component of the RAM signaling network
												YOR361C	PRT1	eIF3b subunit of the eukaryotic translation initiation factor 3 (eIF3)
												YOR373W	NUD1	Component of the spindle pole body outer plaque
												YPL001W	HAT1	Catalytic subunit of the Hat1p-Hat2p histone acetyltransferase complex
												YPL004C	LSP1	Eisosome core component
												YPL019C	VTC3	Subunit of vacuolar transporter chaperone (VTC) complex
												YPL030W	TRM44	tRNA(Ser) Um(44) 2'-O-methyltransferase
												YPL084W	BRO1	Cytoplasmic class E vacuolar protein sorting (VPS) factor
												YPL085W	SEC16	COPII vesicle coat protein required for ER transport vesicle budding
												YPL093W	NOG1	Putative GTPase
												YPL125W	KAP120	Karyopherin responsible for the nuclear import of Rpf1p
												YPL126W	NAN1	U3 snoRNP protein
												YPL128C	TBF1	Telobox-containing general regulatory factor
												YPL183C	RTT10	WD40 domain-containing protein involved in endosomal recycling
												YPL188W	POS5	Mitochondrial NADH kinase
												YPL210C	SRP72	Core component of the signal recognition particle (SRP)
												YPL212C	PUS1	tRNA:pseudouridine synthase
												YPL228W	CET1	RNA 5'-triphosphatase involved in mRNA 5' capping
												YPL235W	RVB2	ATP-dependent DNA helicase, also known as reptin
												YPL243W	SRP68	Core component of the signal recognition particle (SRP) complex
												YPR019W	MCM4	Essential helicase component of heterohexameric MCM2-7 complexes
												YPR032W	SRO7	Effector of Rab GTPase Sec4p
												YPR041W	TIF5	Translation initiation factor eIF5
												YPR060C	ARO7	Chorismate mutase
												YPR072W	NOT5	Subunit of CCR4-NOT global transcriptional regulator
												YPR088C	SRP54	Signal recognition particle (SRP) subunit (homolog of mammalian SRP54)
												YPR108W	RPN7	Essential non-ATPase regulatory subunit of the 26S proteasome
												YPR125W	YLH47	Mitochondrial inner membrane protein
												YPR133C	SPN1	Protein involved in RNA polymerase II transcription
												YPR155C	NCA2	Protein that regulates expression of Fo-F1 ATP synthase subunits
												YPR161C	SGV1	Cyclin (Bur2p)-dependent protein kinase
												YPR178W	PRP4	Splicing factor
												YPR189W	SKI3	Ski complex component and TPR protein
												YPR190C	RPC82	RNA polymerase III subunit C82
